# Supplementary material for: A Compound-Centric Framework for Mapping Plant Chemical Space through Structural Scaffolds and Bioactivity Evidence
Source: ACS Omega. 2026 Jun 19;11(26):39350–62. doi: 10.1021/acsomega.6c04145 (PMC13347387; doi:10.1021/acsomega.6c04145)
Supplement: Supplementary file 2 [file ao6c04145_si_002.xlsx]

## Sheet: Sheet_Index
Sheet	Description
S1_All_Ranked	Complete curated and ranked compound-level output for Phyllanthaceae.
S1_Top_STARS	Subset of lineage-restricted compounds with qualifying ChEMBL-linked activity evidence.
S1_Top_GEMS	Subset of lineage-restricted compounds without qualifying ChEMBL-linked activity evidence.
S2_Scaffold_Metrics	Genus-level counts and Murcko scaffold metrics underlying the structural innovation ratio.
S3_Descriptive_Global	Genus-level descriptive statistics for physicochemical descriptors.
S3_Pairwise_Significant	Significant pairwise comparisons from nonparametric tests of physicochemical descriptors.

## Sheet: S1_All_Ranked
inchikey	smiles	iupac_name	molecular_formula	molecular_weight	xlogp	heavy_atom_number	Primary_Class	Scaffold	Taxon_Families	Taxon_Genera	Taxon_Species	Local_Scaffold_Freq	Best_Potency_nM	Best_Target	Best_Organism	N_Assays	Evidence_Flag_A	Global_Family_Count	Family_List_String	Biogeography_Status	Has_Activity	pIC50	xlogp_val	LLE_Score	Is_Primary	Score_Local	Score_Global	Score_Potency	PRIORITY_SCORE	Class
GOYCVNCWKXBQBF-SVBPBHIXSA-N	COc1cc2c3c4c1Oc1cc5c(cc1O4)[C@H](Cc1ccc(O)c(c1)Oc1ccc(cc1)C[C@@H]3N(C)CC2)N(C)CC5	(8S,21S)-27-methoxy-7,22-dimethyl-15,29,31-trioxa-7,22-diazaoctacyclo[19.9.3.2¹⁶,¹⁹.1⁴,³⁰.1¹⁰,¹⁴.0³,⁸.0²⁵,³³.0²⁸,³²]heptatriaconta-1,3,10,12,14(37),16,18,25(33),26,28(32),30(34),35-dodecaen-13-ol	C35H34N2O5	562.656	4.798	42	Tyrosine alkaloids	O1c2ccc(cc2)CC3NCCc4ccc5Oc6cc7c(cc6Oc5c43)C(NCC7)Cc8cccc1c8	Phyllanthaceae	Leptopus	Leptopus chinensis	1	87	Plasmodium falciparum	Plasmodium falciparum	2	E1 (Exp. Active)	2	Menispermaceae; Phyllanthaceae	Restricted	TRUE	7.06048	4.798	2.26248	FALSE	3	1	3	10	STAR (Exclusive & Active)
PRXFJZAFWLXJLQ-BZLDTDGYSA-N	Oc1cc(O)c2c(c1)O[C@H](c1cc(O)c(Oc3cc(O)c4c(c3)O[C@H](c3cc(O)c(O)c(O)c3)[C@H](O)C4)c(O)c1)[C@@H](O)C2	(2R,3S)-2-(4-{[(2R,3R)-3,5-dihydroxy-2-(3,4,5-trihydroxyphenyl)-3,4-dihydro-2H-1-benzopyran-7-yl]oxy}-3,5-dihydroxyphenyl)-3,4-dihydro-2H-1-benzopyran-3,5,7-triol	C30H26O13	594.521	2.649	43	Flavonoids	O(c1ccc(cc1)C2Oc3ccccc3CC2)c4ccc5c(OC(c6ccccc6)CC5)c4	Phyllanthaceae	Bridelia	Bridelia ferruginea	2	2000	NON-PROTEIN TARGET		1	E1 (Exp. Active)	1	Phyllanthaceae	Exclusive (1 Family)	TRUE	5.69897	2.649	3.04997	FALSE	1	3	3	10	STAR (Exclusive & Active)
QHLQYTNMSXEBIQ-UHFFFAOYSA-N	CC(C)=CCn1cnc2c(N)ncnc21	9-(3-methylbut-2-en-1-yl)-9H-purin-6-amine	C10H13N5	203.244	1.168	15	Pseudoalkaloids (transamidation)	n1cnc2[N]C=Nc2c1	Phyllanthaceae	Bridelia	Bridelia balansae	2	930	Adenosylhomocysteinase	Homo sapiens	1	E1 (Exp. Active)	1	Phyllanthaceae	Exclusive (1 Family)	TRUE	6.03152	1.168	4.86352	FALSE	1	3	3	10	STAR (Exclusive & Active)
FCOQWUOWHWHTJP-UHFFFAOYSA-N	COc1cc2c(OC3OCC(OC)C(OC)C3O)c3c(c(-c4ccc5c(c4)OCO5)c2cc1OC)C(=O)OC3	9-(2H-1,3-benzodioxol-5-yl)-4-[(3-hydroxy-4,5-dimethoxyoxan-2-yl)oxy]-6,7-dimethoxy-1H,3H-naphtho[2,3-c]furan-1-one	C28H28O11	540.516	2.882	39	Lignans	O1c2ccc(cc2OC1)-c3c4ccccc4cc5c3COC5	Phyllanthaceae	Cleistanthus;Phyllanthus	Cleistanthus collinus;Phyllanthus taxodiifolius	38	28.26	Plasmodium falciparum	Plasmodium falciparum	2	E1 (Exp. Active)	1	Phyllanthaceae	Exclusive (1 Family)	TRUE	7.54883	2.882	4.66683	FALSE	0	3	3	9	STAR (Exclusive & Active)
LZXXMGFJLMMPML-YXPSQANSSA-N	COc1cc2c(O[C@@H]3OC[C@@H](OC)[C@H](OC)[C@H]3OC)c3c(c(-c4ccc5c(c4)OCO5)c2cc1OC)C(=O)OC3	9-(2H-1,3-benzodioxol-5-yl)-6,7-dimethoxy-4-{[(2S,3R,4S,5R)-3,4,5-trimethoxyoxan-2-yl]oxy}-1H,3H-naphtho[2,3-c]furan-1-one	C29H30O11	554.543	3.401	40	Lignans	O1c2ccc(cc2OC1)-c3c4ccccc4cc5c3COC5	Phyllanthaceae	Phyllanthus	Phyllanthus taxodiifolius	38	18	HT-29	Homo sapiens	4	E1 (Exp. Active)	1	Phyllanthaceae	Exclusive (1 Family)	TRUE	7.74473	3.401	4.34373	FALSE	0	3	3	9	STAR (Exclusive & Active)
VOTNXJVGRXZYOA-SDNWHVSQSA-N	CC(=O)OC1C(O)C(C)OC(OC2C(OC(=O)C3CCC4C(C3)OC3(CC(OC(=O)/C=C/c5ccccc5)C(C)CO3)C43CO3)OC(C)C(O)C2OC(C)=O)C1O	4-(acetyloxy)-3-{[4-(acetyloxy)-3,5-dihydroxy-6-methyloxan-2-yl]oxy}-5-hydroxy-6-methyloxan-2-yl 5-methyl-4-{[(2E)-3-phenylprop-2-enoyl]oxy}-hexahydrodispiro[oxane-2,2'-[1]benzofuran-3',2''-oxirane]-6'-carboxylate	C40H52O17	804.832	1.578	57		O(CC=Cc1ccccc1)C2CCOC3(OC4CCCCC4C53OC5)C2	Phyllanthaceae	Phyllanthus	Phyllanthus acuminatus	12	0.6683	MDA-MB-435	Homo sapiens	71	E1 (Exp. Active)	1	Phyllanthaceae	Exclusive (1 Family)	TRUE	9.17503	1.578	7.59703	FALSE	0	3	3	9	STAR (Exclusive & Active)
LBJCUHLNHSKZBW-XGHQBKJUSA-N	COC[C@@H]1Cc2cc(OC)c3c(c2[C@H](c2ccc(OC)c(OC)c2)[C@H]1COC)OCO3	(7R,8R,9S)-9-(3,4-dimethoxyphenyl)-4-methoxy-7,8-bis(methoxymethyl)-2H,6H,7H,8H,9H-naphtho[1,2-d][1,3]dioxole	C24H30O7	430.492	2.732	31	Lignans	O1c2ccc3c(c2OC1)C(c4ccccc4)CCC3	Phyllanthaceae	Phyllanthus	Phyllanthus niruri;Phyllanthus urinaria	5	10000	SK-MEL-5	Homo sapiens	2	E1 (Exp. Active)	2	Phyllanthaceae; Leiothrichidae	Restricted	TRUE	5	2.732	2.268	FALSE	1	1	3	8	STAR (Exclusive & Active)
YMGOOHXUOWZQOE-UHFFFAOYSA-N	O=C1OCc2cc3cc4c(cc3c(-c3ccc5c(c3)OCO5)c21)OCO4	10-(2H-1,3-benzodioxol-5-yl)-4,6,13-trioxatetracyclo[7.7.0.0³,⁷.0¹¹,¹⁵]hexadeca-1,3(7),8,10,15-pentaen-12-one	C20H12O6	348.306	4.098	26	Lignans	O1c2ccc(cc2OC1)-c3c4cc5OCOc5cc4cc6c3COC6	Phyllanthaceae	Cleistanthus;Phyllanthus	Cleistanthus collinus;Cleistanthus patulus;Phyllanthus acutissimus	4	250	Polyunsaturated fatty acid 5-lipoxygenase	Homo sapiens	1	E1 (Exp. Active)	3	Phyllanthaceae; Cupressaceae; Araliaceae	Restricted	TRUE	6.60206	4.098	2.50406	FALSE	1	1	3	8	STAR (Exclusive & Active)
APOYITXPNFORST-UHFFFAOYSA-N	O=C(O)C1Cc2c(oc(=O)c3cc(O)c(O)c(O)c23)C1=O	7,8,9-trihydroxy-3,5-dioxo-1H,2H,3H,5H-cyclopenta[c]isochromene-2-carboxylic acid	C13H8O8	292.198	0.87	21	Coumarins	O1C2=C(c3ccccc3C1)CCC2	Phyllanthaceae	Phyllanthus	Phyllanthus niruri	10	2398.83	Aldo-keto reductase family 1 member B1	Rattus norvegicus	1	E1 (Exp. Active)	2	Phyllanthaceae; Leiothrichidae	Restricted	TRUE	5.62	0.87	4.75	FALSE	0	1	3	7	STAR (Exclusive & Active)
ASABIRFQGVWRDC-UHFFFAOYSA-N	CCC(C)C(=O)c1c(O)cc(O)cc1O	2-methyl-1-(2,4,6-trihydroxyphenyl)butan-1-one	C11H14O4	210.227	2.654	15	Phloroglucinols	c1ccccc1	Phyllanthaceae	Phyllanthus	Phyllanthus emblica	98	6000	Cavia porcellus	Cavia porcellus	1	E1 (Exp. Active)	3	Phyllanthaceae; Euphorbiaceae; Asteraceae	Restricted	TRUE	5.22185	2.654	2.56785	FALSE	0	1	3	7	STAR (Exclusive & Active)
CHLICZRVGGXEOD-UHFFFAOYSA-N	COc1ccc(C)cc1	1-methoxy-4-methylbenzene	C8H10O	122.165	2.374	9	Phenol ethers	c1ccccc1	Phyllanthaceae	Antidesma	Antidesma laciniatum	98	3630.78	Acetylcholinesterase	Homo sapiens	2	E1 (Exp. Active)	2	Phyllanthaceae; Annonaceae	Restricted	TRUE	5.44	2.374	3.066	FALSE	0	1	3	7	STAR (Exclusive & Active)
DEOJMRBCCZJDEC-LBPRGKRZSA-N	COc1cc2c(c(O)c1OC)C(=O)C[C@@H](c1ccc(O)cc1)O2	(2S)-5-hydroxy-2-(4-hydroxyphenyl)-6,7-dimethoxy-3,4-dihydro-2H-1-benzopyran-4-one	C17H16O6	316.306	1.997	23	Flavonoids	O1c2ccccc2CCC1c3ccccc3	Phyllanthaceae	Breynia	Breynia vitis-idaea	50	2500	Taste receptor type 2 member 31	Homo sapiens	3	E1 (Exp. Active)	2	Lamiaceae; Phyllanthaceae	Restricted	TRUE	5.60206	1.997	3.60506	FALSE	0	1	3	7	STAR (Exclusive & Active)
JNWDNAASYHRXMG-UHFFFAOYSA-N	COC(=O)C1CC(=O)c2oc(=O)c3cc(O)c(O)c(O)c3c21	methyl 7,8,9-trihydroxy-3,5-dioxo-1H,2H,3H,5H-cyclopenta[c]isochromene-1-carboxylate	C14H10O8	306.225	0.762	22	Coumarins	O1C2=C(c3ccccc3C1)CCC2	Phyllanthaceae	Phyllanthus	Phyllanthus niruri	10	6500	Triosephosphate isomerase, glycosomal	Trypanosoma cruzi	1	E1 (Exp. Active)	3	Phyllanthaceae; Leiothrichidae; Euphorbiaceae	Restricted	TRUE	5.18709	0.762	4.42509	FALSE	0	1	3	7	STAR (Exclusive & Active)
JSEPSLOCPQODTM-UHFFFAOYSA-N	CCOC(=O)C1CC(=O)c2oc(=O)c3cc(O)c(O)c(O)c3c21	ethyl 7,8,9-trihydroxy-3,5-dioxo-1H,2H,3H,5H-cyclopenta[c]isochromene-1-carboxylate	C15H12O8	320.252	1.185	23	Coumarins	O1C2=C(c3ccccc3C1)CCC2	Phyllanthaceae	Flueggea	Flueggea virosa	10	8000	Triosephosphate isomerase, glycosomal	Trypanosoma cruzi	1	E1 (Exp. Active)	3	Lythraceae; Phyllanthaceae; Geraniaceae	Restricted	TRUE	5.09691	1.185	3.91191	FALSE	0	1	3	7	STAR (Exclusive & Active)
SJWGGIJOUKBIPF-AWEZNQCLSA-N	CCCCCCCC[C@H]1CCC(=O)c2[nH]c(C)c(OC)c(=O)c21	(5S)-3-methoxy-2-methyl-5-octyl-1,4,5,6,7,8-hexahydroquinoline-4,8-dione	C19H29NO3	319.439	6.514	23	Tryptophan alkaloids	C1=CCC2=C(N1)CCCC2	Phyllanthaceae	Antidesma	Antidesma membranaceum;Antidesma venosum	6	170	Trypanosoma cruzi	Trypanosoma cruzi	1	E1 (Exp. Active)	2	Phyllanthaceae; Malvaceae	Restricted	TRUE	6.76955	6.514	0.255551	FALSE	0	1	3	7	STAR (Exclusive & Active)
SWZMSZQQJRKFBP-UHFFFAOYSA-N	O=C1C=C2C=CC3CC2(O1)C1CCCCN31	14-oxa-7-azatetracyclo[6.6.1.0¹,¹¹.0²,⁷]pentadeca-9,11-dien-13-one	C13H15NO2	217.264	1.018	16	Lysine alkaloids	O1CC=C2C=CC3N4CCCCC4C12C3	Phyllanthaceae	Breynia;Flueggea;Margaritaria;Phyllanthus	Breynia coronata;Flueggea suffruticosa;Flueggea virosa;Margaritaria discoidea;Margaritaria indica;Phyllanthus amarus;Phyllanthus niruri	15	469.89	MOLT-4	Homo sapiens	8	E1 (Exp. Active)	2	Phyllanthaceae; Euphorbiaceae	Restricted	TRUE	6.328	1.018	5.31	FALSE	0	1	3	7	STAR (Exclusive & Active)
ALIBGDLGPQIBDM-UHFFFAOYSA-N	CN(C)C1CCC(=O)N(CCc2ccccc2)C1=O	3-(dimethylamino)-1-(2-phenylethyl)piperidine-2,6-dione	C15H20N2O2	260.332	1.196	19	Lysine alkaloids	c1ccc(cc1)CCN2CCCCC2	Phyllanthaceae	Phyllanthus	Phyllanthus sellowianus	1						1	Phyllanthaceae	Exclusive (1 Family)	FALSE	0	1.196	-99	FALSE	3	3	0	6	HIDDEN GEM (High Novelty)
ANLFXIUFTZRGPW-UHFFFAOYSA-N	O=C1CC2C(=O)Oc3cc(cc(O)c3O)C(=O)OC3OC4COC(=O)c5cc(O)c(O)c(c5C2C(=O)OC2C4OC(=O)C4=CC(=O)C(O)(O)C5(O)Oc6c(O)c(O)cc(c6C45)C(=O)OC32)O1	12,13,17,18,18,32,33,42,43-nonahydroxy-5,8,23,26,28,35,40,46,49-nonaoxadecacyclo[23.19.3.1¹⁴,¹⁷.1³⁰,³⁴.0²,⁴¹.0³,³⁷.0⁶,²⁴.0⁷,²⁷.0¹⁰,¹⁵.0¹⁶,²¹]nonatetraconta-1(44),2(41),10(15),11,13,20,30,32,34(48),42-decaen-4,9,19,22,29,36,39,45-octone	C40H26O26	922.62	0.255	66	Phenolic acids (C6-C1)	O1c2cccc(c2)COC3OC4COCc5cccc6OCCC(C1)C(c65)COC7C3OCc8cccc9OC%10CCC=C(COC47)C%10c98	Phyllanthaceae	Phyllanthus	Phyllanthus amarus	1						1	Phyllanthaceae	Exclusive (1 Family)	FALSE	0	0.255	-99	FALSE	3	3	0	6	HIDDEN GEM (High Novelty)
BHVIIPQDFQUYBT-YWTNHNAXSA-N	COc1cc2c(cc1C)[C@H]1C[C@@H]3C(C)(C)[C@H](O)CC[C@@]23CO1	(1S,8R,10S,12R)-4-methoxy-5,11,11-trimethyl-16-oxatetracyclo[6.6.2.0¹,¹⁰.0²,⁷]hexadeca-2(7),3,5-trien-12-ol	C19H26O3	302.409	2.732	22	Diterpenoids	O1CC23c4ccccc4C1CC3CCCC2	Phyllanthaceae	Flueggea	Flueggea virosa	1						1	Phyllanthaceae	Exclusive (1 Family)	FALSE	0	2.732	-99	FALSE	3	3	0	6	HIDDEN GEM (High Novelty)
BNMUTGOMEWQLBJ-UHFFFAOYSA-N	O=c1c(-c2ccc(O)cc2)coc2c(O)cc(O)c(O)c12	5,6,8-trihydroxy-3-(4-hydroxyphenyl)-4H-chromen-4-one	C15H10O6	286.237	3.086	21	Flavonoids	O1C=C(c2ccccc2)Cc3ccccc13	Phyllanthaceae	Breynia	Breynia disticha	1						1	Phyllanthaceae	Exclusive (1 Family)	FALSE	0	3.086	-99	FALSE	3	3	0	6	HIDDEN GEM (High Novelty)
BXDBZZUQTQKCEI-QTGPRJIVSA-N	C=C[C@]1(C)C=C2CC[C@H]3C(C)(C)[C@H](O)CC[C@]3(C)[C@H]2C[C@@H]1O	(2R,4aR,4bS,6S,7R,10aR)-7-ethenyl-1,1,4a,7-tetramethyl-1,2,3,4,4a,4b,5,6,7,9,10,10a-dodecahydrophenanthrene-2,6-diol	C20H32O2	304.468	4.415	22	Diterpenoids	C1=C2CCC3CCCCC3C2CCC1	Phyllanthaceae	Flueggea	Flueggea virosa	1						1	Phyllanthaceae	Exclusive (1 Family)	FALSE	0	4.415	-99	FALSE	3	3	0	6	HIDDEN GEM (High Novelty)
CNOJXUXBFMYAFT-UHFFFAOYSA-N	O=C1OOC2C3COC(=O)c4cc(Oc5c(C(=O)OC6C(COC(=O)c7cc(O)c(O)c(O)c7)OC(C(=O)c7cc(O)c(O)c(O)c7)C(OC(=O)c7cc(O)c(O)c(O)c7)C6OC(=O)c6cc(O)c(O)c(O)c6)cc(O)c(O)c5O)c(O)c(O)c4-c4c(cc(O)c(O)c4O)C(=O)OC2C(OC(=O)c2cc(O)c(O)c4c2C2C1=CC(=O)C(O)(O4)C2(O)O)C(OC(=O)c1cc(O)c(O)c(O)c1)O3	6-(3,4,5-trihydroxybenzoyl)-4,5-bis(3,4,5-trihydroxybenzoyloxy)-2-[(3,4,5-trihydroxybenzoyloxy)methyl]oxan-3-yl 2-{[1,14,15,16,19,20,35,36,40,40-decahydroxy-2,5,11,24,32-pentaoxo-29-(3,4,5-trihydroxybenzoyloxy)-6,7,10,25,28,31,41-heptaoxaoctacyclo[35.3.1.0⁴,³⁹.0⁸,²⁷.0⁹,³⁰.0¹²,¹⁷.0¹⁸,²³.0³³,³⁸]hentetraconta-3,12(17),13,15,18,20,22,33,35,37-decaen-21-yl]oxy}-3,4,5-trihydroxybenzoate	C82H58O53	1891.31	8.994	135	Phenolic acids (C6-C1)	O1OC2C3OC(OCc4ccccc4)C(OCc5cccc6OC7CC=C(C1)C(c65)C7)C2OCc8ccccc8-c9ccc(Oc%10ccccc%10)cc9COC3.c1ccccc1.c1ccccc1.c1ccccc1.c1ccccc1	Phyllanthaceae	Bischofia	Bischofia javanica	1						1	Phyllanthaceae	Exclusive (1 Family)	FALSE	0	8.994	-99	FALSE	3	3	0	6	HIDDEN GEM (High Novelty)
DYUCHOKALYJDDA-ANYPYVPJSA-N	CCCCCC=C/C=C/C(=N)O	(2E)-deca-2,4-dienimidic acid	C10H17NO	167.248	4.007	12	Fatty acyls		Phyllanthaceae	Phyllanthus	Phyllanthus fraternus							1	Phyllanthaceae	Exclusive (1 Family)	FALSE	0	4.007	-99	FALSE	3	3	0	6	HIDDEN GEM (High Novelty)
GEIFQLXIDUDMNZ-PCJVTFPHSA-N	C=C1CCC(C)(C)[C@@]12CC[C@]1(C)[C@H](CC[C@@H]3[C@@]4(C)CCC(=O)C(C)(C)[C@@H]4[C@H](O)C[C@]31C)C2	(2S,4aR,4bR,6R,6aR,10aR,10bR,12aR)-6-hydroxy-2',2',4a,4b,7,7,10a-heptamethyl-5'-methylidene-hexadecahydro-1H-spiro[chrysene-2,1'-cyclopentan]-8-one	C30H48O2	440.702	9.219	32	Triterpenoids	C1CCC2C(C1)CCC3C4CCC5(CCCC5)CC4CCC23	Phyllanthaceae	Cleistanthus	Cleistanthus collinus;Cleistanthus indochinensis	1						1	Phyllanthaceae	Exclusive (1 Family)	FALSE	0	9.219	-99	FALSE	3	3	0	6	HIDDEN GEM (High Novelty)
GRNFGBBADZIGAQ-FECVKQHTSA-N	CC1(C)C[C@@H](OC(=O)c2ccccc2)[C@]2(CO)[C@@H](O)C[C@]3(C)C(=CC[C@@H]4[C@@]5(C)CC[C@H](O[C@@H]6OC[C@@H](O)[C@H](O[C@@H]7O[C@H](CO)[C@@H](O)[C@H](O)[C@H]7O)[C@H]6O)C(C)(C)[C@@H]5CC[C@]43C)[C@H]2C1	(4R,4aR,5S,6aS,6bR,8aR,10S,12aR,12bR,14bR)-10-{[(2S,3R,4S,5R)-3,5-dihydroxy-4-{[(2S,3R,4S,5S,6R)-3,4,5-trihydroxy-6-(hydroxymethyl)oxan-2-yl]oxy}oxan-2-yl]oxy}-5-hydroxy-4a-(hydroxymethyl)-2,2,6a,6b,9,9,12a-heptamethyl-1,2,3,4,4a,5,6,6a,6b,7,8,8a,9,10,11,12,12a,12b,13,14b-icosahydropicen-4-yl benzoate	C48H72O14	873.079	6.51	62	Triterpenoids	O(Cc1ccccc1)C2CCCC3C4=CCC5C(CCC6CCCCC65)C4CCC23	Phyllanthaceae	Glochidion	Glochidion eriocarpum	3	6600	HL-60	Homo sapiens	1	E1 (Exp. Active)	1	Phyllanthaceae	Exclusive (1 Family)	TRUE	5.18046	6.51	-1.32954	FALSE	1	3	1	6	HIT (Low Efficiency)
GSHDXSRSGKTAJL-UHFFFAOYSA-N	CCCC=CC=CC(=N)O	octa-2,4-dienimidic acid	C8H13NO	139.195	2.869	10	Fatty acyls		Phyllanthaceae	Phyllanthus	Phyllanthus fraternus							1	Phyllanthaceae	Exclusive (1 Family)	FALSE	0	2.869	-99	FALSE	3	3	0	6	HIDDEN GEM (High Novelty)
GSHDXSRSGKTAJL-YTXTXJHMSA-N	CCC/C=C/C=C/C(=N)O	(2E,4E)-octa-2,4-dienimidic acid	C8H13NO	139.195	2.869	10	Fatty acyls		Phyllanthaceae	Phyllanthus	Phyllanthus fraternus							1	Phyllanthaceae	Exclusive (1 Family)	FALSE	0	2.869	-99	FALSE	3	3	0	6	HIDDEN GEM (High Novelty)
GWIKNMRFHCFVPY-UHFFFAOYSA-N	Cc1cc2ccc(C)c(CCC(=O)C(C)C)c2cc1O	1-(7-hydroxy-2,6-dimethylnaphthalen-1-yl)-4-methylpentan-3-one	C18H22O2	270.367	3.952	20	Diterpenoids	c1ccc2ccccc2c1	Phyllanthaceae	Flueggea	Flueggea suffruticosa	1						1	Phyllanthaceae	Exclusive (1 Family)	FALSE	0	3.952	-99	FALSE	3	3	0	6	HIDDEN GEM (High Novelty)
JNSDMRUXOVAXNP-LOKFHWFJSA-N	O=C1OC[C@H]2OC(=O)c3oc(=O)c4cc(O)c(O)c(O)c4c4c(O)c(O)c(O)cc4c(=O)oc3[C@@H]2OC(=O)c2cc(O)c(O)c(O)c2-c2c1cc(O)c(O)c2O	(1R,22R)-7,8,9,12,13,14,28,29,30,33,34,35-dodecahydroxy-3,18,21,24,39-pentaoxaheptacyclo[20.17.0.0²,¹⁹.0⁵,¹⁰.0¹¹,¹⁶.0²⁶,³¹.0³²,³⁷]nonatriaconta-2(19),5(10),6,8,11(16),12,14,26(31),27,29,32,34,36-tridecaene-4,17,20,25,38-pentone	C34H20O22	780.511	5.504	56	Phenolic acids (C6-C1)	O1C2=C(OCc3ccccc3-c4ccccc4C1)C5OCc6ccccc6-c7ccccc7COCC5OC2	Phyllanthaceae	Phyllanthus	Phyllanthus emblica	1						1	Phyllanthaceae	Exclusive (1 Family)	FALSE	0	5.504	-99	FALSE	3	3	0	6	HIDDEN GEM (High Novelty)
KPCDAXWKXZQJKU-FYOPXKPTSA-N	O=C(O[C@H]1O[C@@H]2COC(=O)c3cc(O)c(O)c(O)c3-c3c(cc(O)c(O)c3O)C(=O)O[C@H]3[C@@H]2OC(=O)[C@@]24C[C@]56O[C@@H]2[C@@]2(OC[C@H](O)[C@@H]2O)O[C@@]5(O)[C@@]2(O)Oc5c(O)c(O)cc(c5[C@@H]4[C@@]26O)C(=O)O[C@H]31)c1cc(O)c(O)c(O)c1	(1'S,2S,2'R,3S,4S,5'S,7'R,9'R,12'R,13'S,31'R,33'R,34'R,43'S,44'S)-1',2',3,4,18',19',20',23',24',25',39',40',44'-tridecahydroxy-10',15',28',36'-tetraoxo-3',6',11',14',29',32',35',45'-octaoxaspiro[oxolane-2,4'-undecacyclo[39.3.1.0²,⁷.0⁵,⁹.0⁷,⁴⁴.0⁹,⁴³.0¹²,³¹.0¹³,³⁴.0¹⁶,²¹.0²²,²⁷.0³⁷,⁴²]pentatetracontane]-16'(21'),17',19',22',24',26',37'(42'),38',40'-nonaen-33'-yl 3,4,5-trihydroxybenzoate	C47H36O31	1096.77	1.398	78	Phenolic acids (C6-C1)	O1c2cccc3c2C4C5C1CC65OCC4(COC7C8OC(OCc9ccccc9)C(OC3)C7OCc%10ccccc%10-c%11ccccc%11COC8)C6	Phyllanthaceae	Phyllanthus	Phyllanthus emblica	1						1	Phyllanthaceae	Exclusive (1 Family)	FALSE	0	1.398	-99	FALSE	3	3	0	6	HIDDEN GEM (High Novelty)
MGFMYEVCYMGWRS-FOORKGQUSA-N	COc1cc(-c2c(C)c(CO)c(O[C@@H]3O[C@H](CO)[C@@H](O)[C@H](O)[C@H]3O)c3cc(OC)c(OC)cc23)ccc1O	(2S,3R,4S,5S,6R)-2-{[4-(4-hydroxy-3-methoxyphenyl)-2-(hydroxymethyl)-6,7-dimethoxy-3-methylnaphthalen-1-yl]oxy}-6-(hydroxymethyl)oxane-3,4,5-triol	C27H32O11	532.537	2.213	38	Lignan glycosides	c1ccc(cc1)-c2cccc3ccccc32	Phyllanthaceae	Phyllanthus	Phyllanthus myrtifolius	1						1	Phyllanthaceae	Exclusive (1 Family)	FALSE	0	2.213	-99	FALSE	3	3	0	6	HIDDEN GEM (High Novelty)
MJOYVKISSQLGKU-MDOHZBPWSA-N	O=C1CC2C(=O)O[C@H]3[C@H](OC(=O)c4cc(O)c(O)c(O)c4)O[C@@H]4COC(=O)c5cc(O)c(O)c(O)c5-c5c(cc(O)c(O)c5O)C(=O)O[C@H]3[C@@H]4OC(=O)c3cc(O)c(O)c(O)c3C2=C(C(=O)O)O1	(1R,3S,4R,21R,22S)-14,15,16,27,28,29,32,33,34-nonahydroxy-6,9,19,24,37-pentaoxo-3-(3,4,5-trihydroxybenzoyloxy)-2,5,10,20,23,38-hexaoxaheptacyclo[19.18.0.0⁴,²².0⁷,¹².0¹³,¹⁸.0²⁵,³⁰.0³¹,³⁶]nonatriaconta-11,13,15,17,25(30),26,28,31,33,35-decaene-11-carboxylic acid	C41H28O27	952.646	4.235	68	Phenolic acids (C6-C1)	O1C=C2c3ccccc3COC4C5OC(OCc6ccccc6)C(OCC2CC1)C4OCc7ccccc7-c8ccccc8COC5	Phyllanthaceae	Phyllanthus	Phyllanthus flexuosus	1						1	Phyllanthaceae	Exclusive (1 Family)	FALSE	0	4.235	-99	FALSE	3	3	0	6	HIDDEN GEM (High Novelty)
MQFUFTKXYPLXSO-ZGMZVVKNSA-N	CO[C@@]1(C)CO[C@@]2(C1)OC(=O)[C@H]([C@@H]1CC[C@]34C[C@]13CC[C@@H]1[C@@]3(C)CC=C5C[C@@H](c6ccc7c(c6)OCO7)OC[C@]5(C)[C@@H]3C[C@@H](O)[C@]14C)[C@H]2O	(3R,4R,5S,8R)-3-[(1S,2R,3R,5R,6R,9S,14S,15R,18R,19S)-9-(2H-1,3-benzodioxol-5-yl)-3-hydroxy-2,6,14-trimethyl-8-oxahexacyclo[16.3.1.0¹,¹⁸.0²,¹⁵.0⁵,¹⁴.0⁶,¹¹]docos-11-en-19-yl]-4-hydroxy-8-methoxy-8-methyl-1,6-dioxaspiro[4.4]nonan-2-one	C40H52O9	676.837	5.913	49	Triterpenoids	O1c2ccc(cc2OC1)C3OCC4C(=CCC5C4CCC6C5CCC78CC68CCC7C9COC%10(OCCC%10)C9)C3	Phyllanthaceae	Phyllanthus	Phyllanthus acutissimus	1						1	Phyllanthaceae	Exclusive (1 Family)	FALSE	0	5.913	-99	FALSE	3	3	0	6	HIDDEN GEM (High Novelty)
MTNPUJLMKDEZOP-AVGDTWJUSA-N	C[C@@H]1CO[C@@]2(C[C@@H]1OC(=O)c1ccccc1)O[C@@H]1C[C@@H](C(=O)OC[C@H]3O[C@@H](O[C@H]4[C@H](OC(=O)[C@H]5C[C@@H](O)[C@]6(O)C(=O)[C@]7(C[C@H](OC(=O)c8ccccc8)[C@H](C)CO7)O[C@@H]6C5)O[C@H](CO)[C@@H](O)[C@@H]4O)[C@H](O)[C@@H](O)[C@@H]3O)C[C@@H](O)[C@]1(O)C2=O	[(2R,3S,4S,5R,6S)-6-{[(2S,3R,4S,5S,6R)-2-{[(2S,3aR,4R,4'S,5'R,6S,7aR)-4'-(benzoyloxy)-3a,4-dihydroxy-5'-methyl-3-oxo-hexahydro-3H-spiro[1-benzofuran-2,2'-oxan]-6-yl]carbonyloxy}-4,5-dihydroxy-6-(hydroxymethyl)oxan-3-yl]oxy}-3,4,5-trihydroxyoxan-2-yl]methyl (2S,3aR,4R,4'S,5'R,6S,7aR)-4'-(benzoyloxy)-3a,4-dihydroxy-5'-methyl-3-oxo-hexahydro-3H-spiro[1-benzofuran-2,2'-oxane]-6-carboxylate	C54H66O27	1147.09	-1.104	81	Saccharolipids	O(Cc1ccccc1)C2CCOC3(OC4CCCCC4C3)C2.O(Cc1ccccc1)C2CCOC3(OC4CCCCC4C3)C2	Phyllanthaceae	Phyllanthus	Phyllanthus emblica	1						1	Phyllanthaceae	Exclusive (1 Family)	FALSE	0	-1.104	-99	FALSE	3	3	0	6	HIDDEN GEM (High Novelty)
NSMXRZALRASABN-SZTSEJDOSA-N	C=C(C)[C@@H]1CC[C@]2(C)CC[C@]3(C)[C@H](CC[C@@H]4[C@@]5(C)CC[C@@H]6OC(=O)[C@]6(C)[C@@H]5CC[C@]43C)[C@@H]12	(1R,2R,5R,8R,9R,10R,13R,14R,17S,20R,21R)-1,2,5,14,20-pentamethyl-8-(prop-1-en-2-yl)-18-oxahexacyclo[11.10.0.0²,¹⁰.0⁵,⁹.0¹⁴,²¹.0¹⁷,²⁰]tricosan-19-one	C30H46O2	438.686	11.282	32		O1CC2C1CCC3C2CCC4C5CCC6CCCC6C5CCC34	Phyllanthaceae	Antidesma	Antidesma montanum	1						1	Phyllanthaceae	Exclusive (1 Family)	FALSE	0	11.282	-99	FALSE	3	3	0	6	HIDDEN GEM (High Novelty)
NTDKTEVRSWDPFN-FSHWLWOASA-N	CCCCCCCCCCCCC/C(C)=C/COC(=O)CCCCCCCC[C@H](C)C[C@H](C)CCC(C)C	(2E)-3-methylhexadec-2-en-1-yl (10S,12R)-10,12,15-trimethylhexadecanoate	C36H70O2	534.941	17.339	38	Fatty acyls		Phyllanthaceae	Bridelia	Bridelia balansae							1	Phyllanthaceae	Exclusive (1 Family)	FALSE	0	17.339	-99	FALSE	3	3	0	6	HIDDEN GEM (High Novelty)
NTDKTEVRSWDPFN-UHFFFAOYSA-N	CCCCCCCCCCCCCC(C)=CCOC(=O)CCCCCCCCC(C)CC(C)CCC(C)C	3-methylhexadec-2-en-1-yl 10,12,15-trimethylhexadecanoate	C36H70O2	534.941	17.339	38	Fatty acyls		Phyllanthaceae	Bridelia	Bridelia balansae							1	Phyllanthaceae	Exclusive (1 Family)	FALSE	0	17.339	-99	FALSE	3	3	0	6	HIDDEN GEM (High Novelty)
NTDKTEVRSWDPFN-XPXRSFDGSA-N	CCCCCCCCCCCCC/C(C)=C/COC(=O)CCCCCCCCC(C)CC(C)CCC(C)C	(2E)-3-methylhexadec-2-en-1-yl 10,12,15-trimethylhexadecanoate	C36H70O2	534.941	17.339	38	Fatty acyls		Phyllanthaceae	Bridelia	Bridelia balansae							1	Phyllanthaceae	Exclusive (1 Family)	FALSE	0	17.339	-99	FALSE	3	3	0	6	HIDDEN GEM (High Novelty)
OXDJLXJLYKYKJL-UHFFFAOYSA-N	CCC1(O)CC(C(=O)O)=CC(O)=C1O	5-ethyl-3,4,5-trihydroxycyclohexa-1,3-diene-1-carboxylic acid	C9H12O5	200.189	0.495	14		C=1C=CCCC1	Phyllanthaceae	Phyllanthus	Phyllanthus emblica	1						1	Phyllanthaceae	Exclusive (1 Family)	FALSE	0	0.495	-99	FALSE	3	3	0	6	HIDDEN GEM (High Novelty)
PYLNROBOSMWNRP-BHIYHBOVSA-N	COc1cc2c(cc1C)CC[C@@H]1C(C)(C)[C@@]3(O)CC[C@@]21CO3	(1S,10S,12R)-4-methoxy-5,11,11-trimethyl-13-oxatetracyclo[10.2.2.0¹,¹⁰.0²,⁷]hexadeca-2(7),3,5-trien-12-ol	C19H26O3	302.409	3.34	22	Diterpenoids	O1CC23c4ccccc4CCC3CC1CC2	Phyllanthaceae	Flueggea	Flueggea virosa	1						1	Phyllanthaceae	Exclusive (1 Family)	FALSE	0	3.34	-99	FALSE	3	3	0	6	HIDDEN GEM (High Novelty)
QQAKLYHMDALJCZ-UHFFFAOYSA-N	CCCCCCCCCCCCCC(C)=CCOC(=O)CCCCC(C)CC(C)CCC(C)C	3-methylhexadec-2-en-1-yl 6,8,11-trimethyldodecanoate	C32H62O2	478.835	15.063	34	Fatty acyls		Phyllanthaceae	Bridelia	Bridelia balansae							1	Phyllanthaceae	Exclusive (1 Family)	FALSE	0	15.063	-99	FALSE	3	3	0	6	HIDDEN GEM (High Novelty)
QQAKLYHMDALJCZ-UJTVTXBMSA-N	CCCCCCCCCCCCC/C(C)=C/COC(=O)CCCC[C@H](C)C[C@H](C)CCC(C)C	(2E)-3-methylhexadec-2-en-1-yl (6S,8R)-6,8,11-trimethyldodecanoate	C32H62O2	478.835	15.063	34	Fatty acyls		Phyllanthaceae	Bridelia	Bridelia balansae							1	Phyllanthaceae	Exclusive (1 Family)	FALSE	0	15.063	-99	FALSE	3	3	0	6	HIDDEN GEM (High Novelty)
QQAKLYHMDALJCZ-XLVZBRSZSA-N	CCCCCCCCCCCCC/C(C)=C/COC(=O)CCCCC(C)CC(C)CCC(C)C	(2E)-3-methylhexadec-2-en-1-yl 6,8,11-trimethyldodecanoate	C32H62O2	478.835	15.063	34	Fatty acyls		Phyllanthaceae	Bridelia	Bridelia balansae							1	Phyllanthaceae	Exclusive (1 Family)	FALSE	0	15.063	-99	FALSE	3	3	0	6	HIDDEN GEM (High Novelty)
RJVKWKAOIHNOQD-VLHYRRCOSA-N	COc1cc(/C=C2/C(=O)OC[C@H]2Cc2ccc(O)c(OC)c2)ccc1O	(3E,4S)-4-[(4-hydroxy-3-methoxyphenyl)methyl]-3-[(4-hydroxy-3-methoxyphenyl)methylidene]oxolan-2-one	C20H20O6	356.37	2.519	26	Lignans	O1CC(=Cc2ccccc2)C(C1)Cc3ccccc3	Phyllanthaceae	Phyllanthus	Phyllanthus acutissimus	1						1	Phyllanthaceae	Exclusive (1 Family)	FALSE	0	2.519	-99	FALSE	3	3	0	6	HIDDEN GEM (High Novelty)
SNCMVKNGLNUISS-GCWSBASFSA-N	C=C(C)[C@@H]1CC[C@]2(C(=O)O)CC[C@]34C(=O)O[C@]5(CC[C@@H]3[C@@H]12)[C@@]4(C)CC[C@]12O[C@@]15[C@@H](C)CC2(C)C	(1R,4R,5R,6R,9S,12S,13S,16R,19S,20S)-13,17,17,19-tetramethyl-22-oxo-6-(prop-1-en-2-yl)-21,23-dioxaheptacyclo[10.8.2.1¹⁶,²⁰.0¹,¹³.0⁴,¹².0⁵,⁹.0¹⁶,²⁰]tricosane-9-carboxylic acid	C29H40O5	468.626	4.907	34	Triterpenoids	O1CC23CCC4CCCC4C3CCC15C2CCC67OC75CCC6	Phyllanthaceae	Breynia	Breynia fruticosa	1						1	Phyllanthaceae	Exclusive (1 Family)	FALSE	0	4.907	-99	FALSE	3	3	0	6	HIDDEN GEM (High Novelty)
UEHSSTYZXFBDNL-DNOBIOAJSA-N	O=C1O[C@@H]2COC(=O)c3cc(O)c(O)c(O)c3-c3c(cc(O)c(O)c3O)C(=O)O[C@H]2C(OC(=O)c2cc(O)c(O)c(O)c2)=C1OC(=O)c1cc(O)c(O)c(O)c1	(10R,15R)-3,4,5,21,22,23-hexahydroxy-8,13,18-trioxo-12-(3,4,5-trihydroxybenzoyloxy)-9,14,17-trioxatetracyclo[17.4.0.0²,⁷.0¹⁰,¹⁵]tricosa-1(23),2(7),3,5,11,19,21-heptaen-11-yl 3,4,5-trihydroxybenzoate	C34H22O22	782.527	5.475	56	Phenolic acids (C6-C1)	O(C1=C(OCc2ccccc2)C3OCc4ccccc4-c5ccccc5COCC3OC1)Cc6ccccc6	Phyllanthaceae	Phyllanthus	Phyllanthus emblica	1						1	Phyllanthaceae	Exclusive (1 Family)	FALSE	0	5.475	-99	FALSE	3	3	0	6	HIDDEN GEM (High Novelty)
WAOGVUUKMCZPQO-UHFFFAOYSA-N	CC(C)=CCN1C(=O)c2nc[nH]c2C1=O	5-(3-methylbut-2-en-1-yl)-1H,4H,5H,6H-pyrrolo[3,4-d]imidazole-4,6-dione	C10H11N3O2	205.214	1.041	15	Histidine alkaloids	N1=C[N]C2=C1CNC2	Phyllanthaceae	Bridelia	Bridelia balansae	1						1	Phyllanthaceae	Exclusive (1 Family)	FALSE	0	1.041	-99	FALSE	3	3	0	6	HIDDEN GEM (High Novelty)
XVPWVHKZTPWXAG-UHFFFAOYSA-N	O=C(O)c1c2c(cc3oc(=O)c4cc(O)c(O)c(O)c4c13)oc(=O)c1cc(O)c(O)c(O)c12	5,6,7,19,20,21-hexahydroxy-10,16-dioxo-11,15-dioxapentacyclo[12.8.0.0³,¹².0⁴,⁹.0¹⁷,²²]docosa-1,3(12),4(9),5,7,13,17(22),18,20-nonaene-2-carboxylic acid	C21H10O12	454.298	4.437	33	Phenolic acids (C6-C1)	O1c2cc3OCc4ccccc4-c3cc2-c5ccccc5C1	Phyllanthaceae	Phyllanthus	Phyllanthus emblica	1						1	Phyllanthaceae	Exclusive (1 Family)	FALSE	0	4.437	-99	FALSE	3	3	0	6	HIDDEN GEM (High Novelty)
OAJXGLZYGJVAHO-UHFFFAOYSA-N	COCc1cc2cc(OC)c(OC)cc2c(-c2ccc3c(c2)OCO3)c1C=O	1-(2H-1,3-benzodioxol-5-yl)-6,7-dimethoxy-3-(methoxymethyl)naphthalene-2-carbaldehyde	C22H20O6	380.391	3.951	28	Lignans	O1c2ccc(cc2OC1)-c3cccc4ccccc43	Phyllanthaceae	Phyllanthus	Phyllanthus myrtifolius	6	3500	Human immunodeficiency virus type 1 reverse transcriptase	Human immunodeficiency virus 1	2	E1 (Exp. Active)	1	Phyllanthaceae	Exclusive (1 Family)	TRUE	5.45593	3.951	1.50493	FALSE	0	3	1	5	STAR (Exclusive & Active)
OJCFPYLTKWNLCE-CBUQHMQYSA-N	C=C(CC[C@@H](CO)[C@H]1CC[C@H]2C3=CC[C@H]4[C@H](C)[C@@H](O)[C@H](O)C[C@]4(C)[C@H]3CC[C@@]21C)C(C)C	(1R,3aR,5aS,6S,7R,8R,9aS,9bR,11aR)-1-[(2R)-1-hydroxy-6-methyl-5-methylideneheptan-2-yl]-6,9a,11a-trimethyl-1H,2H,3H,3aH,5H,5aH,6H,7H,8H,9H,9aH,9bH,10H,11H,11aH-cyclopenta[a]phenanthrene-7,8-diol	C29H48O3	444.691	7.804	32	Steroids	C1=C2C3CCCC3CCC2C4CCCCC4C1	Phyllanthaceae	Breynia	Breynia fruticosa	7	3000	HL-60	Homo sapiens	1	E1 (Exp. Active)	1	Phyllanthaceae	Exclusive (1 Family)	TRUE	5.52288	7.804	-2.28112	FALSE	0	3	1	5	HIT (Low Efficiency)
SJWBGJZSWLEJSB-RYRKJORJSA-N	Cc1cc2c(cc1O)[C@]1(C)CC[C@H](O)C(C)(C)[C@H]1C=C2	(2S,4aR,10aS)-1,1,4a,7-tetramethyl-1,2,3,4,4a,10a-hexahydrophenanthrene-2,6-diol	C18H24O2	272.383	4.015	20	Diterpenoids	c1ccc2c(c1)C=CC3CCCCC23	Phyllanthaceae	Flueggea	Flueggea virosa	8	5600	Hepatitis C virus	Hepacivirus hominis	1	E1 (Exp. Active)	1	Phyllanthaceae	Exclusive (1 Family)	TRUE	5.25181	4.015	1.23681	FALSE	0	3	1	5	STAR (Exclusive & Active)
TXDMVCNSUVLKHW-UHFFFAOYSA-N	COc1cc2cc3c(c(-c4ccc5c(c4)OCO5)c2cc1OC)COC3=O	4-(2H-1,3-benzodioxol-5-yl)-6,7-dimethoxy-1H,3H-naphtho[2,3-c]furan-1-one	C21H16O6	364.349	4.171	27	Lignans	O1c2ccc(cc2OC1)-c3c4ccccc4cc5c3COC5	Phyllanthaceae	Phyllanthus	Phyllanthus myrtifolius	38	760	Polyunsaturated fatty acid 5-lipoxygenase	Homo sapiens	3	E1 (Exp. Active)	1	Phyllanthaceae	Exclusive (1 Family)	TRUE	6.11919	4.171	1.94819	FALSE	0	3	1	5	STAR (Exclusive & Active)
ABSKARVPMUCHSE-GIFDHKONSA-N	CC1(C)CC[C@]2(C)C(=O)C[C@]3(C)C4=C(CC[C@@]3(C)[C@@H]2C1)[C@@]1(C)CC[C@H](O)C(C)(C)[C@@H]1CC4	(4aS,6aS,8aR,10S,12aS,14aS,14bS)-10-hydroxy-2,2,4a,6a,9,9,12a,14a-octamethyl-1,2,3,4,4a,5,6,6a,7,8,8a,9,10,11,12,12a,13,14,14a,14b-icosahydropicen-5-one	C30H48O2	440.702	7.687	32	Triterpenoids	C12=C(CCC3CCCCC13)C4CCC5CCCCC5C4CC2	Phyllanthaceae	Antidesma	Antidesma montanum var. montanum	4						1	Phyllanthaceae	Exclusive (1 Family)	FALSE	0	7.687	-99	FALSE	1	3	0	4	HIDDEN GEM (High Novelty)
ABSKARVPMUCHSE-UHFFFAOYSA-N	CC1(C)CCC2(C)C(=O)CC3(C)C4=C(CCC3(C)C2C1)C1(C)CCC(O)C(C)(C)C1CC4	10-hydroxy-2,2,4a,6a,9,9,12a,14a-octamethyl-1,2,3,4,4a,5,6,6a,7,8,8a,9,10,11,12,12a,13,14,14a,14b-icosahydropicen-5-one	C30H48O2	440.702	7.687	32	Triterpenoids	C12=C(CCC3CCCCC13)C4CCC5CCCCC5C4CC2	Phyllanthaceae	Antidesma	Antidesma montanum var. montanum	4						1	Phyllanthaceae	Exclusive (1 Family)	FALSE	0	7.687	-99	FALSE	1	3	0	4	HIDDEN GEM (High Novelty)
ADCWWONRVSXNJV-CSVYGQJTSA-N	O=C(O[C@@H]1O[C@H](CO)[C@H]2OC(=O)c3cc(O)c(O)c4oc5c(O)c(O)cc(c5c34)C(=O)O[C@@H]1[C@@H]2O)c1cc(O)c(O)c(O)c1	(1S,18R,19S,21R,22R)-6,7,12,13,22-pentahydroxy-21-(hydroxymethyl)-3,16-dioxo-2,17,20,23-tetraoxapentacyclo[16.3.1.1⁸,¹¹.0⁴,⁹.0¹⁰,¹⁵]tricosa-4,6,8,10,12,14-hexaen-19-yl 3,4,5-trihydroxybenzoate	C27H20O17	616.439	1.941	44	Phenolic acids (C6-C1)	o1c2cccc3c2c4c1cccc4COC5CC(OC3)COC5OCc6ccccc6	Phyllanthaceae	Phyllanthus	Phyllanthus emblica	3						1	Phyllanthaceae	Exclusive (1 Family)	FALSE	0	1.941	-99	FALSE	1	3	0	4	HIDDEN GEM (High Novelty)
ADCWWONRVSXNJV-NOGSEESMSA-N	O=C(O[C@@H]1O[C@H](CO)[C@H]2OC(=O)c3cc(O)c(O)c4oc5c(O)c(O)cc(c5c34)C(=O)O[C@@H]1[C@H]2O)c1cc(O)c(O)c(O)c1	(1S,18R,19S,21R,22S)-6,7,12,13,22-pentahydroxy-21-(hydroxymethyl)-3,16-dioxo-2,17,20,23-tetraoxapentacyclo[16.3.1.1⁸,¹¹.0⁴,⁹.0¹⁰,¹⁵]tricosa-4,6,8,10,12,14-hexaen-19-yl 3,4,5-trihydroxybenzoate	C27H20O17	616.439	1.941	44	Phenolic acids (C6-C1)	o1c2cccc3c2c4c1cccc4COC5CC(OC3)COC5OCc6ccccc6	Phyllanthaceae	Phyllanthus	Phyllanthus emblica	3						1	Phyllanthaceae	Exclusive (1 Family)	FALSE	0	1.941	-99	FALSE	1	3	0	4	HIDDEN GEM (High Novelty)
ADCWWONRVSXNJV-UHFFFAOYSA-N	O=C(OC1OC(CO)C2OC(=O)c3cc(O)c(O)c4oc5c(O)c(O)cc(c5c34)C(=O)OC1C2O)c1cc(O)c(O)c(O)c1	6,7,12,13,22-pentahydroxy-21-(hydroxymethyl)-3,16-dioxo-2,17,20,23-tetraoxapentacyclo[16.3.1.1⁸,¹¹.0⁴,⁹.0¹⁰,¹⁵]tricosa-4,6,8,10,12,14-hexaen-19-yl 3,4,5-trihydroxybenzoate	C27H20O17	616.439	1.941	44	Phenolic acids (C6-C1)	o1c2cccc3c2c4c1cccc4COC5CC(OC3)COC5OCc6ccccc6	Phyllanthaceae	Phyllanthus	Phyllanthus emblica	3						1	Phyllanthaceae	Exclusive (1 Family)	FALSE	0	1.941	-99	FALSE	1	3	0	4	HIDDEN GEM (High Novelty)
AFJZSYKQSJGMEC-FXPCSOOLSA-N	OC[C@H]1O[C@@H](Oc2ccc(Oc3ccc(O[C@@H]4O[C@H](CO)[C@@H](O)[C@H](O)[C@H]4O)cc3O)cc2)[C@H](O)[C@@H](O)[C@@H]1O	(2S,3R,4S,5S,6R)-2-[4-(2-hydroxy-4-{[(2S,3R,4S,5S,6R)-3,4,5-trihydroxy-6-(hydroxymethyl)oxan-2-yl]oxy}phenoxy)phenoxy]-6-(hydroxymethyl)oxane-3,4,5-triol	C24H30O14	542.488	-0.595	38	Organooxygen compounds	O(c1ccccc1)c2ccccc2	Phyllanthaceae	Breynia	Breynia fruticosa	3						1	Phyllanthaceae	Exclusive (1 Family)	FALSE	0	-0.595	-99	FALSE	1	3	0	4	HIDDEN GEM (High Novelty)
AFJZSYKQSJGMEC-UHFFFAOYSA-N	OCC1OC(Oc2ccc(Oc3ccc(OC4OC(CO)C(O)C(O)C4O)cc3O)cc2)C(O)C(O)C1O	2-[4-(2-hydroxy-4-{[3,4,5-trihydroxy-6-(hydroxymethyl)oxan-2-yl]oxy}phenoxy)phenoxy]-6-(hydroxymethyl)oxane-3,4,5-triol	C24H30O14	542.488	-0.595	38	Organooxygen compounds	O(c1ccccc1)c2ccccc2	Phyllanthaceae	Breynia	Breynia fruticosa	3						1	Phyllanthaceae	Exclusive (1 Family)	FALSE	0	-0.595	-99	FALSE	1	3	0	4	HIDDEN GEM (High Novelty)
BANDPCULXDZVGU-ASSNKEHSSA-N	C=CC(C)(C)c1cc2cc(OC)c3c(c2oc1=O)O[C@H](c1cc(OC)c(O)c(OC)c1)[C@@H](C)O3	(2R,3R)-2-(4-hydroxy-3,5-dimethoxyphenyl)-5-methoxy-3-methyl-8-(2-methylbut-3-en-2-yl)-2H,3H,9H-[1,4]dioxino[2,3-h]chromen-9-one	C26H28O8	468.497	6.042	34		O1c2ccc3C=CCOc3c2OC(c4ccccc4)C1	Phyllanthaceae	Antidesma	Antidesma montanum;Antidesma montanum var. montanum	2						1	Phyllanthaceae	Exclusive (1 Family)	FALSE	0	6.042	-99	FALSE	1	3	0	4	HIDDEN GEM (High Novelty)
BANDPCULXDZVGU-UHFFFAOYSA-N	C=CC(C)(C)c1cc2cc(OC)c3c(c2oc1=O)OC(c1cc(OC)c(O)c(OC)c1)C(C)O3	2-(4-hydroxy-3,5-dimethoxyphenyl)-5-methoxy-3-methyl-8-(2-methylbut-3-en-2-yl)-2H,3H,9H-[1,4]dioxino[2,3-h]chromen-9-one	C26H28O8	468.497	6.042	34		O1c2ccc3C=CCOc3c2OC(c4ccccc4)C1	Phyllanthaceae	Antidesma	Antidesma montanum;Antidesma montanum var. montanum	2						1	Phyllanthaceae	Exclusive (1 Family)	FALSE	0	6.042	-99	FALSE	1	3	0	4	HIDDEN GEM (High Novelty)
BJARGJWBADXCLW-DAHNXCCNSA-N	CC1(C)CC[C@]2(C)CC[C@@]3(C)[C@@]4(CC[C@@]5(C)C6=C(C=C[C@@]53OC4=O)C(C)(C)[C@@H](OC(=O)c3ccccc3O)CC6)[C@@H]2C1	(1R,4S,8S,13R,14S,17R,22R)-4,9,9,14,17,20,20-heptamethyl-23-oxo-24-oxahexacyclo[11.9.2.0¹,¹⁴.0⁴,¹³.0⁵,¹⁰.0¹⁷,²²]tetracosa-5(10),11-dien-8-yl 2-hydroxybenzoate	C37H48O5	572.775	8.643	42	Triterpenoids	O(Cc1ccccc1)C2CC=3C=CC45OCC6(CCC4C3CC2)C7CCCCC7CCC56	Phyllanthaceae	Phyllanthus	Phyllanthus myrtifolius	4						1	Phyllanthaceae	Exclusive (1 Family)	FALSE	0	8.643	-99	FALSE	1	3	0	4	HIDDEN GEM (High Novelty)
BJARGJWBADXCLW-UHFFFAOYSA-N	CC1(C)CCC2(C)CCC3(C)C4(CCC5(C)C6=C(C=CC53OC4=O)C(C)(C)C(OC(=O)c3ccccc3O)CC6)C2C1	4,9,9,14,17,20,20-heptamethyl-23-oxo-24-oxahexacyclo[11.9.2.0¹,¹⁴.0⁴,¹³.0⁵,¹⁰.0¹⁷,²²]tetracosa-5(10),11-dien-8-yl 2-hydroxybenzoate	C37H48O5	572.775	8.643	42	Triterpenoids	O(Cc1ccccc1)C2CC=3C=CC45OCC6(CCC4C3CC2)C7CCCCC7CCC56	Phyllanthaceae	Phyllanthus	Phyllanthus myrtifolius	4						1	Phyllanthaceae	Exclusive (1 Family)	FALSE	0	8.643	-99	FALSE	1	3	0	4	HIDDEN GEM (High Novelty)
BKLAIYZBALVMQV-JGVFFNPUSA-N	CC1(C)[C@@H]2C=C(C(=O)O)CC[C@@H]21	(1R,6S)-7,7-dimethylbicyclo[4.1.0]hept-2-ene-3-carboxylic acid	C10H14O2	166.217	2.722	12	Monoterpenoids	C1=CC2CC2CC1	Phyllanthaceae	Bridelia	Bridelia retusa	3						1	Phyllanthaceae	Exclusive (1 Family)	FALSE	0	2.722	-99	FALSE	1	3	0	4	HIDDEN GEM (High Novelty)
BKLAIYZBALVMQV-SFYZADRCSA-N	CC1(C)[C@H]2C=C(C(=O)O)CC[C@H]21	(1S,6R)-7,7-dimethylbicyclo[4.1.0]hept-2-ene-3-carboxylic acid	C10H14O2	166.217	2.722	12	Monoterpenoids	C1=CC2CC2CC1	Phyllanthaceae	Bridelia	Bridelia retusa	3						1	Phyllanthaceae	Exclusive (1 Family)	FALSE	0	2.722	-99	FALSE	1	3	0	4	HIDDEN GEM (High Novelty)
BKLAIYZBALVMQV-UHFFFAOYSA-N	CC1(C)C2C=C(C(=O)O)CCC21	7,7-dimethylbicyclo[4.1.0]hept-2-ene-3-carboxylic acid	C10H14O2	166.217	2.722	12	Monoterpenoids	C1=CC2CC2CC1	Phyllanthaceae	Bridelia	Bridelia retusa	3						1	Phyllanthaceae	Exclusive (1 Family)	FALSE	0	2.722	-99	FALSE	1	3	0	4	HIDDEN GEM (High Novelty)
CGPKANWKMHFSHL-UHFFFAOYSA-N	CCCCCCCCCCCCCCCCCCCCc1cc(=O)c2c(O)cc(O)cc2o1	5,7-dihydroxy-2-icosyl-4H-chromen-4-one	C29H46O4	458.674	12.559	33	Chromanes	O1C=CCc2ccccc12	Phyllanthaceae	Antidesma	Antidesma membranaceum	3						1	Phyllanthaceae	Exclusive (1 Family)	FALSE	0	12.559	-99	FALSE	1	3	0	4	HIDDEN GEM (High Novelty)
CIWBSHSKHKDKBQ-JLAZNSOCSA-N	O=C1O[C@H]([C@@H](O)CO)C(O)=C1O	(5R)-5-[(1S)-1,2-dihydroxyethyl]-3,4-dihydroxy-2,5-dihydrofuran-2-one	C6H8O6	176.124	-0.178	12	Saccharides	O1CC=CC1	Phyllanthaceae	Phyllanthus	Phyllanthus acidus;Phyllanthus emblica	1	0.5	Alpha-2B adrenergic receptor	Homo sapiens	16	E1 (Exp. Active)	37	Rosaceae; Hominidae; Salicaceae; Daphniidae; Celastraceae	Ubiquitous	TRUE	9.30103	-0.178	9.47903	FALSE	3	-5	3	4	DISCARD (Ubiquitous)
CMJGAYUQSLJSCR-SMCAMXITSA-N	O=C1OC[C@@H](Cc2ccc3c(c2)OCO3)/C1=C\c1ccc2c(c1)OCO2	(3E,4S)-4-[(2H-1,3-benzodioxol-5-yl)methyl]-3-[(2H-1,3-benzodioxol-5-yl)methylidene]oxolan-2-one	C20H16O6	352.338	3.015	26	Lignans	O1c2ccc(cc2OC1)C=C3COCC3Cc4ccc5OCOc5c4	Phyllanthaceae	Phyllanthus	Phyllanthus acutissimus	1						2	Phyllanthaceae; Lauraceae	Restricted	FALSE	0	3.015	-99	FALSE	3	1	0	4	HIDDEN GEM (High Novelty)
COVFEVWNJUOYRL-UHFFFAOYSA-N	O=C(O)c1cc(O)c(O)c(OC(=O)c2cc(O)c(O)c(O)c2)c1	3,4-dihydroxy-5-(3,4,5-trihydroxybenzoyloxy)benzoic acid	C14H10O9	322.224	2.128	23	Phenolic acids (C6-C1)	O(c1ccccc1)Cc2ccccc2	Phyllanthaceae	Phyllanthus	Phyllanthus emblica	1	390	DNA polymerase beta	Homo sapiens	10	E1 (Exp. Active)	7	Juglandaceae; Sapindaceae; Fabaceae; Phyllanthaceae; Anacardiaceae	Restricted	TRUE	6.40894	2.128	4.28094	FALSE	3	-5	3	4	BASELINE
COZMWVAACFYLBI-GYYKDMAASA-N	O=C(O)C[C@H](C(=O)O)[C@H]1c2c(cc(O)c(O)c2O)C(=O)O[C@H]1C(=O)O	(2S)-2-[(3R,4S)-3-carboxy-5,6,7-trihydroxy-1-oxo-3,4-dihydro-1H-2-benzopyran-4-yl]butanedioic acid	C14H12O11	356.239	-0.519	25	Carboxylic acids and derivatives	O1Cc2ccccc2CC1	Phyllanthaceae	Phyllanthus	Phyllanthus emblica	4						1	Phyllanthaceae	Exclusive (1 Family)	FALSE	0	-0.519	-99	FALSE	1	3	0	4	HIDDEN GEM (High Novelty)
COZMWVAACFYLBI-HSCCNWRBSA-N	O=C(O)C[C@@H](C(=O)O)[C@H]1c2c(cc(O)c(O)c2O)C(=O)O[C@@H]1C(=O)O	(2R)-2-[(3S,4S)-3-carboxy-5,6,7-trihydroxy-1-oxo-3,4-dihydro-1H-2-benzopyran-4-yl]butanedioic acid	C14H12O11	356.239	-0.519	25	Carboxylic acids and derivatives	O1Cc2ccccc2CC1	Phyllanthaceae	Phyllanthus	Phyllanthus emblica	4						1	Phyllanthaceae	Exclusive (1 Family)	FALSE	0	-0.519	-99	FALSE	1	3	0	4	HIDDEN GEM (High Novelty)
CSCIONARVQBHNV-UHFFFAOYSA-N	CC(C)CC(=O)c1c2c(cc3ccc(=O)oc13)OCO2	4-(3-methylbutanoyl)-2H,6H-[1,3]dioxolo[4,5-g]chromen-6-one	C15H14O5	274.269	3.346	20		O1c2cc3OCC=Cc3cc2OC1	Phyllanthaceae	Antidesma	Antidesma montanum;Antidesma montanum var. montanum	2						1	Phyllanthaceae	Exclusive (1 Family)	FALSE	0	3.346	-99	FALSE	1	3	0	4	HIDDEN GEM (High Novelty)
CTFXYMMZXWWOFY-DMDPSCGWSA-N	O=C1C=C2C=C[C@H]3C[C@]2(O1)[C@H]1CCCCN1O3	(1R,2R,9R)-8,15-dioxa-7-azatetracyclo[7.6.1.0¹,¹².0²,⁷]hexadeca-10,12-dien-14-one	C13H15NO3	233.264	0.725	17	Oxazinanes	O1N2CCCCC2C34OCC=C4C=CC1C3	Phyllanthaceae	Breynia	Breynia coronata	5						1	Phyllanthaceae	Exclusive (1 Family)	FALSE	0	0.725	-99	FALSE	1	3	0	4	HIDDEN GEM (High Novelty)
CTFXYMMZXWWOFY-MDZLAQPJSA-N	O=C1C=C2C=C[C@@H]3C[C@@]2(O1)[C@@H]1CCCCN1O3	(1S,2S,9S)-8,15-dioxa-7-azatetracyclo[7.6.1.0¹,¹².0²,⁷]hexadeca-10,12-dien-14-one	C13H15NO3	233.264	0.725	17	Oxazinanes	O1N2CCCCC2C34OCC=C4C=CC1C3	Phyllanthaceae	Flueggea	Flueggea suffruticosa	5						1	Phyllanthaceae	Exclusive (1 Family)	FALSE	0	0.725	-99	FALSE	1	3	0	4	HIDDEN GEM (High Novelty)
CTFXYMMZXWWOFY-UHFFFAOYSA-N	O=C1C=C2C=CC3CC2(O1)C1CCCCN1O3	8,15-dioxa-7-azatetracyclo[7.6.1.0¹,¹².0²,⁷]hexadeca-10,12-dien-14-one	C13H15NO3	233.264	0.725	17	Oxazinanes	O1N2CCCCC2C34OCC=C4C=CC1C3	Phyllanthaceae	Breynia;Flueggea	Breynia coronata;Flueggea suffruticosa	5						1	Phyllanthaceae	Exclusive (1 Family)	FALSE	0	0.725	-99	FALSE	1	3	0	4	HIDDEN GEM (High Novelty)
CWVRJTMFETXNAD-JUHZACGLSA-N	O=C(/C=C/c1ccc(O)c(O)c1)O[C@@H]1C[C@](O)(C(=O)O)C[C@@H](O)[C@H]1O	(1S,3R,4R,5R)-3-{[(2E)-3-(3,4-dihydroxyphenyl)prop-2-enoyl]oxy}-1,4,5-trihydroxycyclohexane-1-carboxylic acid	C16H18O9	354.309	-0.33	25	Phenylpropanoids (C6-C3)	O(CC=Cc1ccccc1)C2CCCCC2	Phyllanthaceae	Phyllanthus	Phyllanthus sellowianus	1	135	Histone deacetylase	Homo sapiens	7	E1 (Exp. Active)	83	Lythraceae; Fagaceae; Juglandaceae; Apiaceae; Onagraceae	Ubiquitous	TRUE	6.86967	-0.33	7.19967	FALSE	3	-5	3	4	DISCARD (Ubiquitous)
CXEULTSNAOITBW-UHFFFAOYSA-N	CC1CCC2C1C(O)C1(C(C)C)CCC2(C)O1	1,5-dimethyl-8-(propan-2-yl)-11-oxatricyclo[6.2.1.0²,⁶]undecan-7-ol	C15H26O2	238.366	3.254	17	Sesquiterpenoids	O1C2CCC1C3CCCC3C2	Phyllanthaceae	Phyllanthus	Phyllanthus oxyphyllus	4						1	Phyllanthaceae	Exclusive (1 Family)	FALSE	0	3.254	-99	FALSE	1	3	0	4	HIDDEN GEM (High Novelty)
CXEULTSNAOITBW-XZBVAUNFSA-N	CC(C)[C@]12CC[C@](C)(O1)[C@H]1CC[C@@H](C)[C@@H]1[C@@H]2O	(1S,2S,5R,6S,7S,8S)-1,5-dimethyl-8-(propan-2-yl)-11-oxatricyclo[6.2.1.0²,⁶]undecan-7-ol	C15H26O2	238.366	3.254	17	Sesquiterpenoids	O1C2CCC1C3CCCC3C2	Phyllanthaceae	Phyllanthus	Phyllanthus oxyphyllus	4						1	Phyllanthaceae	Exclusive (1 Family)	FALSE	0	3.254	-99	FALSE	1	3	0	4	HIDDEN GEM (High Novelty)
CXTMLIMZRPKULL-ZTKZUXQSSA-N	O=C1O[C@@H]2[C@@H](CO)O[C@@H](OC(=O)c3cc(O)c(O)c(O)c3)[C@H](OC(=O)c3cc(O)c(O)c4c3[C@@H]3C1=CC(=O)C(O)(O)[C@]3(O)O4)[C@@H]2O	(1S,8R,9R,18R,19S,21R,22R)-7,7,8,12,13,22-hexahydroxy-21-(hydroxymethyl)-3,6,16-trioxo-2,17,20,23-tetraoxapentacyclo[16.3.1.1⁸,¹¹.0⁴,⁹.0¹⁰,¹⁵]tricosa-4,10,12,14-tetraen-19-yl 3,4,5-trihydroxybenzoate	C27H22O19	650.453	-0.514	46	Phenolic acids (C6-C1)	O1c2cccc3c2C4C(=CCCC14)COC5COC(OCc6ccccc6)C(OC3)C5	Phyllanthaceae	Phyllanthus	Phyllanthus emblica	3						1	Phyllanthaceae	Exclusive (1 Family)	FALSE	0	-0.514	-99	FALSE	1	3	0	4	HIDDEN GEM (High Novelty)
DBBOJUGDRHJPND-UHFFFAOYSA-N	O=C(O)Cc1c2c3c(cc(O)c(O)c3oc1=O)C(=O)OC2	2-{11,12-dihydroxy-3,8-dioxo-2,7-dioxatricyclo[7.3.1.0⁵,¹³]trideca-1(12),4,9(13),10-tetraen-4-yl}acetic acid	C13H8O8	292.198	1.05	21	Phenolic acids (C6-C1)	O1c2cccc3c2C(=CC1)COC3	Phyllanthaceae	Phyllanthus	Phyllanthus flexuosus	1						2	Phyllanthaceae; Geraniaceae	Restricted	FALSE	0	1.05	-99	FALSE	3	1	0	4	HIDDEN GEM (High Novelty)
DCZADIFTWXUYRT-DNVCBOLYSA-N	COc1cc(CCCO)cc2c1O[C@H](c1ccc3c(c1)OCO3)[C@@H]2CO	3-[(2S,3S)-2-(2H-1,3-benzodioxol-5-yl)-3-(hydroxymethyl)-7-methoxy-2,3-dihydro-1-benzofuran-5-yl]propan-1-ol	C20H22O6	358.386	1.866	26	Lignans	O1c2ccc(cc2OC1)C3Oc4ccccc4C3	Phyllanthaceae	Breynia	Breynia rostrata	3						1	Phyllanthaceae	Exclusive (1 Family)	FALSE	0	1.866	-99	FALSE	1	3	0	4	HIDDEN GEM (High Novelty)
DERMLURFUNHBPV-UHFFFAOYSA-N	O=C(O)Cc1ccccc1OC1OC(COC(=O)CC2=CCC(O)CC2)C(O)C(O)C1O	2-(2-{[3,4,5-trihydroxy-6-({[2-(4-hydroxycyclohex-1-en-1-yl)acetyl]oxy}methyl)oxan-2-yl]oxy}phenyl)acetic acid	C22H28O10	452.453	-0.218	32	Saccharolipids	c1ccccc1.C1=CCCCC1	Phyllanthaceae	Glochidion	Glochidion acuminatum	2						1	Phyllanthaceae	Exclusive (1 Family)	FALSE	0	-0.218	-99	FALSE	1	3	0	4	HIDDEN GEM (High Novelty)
DERMLURFUNHBPV-WUGZACPFSA-N	O=C(O)Cc1ccccc1O[C@@H]1O[C@H](COC(=O)CC2=CC[C@@H](O)CC2)[C@@H](O)[C@H](O)[C@H]1O	2-(2-{[(2S,3R,4S,5S,6R)-3,4,5-trihydroxy-6-[({2-[(4S)-4-hydroxycyclohex-1-en-1-yl]acetyl}oxy)methyl]oxan-2-yl]oxy}phenyl)acetic acid	C22H28O10	452.453	-0.218	32	Saccharolipids	c1ccccc1.C1=CCCCC1	Phyllanthaceae	Glochidion	Glochidion acuminatum	2						1	Phyllanthaceae	Exclusive (1 Family)	FALSE	0	-0.218	-99	FALSE	1	3	0	4	HIDDEN GEM (High Novelty)
DRESSPOLWVWPPB-UHFFFAOYSA-N	O=C(OC(C(=O)O)C1OC(=O)C(O)C1OC(=O)c1cc(O)c(O)c(O)c1)c1cc(O)c(O)c(O)c1	2-[4-hydroxy-5-oxo-3-(3,4,5-trihydroxybenzoyloxy)oxolan-2-yl]-2-(3,4,5-trihydroxybenzoyloxy)acetic acid	C20H16O15	496.333	1.593	35	Phenolic acids (C6-C1)	O(Cc1ccccc1)CC2OCCC2OCc3ccccc3	Phyllanthaceae	Phyllanthus	Phyllanthus emblica	2						1	Phyllanthaceae	Exclusive (1 Family)	FALSE	0	1.593	-99	FALSE	1	3	0	4	HIDDEN GEM (High Novelty)
DRESSPOLWVWPPB-YHUYYLMFSA-N	O=C(O[C@H]1[C@H](O)C(=O)O[C@@H]1[C@@H](OC(=O)c1cc(O)c(O)c(O)c1)C(=O)O)c1cc(O)c(O)c(O)c1	(2R)-2-[(2S,3S,4S)-4-hydroxy-5-oxo-3-(3,4,5-trihydroxybenzoyloxy)oxolan-2-yl]-2-(3,4,5-trihydroxybenzoyloxy)acetic acid	C20H16O15	496.333	1.593	35	Phenolic acids (C6-C1)	O(Cc1ccccc1)CC2OCCC2OCc3ccccc3	Phyllanthaceae	Phyllanthus	Phyllanthus emblica	2						1	Phyllanthaceae	Exclusive (1 Family)	FALSE	0	1.593	-99	FALSE	1	3	0	4	HIDDEN GEM (High Novelty)
DSTVWMFPWBECRJ-BMQHGUCVSA-N	O=C(CC1=CC[C@@H](O)CC1)OC[C@H]1O[C@@H](OC(=O)CC2=CC[C@@H](O)CC2)[C@H](O)[C@@H](O)[C@@H]1O	[(2R,3S,4S,5R,6S)-3,4,5-trihydroxy-6-({2-[(4S)-4-hydroxycyclohex-1-en-1-yl]acetyl}oxy)oxan-2-yl]methyl 2-[(4S)-4-hydroxycyclohex-1-en-1-yl]acetate	C22H32O10	456.484	-1.607	32	Saccharolipids	C1=CCCCC1.C1=CCCCC1	Phyllanthaceae	Glochidion	Glochidion acuminatum	2						1	Phyllanthaceae	Exclusive (1 Family)	FALSE	0	-1.607	-99	FALSE	1	3	0	4	HIDDEN GEM (High Novelty)
DSTVWMFPWBECRJ-UHFFFAOYSA-N	O=C(CC1=CCC(O)CC1)OCC1OC(OC(=O)CC2=CCC(O)CC2)C(O)C(O)C1O	(3,4,5-trihydroxy-6-{[2-(4-hydroxycyclohex-1-en-1-yl)acetyl]oxy}oxan-2-yl)methyl 2-(4-hydroxycyclohex-1-en-1-yl)acetate	C22H32O10	456.484	-1.607	32	Saccharolipids	C1=CCCCC1.C1=CCCCC1	Phyllanthaceae	Glochidion	Glochidion acuminatum	2						1	Phyllanthaceae	Exclusive (1 Family)	FALSE	0	-1.607	-99	FALSE	1	3	0	4	HIDDEN GEM (High Novelty)
DUBRTGHCJCCRAJ-NDPQQQCZSA-N	CO[C@@]1(C)CO[C@@]2(C=C([C@@H]3CC[C@]45C[C@]34CC[C@@H]3[C@@]4(C)CC=C6C[C@@H](c7ccccc7)OC[C@]6(C)[C@@H]4C[C@@H](O)[C@]35C)C(=O)O2)C1	(5S,8R)-3-[(1S,2R,3R,5R,6R,9S,14S,15R,18R,19R)-3-hydroxy-2,6,14-trimethyl-9-phenyl-8-oxahexacyclo[16.3.1.0¹,¹⁸.0²,¹⁵.0⁵,¹⁴.0⁶,¹¹]docos-11-en-19-yl]-8-methoxy-8-methyl-1,6-dioxaspiro[4.4]non-3-en-2-one	C39H50O6	614.812	7.081	45	Triterpenoids	O1CC2C(=CCC3C2CCC4C3CCC56CC46CCC5C7=CC8(OC7)OCCC8)CC1c9ccccc9	Phyllanthaceae	Phyllanthus	Phyllanthus acutissimus	2						1	Phyllanthaceae	Exclusive (1 Family)	FALSE	0	7.081	-99	FALSE	1	3	0	4	HIDDEN GEM (High Novelty)
DUBRTGHCJCCRAJ-WJRFPTRPSA-N	CO[C@@]1(C)CO[C@]2(C=C([C@@H]3CC[C@]45C[C@]34CC[C@@H]3[C@@]4(C)CC=C6C[C@@H](c7ccccc7)OC[C@]6(C)[C@@H]4C[C@@H](O)[C@]35C)C(=O)O2)C1	(5R,8R)-3-[(1S,2R,3R,5R,6R,9S,14S,15R,18R,19R)-3-hydroxy-2,6,14-trimethyl-9-phenyl-8-oxahexacyclo[16.3.1.0¹,¹⁸.0²,¹⁵.0⁵,¹⁴.0⁶,¹¹]docos-11-en-19-yl]-8-methoxy-8-methyl-1,6-dioxaspiro[4.4]non-3-en-2-one	C39H50O6	614.812	7.081	45	Triterpenoids	O1CC2C(=CCC3C2CCC4C3CCC56CC46CCC5C7=CC8(OC7)OCCC8)CC1c9ccccc9	Phyllanthaceae	Phyllanthus	Phyllanthus acutissimus	2						1	Phyllanthaceae	Exclusive (1 Family)	FALSE	0	7.081	-99	FALSE	1	3	0	4	HIDDEN GEM (High Novelty)
DYUCHOKALYJDDA-NMMTYZSQSA-N	CCCCC/C=C\C=C\C(=N)O	(2E,4Z)-deca-2,4-dienimidic acid	C10H17NO	167.248	4.007	12	Fatty acyls		Phyllanthaceae	Phyllanthus	Phyllanthus fraternus							2	Phyllanthaceae; Pseudonocardiaceae	Restricted	FALSE	0	4.007	-99	FALSE	3	1	0	4	HIDDEN GEM (High Novelty)
FAUJRRCLMCLOFB-IKRLMZEKSA-N	O=C(O[C@@H]1O[C@H](CO)[C@H]2OC(=O)[C@@]34C[C@@]5(O)O[C@@]6(OC[C@@H](O)[C@H]6O)[C@@H]3O[C@@]5(O)[C@]3(O)Oc5c(O)c(O)cc(c5[C@H]43)C(=O)O[C@@H]1[C@H]2O)c1cc(O)c(O)c(O)c1	(1S,3'R,4R,4'R,6R,8R,9R,11R,12R,13R,22R,23S,25R,26S)-3',4',6,11,12,16,17,26-octahydroxy-25-(hydroxymethyl)-3,20-dioxo-2,7,10,21,24,27-hexaoxaspiro[heptacyclo[20.3.1.1¹²,¹⁵.0⁴,⁹.0⁴,¹³.0⁶,¹¹.0¹⁴,¹⁹]heptacosane-8,2'-oxolane]-14(19),15,17-trien-23-yl 3,4,5-trihydroxybenzoate	C32H30O23	782.568	-2.398	55	Phenolic acids (C6-C1)	O1c2cccc3c2C4C1C5OCC4(COC6COC(OCc7ccccc7)C(OC3)C6)CC5	Phyllanthaceae	Phyllanthus	Phyllanthus emblica	2						1	Phyllanthaceae	Exclusive (1 Family)	FALSE	0	-2.398	-99	FALSE	1	3	0	4	HIDDEN GEM (High Novelty)
FAUJRRCLMCLOFB-UHFFFAOYSA-N	O=C(OC1OC(CO)C2OC(=O)C34CC5(O)OC6(OCC(O)C6O)C3OC5(O)C3(O)Oc5c(O)c(O)cc(c5C43)C(=O)OC1C2O)c1cc(O)c(O)c(O)c1	3',4',6,11,12,16,17,26-octahydroxy-25-(hydroxymethyl)-3,20-dioxo-2,7,10,21,24,27-hexaoxaspiro[heptacyclo[20.3.1.1¹²,¹⁵.0⁴,⁹.0⁴,¹³.0⁶,¹¹.0¹⁴,¹⁹]heptacosane-8,2'-oxolane]-14(19),15,17-trien-23-yl 3,4,5-trihydroxybenzoate	C32H30O23	782.568	-2.398	55	Phenolic acids (C6-C1)	O1c2cccc3c2C4C1C5OCC4(COC6COC(OCc7ccccc7)C(OC3)C6)CC5	Phyllanthaceae	Phyllanthus	Phyllanthus emblica	2						1	Phyllanthaceae	Exclusive (1 Family)	FALSE	0	-2.398	-99	FALSE	1	3	0	4	HIDDEN GEM (High Novelty)
FEWFHPXLWBWTJY-QLFYIARUSA-N	CC1(C)CC[C@]2(C)CC[C@@]3(C)[C@H]4CCC5=C(CCC(=O)C5(C)C)[C@]4(C)CC[C@]3(C)[C@H]2C1	(6aR,6bS,8aR,12aS,12bR,14aR)-4,4,6b,8a,11,11,12b,14a-octamethyl-1,2,3,4,5,6,6a,6b,7,8,8a,9,10,11,12,12a,12b,13,14,14a-icosahydropicen-3-one	C30H48O	424.703	11.011	31	Triterpenoids	C12=C(CCCC1)C3CCC4C5CCCCC5CCC4C3CC2	Phyllanthaceae	Leptopus	Leptopus chinensis	4						1	Phyllanthaceae	Exclusive (1 Family)	FALSE	0	11.011	-99	FALSE	1	3	0	4	HIDDEN GEM (High Novelty)
FEWFHPXLWBWTJY-UHFFFAOYSA-N	CC1(C)CCC2(C)CCC3(C)C4CCC5=C(CCC(=O)C5(C)C)C4(C)CCC3(C)C2C1	4,4,6b,8a,11,11,12b,14a-octamethyl-1,2,3,4,5,6,6a,6b,7,8,8a,9,10,11,12,12a,12b,13,14,14a-icosahydropicen-3-one	C30H48O	424.703	11.011	31	Triterpenoids	C12=C(CCCC1)C3CCC4C5CCCCC5CCC4C3CC2	Phyllanthaceae	Leptopus	Leptopus chinensis	4						1	Phyllanthaceae	Exclusive (1 Family)	FALSE	0	11.011	-99	FALSE	1	3	0	4	HIDDEN GEM (High Novelty)
FJIWRWGGQJFHEL-ZLDOSZBNSA-N	C=C1C[C@@]23CC[C@@H]4C(C)(C)[C@H](O)CC[C@@]4(C)[C@H]2CC[C@@H]1C3	(1S,4S,6R,9S,10S,13R)-5,5,9-trimethyl-14-methylidenetetracyclo[11.2.1.0¹,¹⁰.0⁴,⁹]hexadecan-6-ol	C20H32O	288.468	6.616	21	Diterpenoids	C1CCC2C(C1)CCC34CCC(CCC23)C4	Phyllanthaceae	Phyllanthus	Phyllanthus flexuosus	2						1	Phyllanthaceae	Exclusive (1 Family)	FALSE	0	6.616	-99	FALSE	1	3	0	4	HIDDEN GEM (High Novelty)
FMFUJZHVPRHFHL-WAILTCEXSA-N	CO[C@@]1(C)CO[C@]2(C=C([C@@H]3CC[C@]45C[C@]34CC[C@@H]3[C@@]4(C)CC=C6C[C@@H](c7ccc8c(c7)OCO8)OC[C@]6(C)[C@@H]4C[C@@H](O)[C@]35C)C(=O)O2)C1	(5R,8R)-3-[(1S,2R,3R,5R,6R,9S,14S,15R,18R,19R)-9-(2H-1,3-benzodioxol-5-yl)-3-hydroxy-2,6,14-trimethyl-8-oxahexacyclo[16.3.1.0¹,¹⁸.0²,¹⁵.0⁵,¹⁴.0⁶,¹¹]docos-11-en-19-yl]-8-methoxy-8-methyl-1,6-dioxaspiro[4.4]non-3-en-2-one	C40H50O8	658.822	6.57	48	Triterpenoids	O1c2ccc(cc2OC1)C3OCC4C(=CCC5C4CCC6C5CCC78CC68CCC7C9=CC%10(OC9)OCCC%10)C3	Phyllanthaceae	Phyllanthus	Phyllanthus acutissimus	2						1	Phyllanthaceae	Exclusive (1 Family)	FALSE	0	6.57	-99	FALSE	1	3	0	4	HIDDEN GEM (High Novelty)
FMFUJZHVPRHFHL-XYETYAIDSA-N	CO[C@@]1(C)CO[C@@]2(C=C([C@@H]3CC[C@]45C[C@]34CC[C@@H]3[C@@]4(C)CC=C6C[C@@H](c7ccc8c(c7)OCO8)OC[C@]6(C)[C@@H]4C[C@@H](O)[C@]35C)C(=O)O2)C1	(5S,8R)-3-[(1S,2R,3R,5R,6R,9S,14S,15R,18R,19R)-9-(2H-1,3-benzodioxol-5-yl)-3-hydroxy-2,6,14-trimethyl-8-oxahexacyclo[16.3.1.0¹,¹⁸.0²,¹⁵.0⁵,¹⁴.0⁶,¹¹]docos-11-en-19-yl]-8-methoxy-8-methyl-1,6-dioxaspiro[4.4]non-3-en-2-one	C40H50O8	658.822	6.57	48	Triterpenoids	O1c2ccc(cc2OC1)C3OCC4C(=CCC5C4CCC6C5CCC78CC68CCC7C9=CC%10(OC9)OCCC%10)C3	Phyllanthaceae	Phyllanthus	Phyllanthus acutissimus	2						1	Phyllanthaceae	Exclusive (1 Family)	FALSE	0	6.57	-99	FALSE	1	3	0	4	HIDDEN GEM (High Novelty)
FSCPLBXCTGZFSA-QKYBYQKWSA-N	Nc1oc2ccccc2c1C(=O)Cc1ccccc1O[C@@H]1O[C@H](CO)[C@@H](O)[C@H](O)[C@H]1O	1-(2-amino-1-benzofuran-3-yl)-2-(2-{[(2S,3R,4S,5S,6R)-3,4,5-trihydroxy-6-(hydroxymethyl)oxan-2-yl]oxy}phenyl)ethan-1-one	C22H23NO8	429.421	1.781	31	Coumarins	o1cc(c2ccccc12)CCc3ccccc3	Phyllanthaceae	Glochidion	Glochidion acuminatum	2						1	Phyllanthaceae	Exclusive (1 Family)	FALSE	0	1.781	-99	FALSE	1	3	0	4	HIDDEN GEM (High Novelty)
FSCPLBXCTGZFSA-UHFFFAOYSA-N	Nc1oc2ccccc2c1C(=O)Cc1ccccc1OC1OC(CO)C(O)C(O)C1O	1-(2-amino-1-benzofuran-3-yl)-2-(2-{[3,4,5-trihydroxy-6-(hydroxymethyl)oxan-2-yl]oxy}phenyl)ethan-1-one	C22H23NO8	429.421	1.781	31	Coumarins	o1cc(c2ccccc12)CCc3ccccc3	Phyllanthaceae	Glochidion	Glochidion acuminatum	2						1	Phyllanthaceae	Exclusive (1 Family)	FALSE	0	1.781	-99	FALSE	1	3	0	4	HIDDEN GEM (High Novelty)
FYNHTZVEPNLEFD-BIDUZSLOSA-N	CC(=O)O[C@H]1[C@@H]2[C@H](CC[C@H]2C)[C@]2(C)CC[C@@]1(C(C)C)O2	(1S,2S,5R,6S,7S,8S)-1,5-dimethyl-8-(propan-2-yl)-11-oxatricyclo[6.2.1.0²,⁶]undecan-7-yl acetate	C17H28O3	280.403	3.994	20	Sesquiterpenoids	O1C2CCC1C3CCCC3C2	Phyllanthaceae	Phyllanthus	Phyllanthus oxyphyllus	4						1	Phyllanthaceae	Exclusive (1 Family)	FALSE	0	3.994	-99	FALSE	1	3	0	4	HIDDEN GEM (High Novelty)
FYNHTZVEPNLEFD-UHFFFAOYSA-N	CC(=O)OC1C2C(C)CCC2C2(C)CCC1(C(C)C)O2	1,5-dimethyl-8-(propan-2-yl)-11-oxatricyclo[6.2.1.0²,⁶]undecan-7-yl acetate	C17H28O3	280.403	3.994	20	Sesquiterpenoids	O1C2CCC1C3CCCC3C2	Phyllanthaceae	Phyllanthus	Phyllanthus oxyphyllus	4						1	Phyllanthaceae	Exclusive (1 Family)	FALSE	0	3.994	-99	FALSE	1	3	0	4	HIDDEN GEM (High Novelty)
GACOFEKSDCOVMV-SXLDPMEESA-N	CC(C)[C@]12C[C@H](OC(=O)CO)[C@](C)(O1)[C@H]1CC[C@H](C)[C@@H]1[C@H]2OC(=O)/C=C/c1ccccc1	(1R,2S,5S,6S,7R,8S,10S)-10-[(2-hydroxyacetyl)oxy]-1,5-dimethyl-8-(propan-2-yl)-11-oxatricyclo[6.2.1.0²,⁶]undecan-7-yl (2E)-3-phenylprop-2-enoate	C26H34O6	442.546	4.656	32	Sesquiterpenoids	O(CC=Cc1ccccc1)C2C3OC(CC3)C4CCCC24	Phyllanthaceae	Phyllanthus	Phyllanthus engleri	4						1	Phyllanthaceae	Exclusive (1 Family)	FALSE	0	4.656	-99	FALSE	1	3	0	4	HIDDEN GEM (High Novelty)
GACOFEKSDCOVMV-UHFFFAOYSA-N	CC1CCC2C1C(OC(=O)C=Cc1ccccc1)C1(C(C)C)CC(OC(=O)CO)C2(C)O1	10-[(2-hydroxyacetyl)oxy]-1,5-dimethyl-8-(propan-2-yl)-11-oxatricyclo[6.2.1.0²,⁶]undecan-7-yl 3-phenylprop-2-enoate	C26H34O6	442.546	4.656	32	Sesquiterpenoids	O(CC=Cc1ccccc1)C2C3OC(CC3)C4CCCC24	Phyllanthaceae	Phyllanthus	Phyllanthus engleri	4						1	Phyllanthaceae	Exclusive (1 Family)	FALSE	0	4.656	-99	FALSE	1	3	0	4	HIDDEN GEM (High Novelty)
GAKDFFTYXPWKQR-GLYYDJJDSA-N	O=C1C=C2CC[C@H](O[C@@H]3O[C@H](COC(=O)c4cc(O)c(O)c(O)c4)[C@@H](O)[C@H](O)[C@H]3O)C[C@@H]2O1	[(2R,3S,4S,5R,6R)-6-{[(6S,7aS)-2-oxo-2,4,5,6,7,7a-hexahydro-1-benzofuran-6-yl]oxy}-3,4,5-trihydroxyoxan-2-yl]methyl 3,4,5-trihydroxybenzoate	C21H24O12	468.409	0.218	33	Benzene and substituted derivatives	O1CC=C2CCCCC12.c1ccccc1	Phyllanthaceae	Glochidion	Glochidion zeylanicum	3						1	Phyllanthaceae	Exclusive (1 Family)	FALSE	0	0.218	-99	FALSE	1	3	0	4	HIDDEN GEM (High Novelty)
GAKDFFTYXPWKQR-UHFFFAOYSA-N	O=C1C=C2CCC(OC3OC(COC(=O)c4cc(O)c(O)c(O)c4)C(O)C(O)C3O)CC2O1	{3,4,5-trihydroxy-6-[(2-oxo-2,4,5,6,7,7a-hexahydro-1-benzofuran-6-yl)oxy]oxan-2-yl}methyl 3,4,5-trihydroxybenzoate	C21H24O12	468.409	0.218	33	Benzene and substituted derivatives	O1CC=C2CCCCC12.c1ccccc1	Phyllanthaceae	Glochidion	Glochidion zeylanicum	3						1	Phyllanthaceae	Exclusive (1 Family)	FALSE	0	0.218	-99	FALSE	1	3	0	4	HIDDEN GEM (High Novelty)
GAKDFFTYXPWKQR-ZGXOTQTDSA-N	O=C1C=C2CC[C@H](O[C@@H]3O[C@H](COC(=O)c4cc(O)c(O)c(O)c4)[C@H](O)[C@H](O)[C@H]3O)C[C@@H]2O1	[(2R,3R,4S,5R,6R)-6-{[(6S,7aS)-2-oxo-2,4,5,6,7,7a-hexahydro-1-benzofuran-6-yl]oxy}-3,4,5-trihydroxyoxan-2-yl]methyl 3,4,5-trihydroxybenzoate	C21H24O12	468.409	0.218	33	Benzene and substituted derivatives	O1CC=C2CCCCC12.c1ccccc1	Phyllanthaceae	Glochidion	Glochidion zeylanicum	3						1	Phyllanthaceae	Exclusive (1 Family)	FALSE	0	0.218	-99	FALSE	1	3	0	4	HIDDEN GEM (High Novelty)
GGONJNBMBUFWFW-UHFFFAOYSA-N	Oc1cc(Oc2cc(O)c(O)c(O)c2)cc(O)c1O	5-(3,4,5-trihydroxyphenoxy)benzene-1,2,3-triol	C12H10O7	266.204	2.515	19	Phloroglucinols	O(c1ccccc1)c2ccccc2	Phyllanthaceae	Breynia	Breynia disticha	3						1	Phyllanthaceae	Exclusive (1 Family)	FALSE	0	2.515	-99	FALSE	1	3	0	4	HIDDEN GEM (High Novelty)
GIADMMRDAJABJM-UHFFFAOYSA-N	O=C(OC1OC(CO)C2OC(=O)C34CC(=O)C(O)(OC35C(=O)OC3C(O)COC35O)C3(O)Oc5c(O)c(O)cc(c5C34)C(=O)OC1C2O)c1cc(O)c(O)c(O)c1	3a,6,13',14',18',19',25'-heptahydroxy-5'-(hydroxymethyl)-2,2',10',23'-tetraoxo-3a,5,6,6a-tetrahydro-2H-3',6',9',20',24'-pentaoxaspiro[furo[3,2-b]furan-3,21'-hexacyclo[17.2.2.1⁴,⁸.1¹⁵,¹⁸.0¹,¹⁷.0¹¹,¹⁶]pentacosane]-11'(16'),12',14'-trien-7'-yl 3,4,5-trihydroxybenzoate	C33H28O24	808.562	-3.762	57	Phenolic acids (C6-C1)	O1c2cccc3c2C4C1C5OC6(COC7CCOC76)C4(COC8COC(OCc9ccccc9)C(OC3)C8)CC5	Phyllanthaceae	Phyllanthus	Phyllanthus emblica	1						2	Phyllanthaceae; Euphorbiaceae	Restricted	FALSE	0	-3.762	-99	FALSE	3	1	0	4	HIDDEN GEM (High Novelty)
GNPPEONGDJONRS-CZPOWKADSA-N	CC1(C)CC[C@]2(C)CC[C@@]3(C)[C@H]4CCC5=C([C@H](O)CCC5(C)C)[C@]4(C)CC[C@]3(C)[C@H]2C1	(1R,6aR,6bS,8aR,12aS,12bR,14aR)-4,4,6b,8a,11,11,12b,14a-octamethyl-1,2,3,4,5,6,6a,6b,7,8,8a,9,10,11,12,12a,12b,13,14,14a-icosahydropicen-1-ol	C30H50O	426.719	11.278	31	Triterpenoids	C12=C(CCCC1)C3CCC4C5CCCCC5CCC4C3CC2	Phyllanthaceae	Leptopus	Leptopus chinensis	4						1	Phyllanthaceae	Exclusive (1 Family)	FALSE	0	11.278	-99	FALSE	1	3	0	4	HIDDEN GEM (High Novelty)
GNPPEONGDJONRS-UHFFFAOYSA-N	CC1(C)CCC2(C)CCC3(C)C4CCC5=C(C(O)CCC5(C)C)C4(C)CCC3(C)C2C1	4,4,6b,8a,11,11,12b,14a-octamethyl-1,2,3,4,5,6,6a,6b,7,8,8a,9,10,11,12,12a,12b,13,14,14a-icosahydropicen-1-ol	C30H50O	426.719	11.278	31	Triterpenoids	C12=C(CCCC1)C3CCC4C5CCCCC5CCC4C3CC2	Phyllanthaceae	Leptopus	Leptopus chinensis	4						1	Phyllanthaceae	Exclusive (1 Family)	FALSE	0	11.278	-99	FALSE	1	3	0	4	HIDDEN GEM (High Novelty)
GRNFGBBADZIGAQ-UHFFFAOYSA-N	CC1(C)CC(OC(=O)c2ccccc2)C2(CO)C(O)CC3(C)C(=CCC4C5(C)CCC(OC6OCC(O)C(OC7OC(CO)C(O)C(O)C7O)C6O)C(C)(C)C5CCC43C)C2C1	10-[(3,5-dihydroxy-4-{[3,4,5-trihydroxy-6-(hydroxymethyl)oxan-2-yl]oxy}oxan-2-yl)oxy]-5-hydroxy-4a-(hydroxymethyl)-2,2,6a,6b,9,9,12a-heptamethyl-1,2,3,4,4a,5,6,6a,6b,7,8,8a,9,10,11,12,12a,12b,13,14b-icosahydropicen-4-yl benzoate	C48H72O14	873.079	6.51	62	Triterpenoids	O(Cc1ccccc1)C2CCCC3C4=CCC5C(CCC6CCCCC65)C4CCC23	Phyllanthaceae	Glochidion	Glochidion eriocarpum	3						1	Phyllanthaceae	Exclusive (1 Family)	FALSE	0	6.51	-99	FALSE	1	3	0	4	HIDDEN GEM (High Novelty)
GRNFGBBADZIGAQ-YBYSCZICSA-N	CC1(C)C[C@@H](OC(=O)c2ccccc2)[C@]2(CO)[C@@H](O)C[C@]3(C)C(=CC[C@@H]4[C@@]5(C)CC[C@H](O[C@@H]6OC[C@H](O)[C@H](O[C@@H]7O[C@H](CO)[C@@H](O)[C@H](O)[C@H]7O)[C@H]6O)C(C)(C)[C@@H]5CC[C@]43C)[C@H]2C1	(4R,4aR,5S,6aS,6bR,8aR,10S,12aR,12bR,14bR)-10-{[(2S,3R,4S,5S)-3,5-dihydroxy-4-{[(2S,3R,4S,5S,6R)-3,4,5-trihydroxy-6-(hydroxymethyl)oxan-2-yl]oxy}oxan-2-yl]oxy}-5-hydroxy-4a-(hydroxymethyl)-2,2,6a,6b,9,9,12a-heptamethyl-1,2,3,4,4a,5,6,6a,6b,7,8,8a,9,10,11,12,12a,12b,13,14b-icosahydropicen-4-yl benzoate	C48H72O14	873.079	6.51	62	Triterpenoids	O(Cc1ccccc1)C2CCCC3C4=CCC5C(CCC6CCCCC65)C4CCC23	Phyllanthaceae	Glochidion	Glochidion eriocarpum	3						1	Phyllanthaceae	Exclusive (1 Family)	FALSE	0	6.51	-99	FALSE	1	3	0	4	HIDDEN GEM (High Novelty)
GVSARXDUEKBENG-ONYIWYLUSA-N	CO[C@H]1C[C@H]2N(C1)[C@H]1C[C@@]23OC(=O)C=C3C[C@H]1O	(1S,7R,8S,11S,13R)-7-hydroxy-11-methoxy-2-oxa-9-azatetracyclo[6.5.1.0¹,⁵.0⁹,¹³]tetradec-4-en-3-one	C13H17NO4	251.279	-1.033	18		O1CC=C2CCC3N4CCCC4C12C3	Phyllanthaceae	Phyllanthus	Phyllanthus virgatus	2						1	Phyllanthaceae	Exclusive (1 Family)	FALSE	0	-1.033	-99	FALSE	1	3	0	4	HIDDEN GEM (High Novelty)
GVSARXDUEKBENG-UHFFFAOYSA-N	COC1CC2N(C1)C1CC23OC(=O)C=C3CC1O	7-hydroxy-11-methoxy-2-oxa-9-azatetracyclo[6.5.1.0¹,⁵.0⁹,¹³]tetradec-4-en-3-one	C13H17NO4	251.279	-1.033	18		O1CC=C2CCC3N4CCCC4C12C3	Phyllanthaceae	Phyllanthus	Phyllanthus virgatus	2						1	Phyllanthaceae	Exclusive (1 Family)	FALSE	0	-1.033	-99	FALSE	1	3	0	4	HIDDEN GEM (High Novelty)
GZODKTJEPGTRRY-OUHMLXCKSA-N	O=C(OC[C@H]1O[C@@H](Oc2ccc(O)cc2)[C@H](O[C@@H]2OC[C@H](CO)[C@H]2O)[C@@H](O)[C@@H]1O)c1ccccc1	[(2R,3S,4S,5R,6S)-3,4-dihydroxy-5-{[(2S,3R,4S)-3-hydroxy-4-(hydroxymethyl)oxolan-2-yl]oxy}-6-(4-hydroxyphenoxy)oxan-2-yl]methyl benzoate	C24H28O11	492.473	1.076	35	Phenolic acids (C6-C1)	O1CCCC1.c1ccccc1.c1ccccc1	Phyllanthaceae	Breynia	Breynia officinalis;Breynia vitis-idaea	2						1	Phyllanthaceae	Exclusive (1 Family)	FALSE	0	1.076	-99	FALSE	1	3	0	4	HIDDEN GEM (High Novelty)
GZODKTJEPGTRRY-UHFFFAOYSA-N	O=C(OCC1OC(Oc2ccc(O)cc2)C(OC2OCC(CO)C2O)C(O)C1O)c1ccccc1	(3,4-dihydroxy-5-{[3-hydroxy-4-(hydroxymethyl)oxolan-2-yl]oxy}-6-(4-hydroxyphenoxy)oxan-2-yl)methyl benzoate	C24H28O11	492.473	1.076	35	Phenolic acids (C6-C1)	O1CCCC1.c1ccccc1.c1ccccc1	Phyllanthaceae	Breynia	Breynia officinalis;Breynia vitis-idaea	2						1	Phyllanthaceae	Exclusive (1 Family)	FALSE	0	1.076	-99	FALSE	1	3	0	4	HIDDEN GEM (High Novelty)
HPQIRFXIDGVWBA-BDIRDABYSA-N	O=C(O)C[C@@H]1C(=O)O[C@@H]2[C@H](CO)O[C@H](OC(=O)c3cc(O)c(O)c(O)c3)[C@H](OC(=O)c3cc(O)c(O)c4c3[C@H]1[C@@H](O)C(=O)O4)[C@H]2O	2-[(4R,5R,7S,8S,11S,12S,13R,21S)-13,17,18,21-tetrahydroxy-7-(hydroxymethyl)-2,10,14-trioxo-5-(3,4,5-trihydroxybenzoyloxy)-3,6,9,15-tetraoxatetracyclo[10.7.1.1⁴,⁸.0¹⁶,²⁰]henicosa-1(19),16(20),17-trien-11-yl]acetic acid	C27H24O19	652.469	-0.744	46	Coumarins	O1c2cccc3c2C(CC1)CCOC4COC(OCc5ccccc5)C(OC3)C4	Phyllanthaceae	Phyllanthus	Phyllanthus emblica	3						1	Phyllanthaceae	Exclusive (1 Family)	FALSE	0	-0.744	-99	FALSE	1	3	0	4	HIDDEN GEM (High Novelty)
HQXPTMULYOTEAX-UHFFFAOYSA-N	COc1cc2c(=O)oc3c(O)c(O)cc4c(=O)oc(c1OC1OC(C)C(O)C(O)C1O)c2c34	13,14-dihydroxy-6-methoxy-7-[(3,4,5-trihydroxy-6-methyloxan-2-yl)oxy]-2,9-dioxatetracyclo[6.6.2.0⁴,¹⁶.0¹¹,¹⁵]hexadeca-1(15),4(16),5,7,11,13-hexaene-3,10-dione	C21H18O12	462.361	2.125	33	Coumarins	O1c2cccc3c2-c4c(OC3)cccc4C1	Phyllanthaceae	Phyllanthus	Phyllanthus emblica	5						1	Phyllanthaceae	Exclusive (1 Family)	FALSE	0	2.125	-99	FALSE	1	3	0	4	HIDDEN GEM (High Novelty)
HQXPTMULYOTEAX-UKZWKHHHSA-N	COc1cc2c(=O)oc3c(O)c(O)cc4c(=O)oc(c1O[C@@H]1O[C@@H](C)[C@H](O)[C@@H](O)[C@H]1O)c2c34	13,14-dihydroxy-6-methoxy-7-{[(2S,3R,4R,5R,6S)-3,4,5-trihydroxy-6-methyloxan-2-yl]oxy}-2,9-dioxatetracyclo[6.6.2.0⁴,¹⁶.0¹¹,¹⁵]hexadeca-1(15),4(16),5,7,11,13-hexaene-3,10-dione	C21H18O12	462.361	2.125	33	Coumarins	O1c2cccc3c2-c4c(OC3)cccc4C1	Phyllanthaceae	Phyllanthus	Phyllanthus emblica	5						1	Phyllanthaceae	Exclusive (1 Family)	FALSE	0	2.125	-99	FALSE	1	3	0	4	HIDDEN GEM (High Novelty)
IGRSTMLFLWBIPT-AYWYSENESA-N	CCC[C@H](C[C@@H]1CCC[C@H]2CCC[C@@H](C)N12)OC(=O)c1ccccc1	(2R)-1-[(4S,6R,9aR)-6-methyl-octahydro-1H-quinolizin-4-yl]pentan-2-yl benzoate	C22H33NO2	343.504	5.818	25	Lysine alkaloids	O(Cc1ccccc1)CCC2N3CCCCC3CCC2	Phyllanthaceae	Poranthera	Poranthera corymbosa	2						1	Phyllanthaceae	Exclusive (1 Family)	FALSE	0	5.818	-99	FALSE	1	3	0	4	HIDDEN GEM (High Novelty)
IGRSTMLFLWBIPT-UHFFFAOYSA-N	CCCC(CC1CCCC2CCCC(C)N21)OC(=O)c1ccccc1	1-(6-methyl-octahydro-1H-quinolizin-4-yl)pentan-2-yl benzoate	C22H33NO2	343.504	5.818	25	Lysine alkaloids	O(Cc1ccccc1)CCC2N3CCCCC3CCC2	Phyllanthaceae	Poranthera	Poranthera corymbosa	2						1	Phyllanthaceae	Exclusive (1 Family)	FALSE	0	5.818	-99	FALSE	1	3	0	4	HIDDEN GEM (High Novelty)
IOHHJJXUINJFQB-UHFFFAOYSA-N	CC(C)=CCn1cnc2ncnc-2c1N	1-(3-methylbut-2-en-1-yl)-1H-purin-6-amine	C10H13N5	203.244	1.178	15	Pseudoalkaloids (transamidation)	n1cnc2=NC=Nc2c1	Phyllanthaceae	Bridelia	Bridelia balansae	4						1	Phyllanthaceae	Exclusive (1 Family)	FALSE	0	1.178	-99	FALSE	1	3	0	4	HIDDEN GEM (High Novelty)
IWVPJLXKLFDSTF-FKEBYFGASA-N	O=C1C=C2C[C@H](NCCc3c[nH]c4ccccc34)[C@@H]3C[C@@]2(O1)[C@@H]1CCCCN31	(1S,2S,8S,9S)-9-{[2-(1H-indol-3-yl)ethyl]amino}-14-oxa-7-azatetracyclo[6.6.1.0¹,¹¹.0²,⁷]pentadec-11-en-13-one	C23H27N3O2	377.48	2.135	28	Tryptophan alkaloids	O1CC=C2CC(NCCc3c[nH]c4ccccc43)C5N6CCCCC6C12C5	Phyllanthaceae	Margaritaria	Margaritaria indica	2						1	Phyllanthaceae	Exclusive (1 Family)	FALSE	0	2.135	-99	FALSE	1	3	0	4	HIDDEN GEM (High Novelty)
IWVPJLXKLFDSTF-UHFFFAOYSA-N	O=C1C=C2CC(NCCc3c[nH]c4ccccc34)C3CC2(O1)C1CCCCN31	9-{[2-(1H-indol-3-yl)ethyl]amino}-14-oxa-7-azatetracyclo[6.6.1.0¹,¹¹.0²,⁷]pentadec-11-en-13-one	C23H27N3O2	377.48	2.135	28	Tryptophan alkaloids	O1CC=C2CC(NCCc3c[nH]c4ccccc43)C5N6CCCCC6C12C5	Phyllanthaceae	Margaritaria	Margaritaria indica	2						1	Phyllanthaceae	Exclusive (1 Family)	FALSE	0	2.135	-99	FALSE	1	3	0	4	HIDDEN GEM (High Novelty)
JAQJQYMDHBSCKO-KNEQHCDFSA-N	C=C(C)[C@]12C[C@@H](C)[C@@]34OC(CCCCCCCCC)(OC1C3C1O[C@]1(CO)[C@@H](O)[C@]1(O)C(=O)C(C)=C[C@H]14)O2	(1R,2R,6S,7S,8R,16R,18R)-6,7-dihydroxy-8-(hydroxymethyl)-4,18-dimethyl-14-nonyl-16-(prop-1-en-2-yl)-9,13,15,19-tetraoxahexacyclo[12.4.1.0¹,¹¹.0²,⁶.0⁸,¹⁰.0¹²,¹⁶]nonadec-3-en-5-one	C30H44O8	532.667	4.013	38	Diterpenoids	O1C2OC3C1CCC4(O2)C5C=CCC5CC6OC6C34	Phyllanthaceae	Phyllanthus	Phyllanthus virgatus	1						2	Phyllanthaceae; Thymelaeaceae	Restricted	FALSE	0	4.013	-99	FALSE	3	1	0	4	HIDDEN GEM (High Novelty)
JQQBXPCJFAKSPG-DBBVXFTCSA-N	O=C1O[C@@H]2[C@@H]3COC(=O)c4cc(O)c(O)c(O)c4-c4c(cc(O)c(O)c4O)C(=O)O[C@@H]2[C@H](OC(=O)c2cc(O)c(O)c4c2[C@@H]2C1=CC(=O)[C@](O)(O4)C2(O)O)[C@H](OC(=O)c1cc(O)c(O)c(O)c1)O3	(1R,7R,8S,26S,28S,29S,38R)-1,13,14,15,18,19,20,34,35,39,39-undecahydroxy-2,5,10,23,31-pentaoxo-6,9,24,27,30,40-hexaoxaoctacyclo[34.3.1.0⁴,³⁸.0⁷,²⁶.0⁸,²⁹.0¹¹,¹⁶.0¹⁷,²².0³²,³⁷]tetraconta-3,11(16),12,14,17,19,21,32,34,36-decaen-28-yl 3,4,5-trihydroxybenzoate	C41H28O27	952.646	3.169	68	Phenolic acids (C6-C1)	O1c2cccc3c2C4C(=CCC1C4)COC5C6OC(OCc7ccccc7)C(OC3)C5OCc8ccccc8-c9ccccc9COC6	Phyllanthaceae	Phyllanthus	Phyllanthus emblica	5						1	Phyllanthaceae	Exclusive (1 Family)	FALSE	0	3.169	-99	FALSE	1	3	0	4	HIDDEN GEM (High Novelty)
JQZJWRIDOOZNTC-UHFFFAOYSA-N	C=C(C)C1C2C(=O)OC1C1(O)OCC3CCC2(O)C31C	1,7-dihydroxy-12-methyl-13-(prop-1-en-2-yl)-2,10-dioxatetracyclo[5.4.1.1⁸,¹¹.0⁴,¹²]tridecan-9-one	C15H20O5	280.317	0.22	20	Sesquiterpenoids	O1CC2CC1C3OCC4CCC2C43	Phyllanthaceae	Maesobotrya	Maesobotrya floribunda	4						1	Phyllanthaceae	Exclusive (1 Family)	FALSE	0	0.22	-99	FALSE	1	3	0	4	HIDDEN GEM (High Novelty)
JRWBFWHBMFSCEM-LEWJYISDSA-N	O=C(Oc1cc([C@H]2Oc3cc(O)cc(O)c3C(=O)[C@@H]2O)cc(O)c1O)c1cc(O)c(O)c(O)c1	2,3-dihydroxy-5-[(2R,3R)-3,5,7-trihydroxy-4-oxo-3,4-dihydro-2H-1-benzopyran-2-yl]phenyl 3,4,5-trihydroxybenzoate	C22H16O12	472.356	2.591	34		O(c1cccc(c1)C2Oc3ccccc3CC2)Cc4ccccc4	Phyllanthaceae	Glochidion	Glochidion zeylanicum	2						1	Phyllanthaceae	Exclusive (1 Family)	FALSE	0	2.591	-99	FALSE	1	3	0	4	HIDDEN GEM (High Novelty)
JTECOFFHNISISI-UHFFFAOYSA-N	CCCCCCCC(=O)C1CCc2c(O)nc(C)c(OC)c2C1	1-(1-hydroxy-4-methoxy-3-methyl-5,6,7,8-tetrahydroisoquinolin-6-yl)octan-1-one	C19H29NO3	319.439	4.355	23	Isoquinolines and derivatives	n1ccc2c(c1)CCCC2	Phyllanthaceae	Hieronyma	Hieronyma oblonga	4						1	Phyllanthaceae	Exclusive (1 Family)	FALSE	0	4.355	-99	FALSE	1	3	0	4	HIDDEN GEM (High Novelty)
JTPBTBPQTYCEQH-ALLBUJQBSA-N	O=C1C=C2CC[C@@H](O[C@@H]3O[C@H](CO)[C@@H](O)[C@H](O)[C@H]3O)C[C@H]2O1	(6R,7aR)-6-{[(2R,3R,4S,5S,6R)-3,4,5-trihydroxy-6-(hydroxymethyl)oxan-2-yl]oxy}-2,4,5,6,7,7a-hexahydro-1-benzofuran-2-one	C14H20O8	316.304	-1.182	22	Organooxygen compounds	O1CC=C2CCCCC12	Phyllanthaceae	Glochidion	Glochidion zeylanicum	4						1	Phyllanthaceae	Exclusive (1 Family)	FALSE	0	-1.182	-99	FALSE	1	3	0	4	HIDDEN GEM (High Novelty)
JTPBTBPQTYCEQH-LRBFLHOCSA-N	O=C1C=C2CC[C@H](O[C@@H]3O[C@H](CO)[C@@H](O)[C@H](O)[C@H]3O)C[C@H]2O1	(6S,7aR)-6-{[(2R,3R,4S,5S,6R)-3,4,5-trihydroxy-6-(hydroxymethyl)oxan-2-yl]oxy}-2,4,5,6,7,7a-hexahydro-1-benzofuran-2-one	C14H20O8	316.304	-1.182	22	Organooxygen compounds	O1CC=C2CCCCC12	Phyllanthaceae	Glochidion	Glochidion zeylanicum	4						1	Phyllanthaceae	Exclusive (1 Family)	FALSE	0	-1.182	-99	FALSE	1	3	0	4	HIDDEN GEM (High Novelty)
JTPBTBPQTYCEQH-PSERGMTQSA-N	O=C1C=C2CC[C@H](O[C@@H]3O[C@H](CO)[C@@H](O)[C@H](O)[C@H]3O)C[C@@H]2O1	(6S,7aS)-6-{[(2R,3R,4S,5S,6R)-3,4,5-trihydroxy-6-(hydroxymethyl)oxan-2-yl]oxy}-2,4,5,6,7,7a-hexahydro-1-benzofuran-2-one	C14H20O8	316.304	-1.182	22	Organooxygen compounds	O1CC=C2CCCCC12	Phyllanthaceae	Glochidion	Glochidion zeylanicum	4						1	Phyllanthaceae	Exclusive (1 Family)	FALSE	0	-1.182	-99	FALSE	1	3	0	4	HIDDEN GEM (High Novelty)
JTPBTBPQTYCEQH-UHFFFAOYSA-N	O=C1C=C2CCC(OC3OC(CO)C(O)C(O)C3O)CC2O1	6-{[3,4,5-trihydroxy-6-(hydroxymethyl)oxan-2-yl]oxy}-2,4,5,6,7,7a-hexahydro-1-benzofuran-2-one	C14H20O8	316.304	-1.182	22	Organooxygen compounds	O1CC=C2CCCCC12	Phyllanthaceae	Glochidion	Glochidion zeylanicum	4						1	Phyllanthaceae	Exclusive (1 Family)	FALSE	0	-1.182	-99	FALSE	1	3	0	4	HIDDEN GEM (High Novelty)
JYVGNHNOXKRLML-HBPXBUKCSA-N	O=C1C[C@H]2C=C[C@H](O[C@@H]3O[C@H](COC(=O)c4cc(O)c(O)c(O)c4)[C@@H](O)[C@H](O)[C@H]3O)C[C@H]2O1	[(2R,3S,4S,5R,6R)-6-{[(3aS,6R,7aR)-2-oxo-2,3,3a,6,7,7a-hexahydro-1-benzofuran-6-yl]oxy}-3,4,5-trihydroxyoxan-2-yl]methyl 3,4,5-trihydroxybenzoate	C21H24O12	468.409	0.36	33	Benzene and substituted derivatives	O1CCC2C=CCCC12.c1ccccc1	Phyllanthaceae	Glochidion	Glochidion zeylanicum	2						1	Phyllanthaceae	Exclusive (1 Family)	FALSE	0	0.36	-99	FALSE	1	3	0	4	HIDDEN GEM (High Novelty)
JYVGNHNOXKRLML-UHFFFAOYSA-N	O=C1CC2C=CC(OC3OC(COC(=O)c4cc(O)c(O)c(O)c4)C(O)C(O)C3O)CC2O1	{3,4,5-trihydroxy-6-[(2-oxo-2,3,3a,6,7,7a-hexahydro-1-benzofuran-6-yl)oxy]oxan-2-yl}methyl 3,4,5-trihydroxybenzoate	C21H24O12	468.409	0.36	33	Benzene and substituted derivatives	O1CCC2C=CCCC12.c1ccccc1	Phyllanthaceae	Glochidion	Glochidion zeylanicum	2						1	Phyllanthaceae	Exclusive (1 Family)	FALSE	0	0.36	-99	FALSE	1	3	0	4	HIDDEN GEM (High Novelty)
KCBKHCOPLIZLBR-LYTYFHCJSA-N	O=C1O[C@H]2[C@@H]3OC(=O)c4cc(O)c(O)c(O)c4-c4c(cc(Oc5c(C(=O)O[C@H]6[C@H](OC(=O)c7cc(O)c(O)c(O)c7)[C@@H](OC(=O)c7cc(O)c(O)c(O)c7)[C@H](OC(=O)c7cc(O)c(O)c(O)c7)O[C@@H]6COC(=O)c6cc(O)c(O)c(O)c6)cc(O)c(O)c5O)c(O)c4O)C(=O)OC[C@H]2O[C@@H](OC(=O)c2cc(O)c(O)c(O)c2)[C@@H]3OC(=O)c2cc(O)c(O)c3c2[C@@H]2C1=CC(=O)[C@](O)(O3)C2(O)O	(2R,3R,4S,5R,6S)-4,5,6-tris(3,4,5-trihydroxybenzoyloxy)-2-[(3,4,5-trihydroxybenzoyloxy)methyl]oxan-3-yl 2-{[(1R,7R,8S,26R,28S,29R,38R)-1,13,14,15,18,19,34,35,39,39-decahydroxy-2,5,10,23,31-pentaoxo-28-(3,4,5-trihydroxybenzoyloxy)-6,9,24,27,30,40-hexaoxaoctacyclo[34.3.1.0⁴,³⁸.0⁷,²⁶.0⁸,²⁹.0¹¹,¹⁶.0¹⁷,²².0³²,³⁷]tetraconta-3,11,13,15,17(22),18,20,32,34,36-decaen-20-yl]oxy}-3,4,5-trihydroxybenzoate	C82H58O53	1891.31	9.677	135	Phenolic acids (C6-C1)	O(c1ccccc1)c2ccc3-c4ccccc4COC5C6OCc7cccc8OC9CC=C(COC5C(OC6OCc%10ccccc%10)COCc3c2)C(c87)C9.c1ccccc1.c1ccccc1.c1ccccc1.c1ccccc1	Phyllanthaceae	Bischofia	Bischofia javanica	2						1	Phyllanthaceae	Exclusive (1 Family)	FALSE	0	9.677	-99	FALSE	1	3	0	4	HIDDEN GEM (High Novelty)
KCBKHCOPLIZLBR-UHFFFAOYSA-N	O=C1OC2C3COC(=O)c4cc(Oc5c(C(=O)OC6C(COC(=O)c7cc(O)c(O)c(O)c7)OC(OC(=O)c7cc(O)c(O)c(O)c7)C(OC(=O)c7cc(O)c(O)c(O)c7)C6OC(=O)c6cc(O)c(O)c(O)c6)cc(O)c(O)c5O)c(O)c(O)c4-c4c(cc(O)c(O)c4O)C(=O)OC2C(OC(=O)c2cc(O)c(O)c4c2C2C1=CC(=O)C(O)(O4)C2(O)O)C(OC(=O)c1cc(O)c(O)c(O)c1)O3	4,5,6-tris(3,4,5-trihydroxybenzoyloxy)-2-[(3,4,5-trihydroxybenzoyloxy)methyl]oxan-3-yl 2-{[1,13,14,15,18,19,34,35,39,39-decahydroxy-2,5,10,23,31-pentaoxo-28-(3,4,5-trihydroxybenzoyloxy)-6,9,24,27,30,40-hexaoxaoctacyclo[34.3.1.0⁴,³⁸.0⁷,²⁶.0⁸,²⁹.0¹¹,¹⁶.0¹⁷,²².0³²,³⁷]tetraconta-3,11(16),12,14,17,19,21,32,34,36-decaen-20-yl]oxy}-3,4,5-trihydroxybenzoate	C82H58O53	1891.31	9.677	135	Phenolic acids (C6-C1)	O(c1ccccc1)c2ccc3-c4ccccc4COC5C6OCc7cccc8OC9CC=C(COC5C(OC6OCc%10ccccc%10)COCc3c2)C(c87)C9.c1ccccc1.c1ccccc1.c1ccccc1.c1ccccc1	Phyllanthaceae	Bischofia	Bischofia javanica	2						1	Phyllanthaceae	Exclusive (1 Family)	FALSE	0	9.677	-99	FALSE	1	3	0	4	HIDDEN GEM (High Novelty)
KCTCMHLOHIMJEX-IQPRVWKTSA-N	O=C(O[C@@H]1Cc2c(O)cc(O)c([C@@H]3C[C@@H](c4ccc(O)c(O)c4)Oc4cc(O)cc(O)c43)c2O[C@@H]1c1cc(O)c(O)c(O)c1)c1cc(O)c(O)c(O)c1	(2R,3R)-8-[(2S,4R)-2-(3,4-dihydroxyphenyl)-5,7-dihydroxy-3,4-dihydro-2H-1-benzopyran-4-yl]-5,7-dihydroxy-2-(3,4,5-trihydroxyphenyl)-3,4-dihydro-2H-1-benzopyran-3-yl 3,4,5-trihydroxybenzoate	C37H30O16	730.626	5.808	53	Flavonoids	O1c2ccccc2C(c3cccc4c3OC(c5ccccc5)C(OCc6ccccc6)C4)CC1c7ccccc7	Phyllanthaceae	Phyllanthus	Phyllanthus emblica	4						1	Phyllanthaceae	Exclusive (1 Family)	FALSE	0	5.808	-99	FALSE	1	3	0	4	HIDDEN GEM (High Novelty)
KCTCMHLOHIMJEX-UHFFFAOYSA-N	O=C(OC1Cc2c(O)cc(O)c(C3CC(c4ccc(O)c(O)c4)Oc4cc(O)cc(O)c43)c2OC1c1cc(O)c(O)c(O)c1)c1cc(O)c(O)c(O)c1	8-[2-(3,4-dihydroxyphenyl)-5,7-dihydroxy-3,4-dihydro-2H-1-benzopyran-4-yl]-5,7-dihydroxy-2-(3,4,5-trihydroxyphenyl)-3,4-dihydro-2H-1-benzopyran-3-yl 3,4,5-trihydroxybenzoate	C37H30O16	730.626	5.808	53	Flavonoids	O1c2ccccc2C(c3cccc4c3OC(c5ccccc5)C(OCc6ccccc6)C4)CC1c7ccccc7	Phyllanthaceae	Phyllanthus	Phyllanthus emblica	4						1	Phyllanthaceae	Exclusive (1 Family)	FALSE	0	5.808	-99	FALSE	1	3	0	4	HIDDEN GEM (High Novelty)
KDYFGRWQOYBRFD-UHFFFAOYSA-N	O=C(O)CCC(=O)O	butanedioic acid	C4H6O4	118.088	-0.71	8	Fatty acyls		Phyllanthaceae	Phyllanthus	Phyllanthus urinaria		1.3	Vero	Chlorocebus sabaeus	2	E1 (Exp. Active)	75	Caryophyllaceae; Mycoplasmataceae; Brassicaceae; Fabaceae; Salicaceae	Ubiquitous	TRUE	8.88606	-0.71	9.59606	FALSE	3	-5	3	4	DISCARD (Ubiquitous)
KGKHZXYQVLGUOR-MDZDMXLPSA-N	O=C(/C=C/OC(=O)c1ccc(C(=O)O)cc1)Oc1ccc(C(=O)O)cc1	4-({[(1E)-3-(4-carboxyphenoxy)-3-oxoprop-1-en-1-yl]oxy}carbonyl)benzoic acid	C18H12O8	356.284	2.9	26	Phenolic acids (C6-C1)	O(C=CCOc1ccccc1)Cc2ccccc2	Phyllanthaceae	Phyllanthus	Phyllanthus urinaria	2						1	Phyllanthaceae	Exclusive (1 Family)	FALSE	0	2.9	-99	FALSE	1	3	0	4	HIDDEN GEM (High Novelty)
KGKHZXYQVLGUOR-UHFFFAOYSA-N	O=C(C=COC(=O)c1ccc(C(=O)O)cc1)Oc1ccc(C(=O)O)cc1	4-({[3-(4-carboxyphenoxy)-3-oxoprop-1-en-1-yl]oxy}carbonyl)benzoic acid	C18H12O8	356.284	2.9	26	Phenolic acids (C6-C1)	O(C=CCOc1ccccc1)Cc2ccccc2	Phyllanthaceae	Phyllanthus	Phyllanthus urinaria	2						1	Phyllanthaceae	Exclusive (1 Family)	FALSE	0	2.9	-99	FALSE	1	3	0	4	HIDDEN GEM (High Novelty)
KNNPGNQURTUKGZ-BPKGMFCQSA-N	CC[C@@H]1[C@@H](OC(C)=O)C[C@@H]2CCC[C@@H]3CCC[C@@]1(C)N23	(1R,2S,3S,5S,9R)-2-ethyl-1-methyl-13-azatricyclo[7.3.1.0⁵,¹³]tridecan-3-yl acetate	C17H29NO2	279.418	3.759	20	Lysine alkaloids	N12C3CCCC1CCCC2CCC3	Phyllanthaceae	Poranthera	Poranthera corymbosa	5						1	Phyllanthaceae	Exclusive (1 Family)	FALSE	0	3.759	-99	FALSE	1	3	0	4	HIDDEN GEM (High Novelty)
KNNPGNQURTUKGZ-JSRQGNBESA-N	CC[C@H]1[C@@H](OC(C)=O)C[C@@H]2CCC[C@@H]3CCC[C@@]1(C)N23	(1R,2R,3S,5S,9R)-2-ethyl-1-methyl-13-azatricyclo[7.3.1.0⁵,¹³]tridecan-3-yl acetate	C17H29NO2	279.418	3.759	20	Lysine alkaloids	N12C3CCCC1CCCC2CCC3	Phyllanthaceae	Poranthera	Poranthera corymbosa	5						1	Phyllanthaceae	Exclusive (1 Family)	FALSE	0	3.759	-99	FALSE	1	3	0	4	HIDDEN GEM (High Novelty)
KNNPGNQURTUKGZ-UHFFFAOYSA-N	CCC1C(OC(C)=O)CC2CCCC3CCCC1(C)N32	2-ethyl-1-methyl-13-azatricyclo[7.3.1.0⁵,¹³]tridecan-3-yl acetate	C17H29NO2	279.418	3.759	20	Lysine alkaloids	N12C3CCCC1CCCC2CCC3	Phyllanthaceae	Poranthera	Poranthera corymbosa	5						1	Phyllanthaceae	Exclusive (1 Family)	FALSE	0	3.759	-99	FALSE	1	3	0	4	HIDDEN GEM (High Novelty)
KOMLZPVOJUCOGQ-DAHNXCCNSA-N	CC1(C)CC[C@]2(C)CC[C@@]3(C)[C@@]4(CC[C@@]5(C)C6=C(C=C[C@@]53OC4=O)C(C)(C)[C@@H](OC(=O)c3ccccc3)CC6)[C@@H]2C1	(1R,4S,8S,13R,14S,17R,22R)-4,9,9,14,17,20,20-heptamethyl-23-oxo-24-oxahexacyclo[11.9.2.0¹,¹⁴.0⁴,¹³.0⁵,¹⁰.0¹⁷,²²]tetracosa-5(10),11-dien-8-yl benzoate	C37H48O4	556.776	8.62	41	Triterpenoids	O(Cc1ccccc1)C2CC=3C=CC45OCC6(CCC4C3CC2)C7CCCCC7CCC56	Phyllanthaceae	Phyllanthus	Phyllanthus myrtifolius	4						1	Phyllanthaceae	Exclusive (1 Family)	FALSE	0	8.62	-99	FALSE	1	3	0	4	HIDDEN GEM (High Novelty)
KOMLZPVOJUCOGQ-UHFFFAOYSA-N	CC1(C)CCC2(C)CCC3(C)C4(CCC5(C)C6=C(C=CC53OC4=O)C(C)(C)C(OC(=O)c3ccccc3)CC6)C2C1	4,9,9,14,17,20,20-heptamethyl-23-oxo-24-oxahexacyclo[11.9.2.0¹,¹⁴.0⁴,¹³.0⁵,¹⁰.0¹⁷,²²]tetracosa-5(10),11-dien-8-yl benzoate	C37H48O4	556.776	8.62	41	Triterpenoids	O(Cc1ccccc1)C2CC=3C=CC45OCC6(CCC4C3CC2)C7CCCCC7CCC56	Phyllanthaceae	Phyllanthus	Phyllanthus myrtifolius	4						1	Phyllanthaceae	Exclusive (1 Family)	FALSE	0	8.62	-99	FALSE	1	3	0	4	HIDDEN GEM (High Novelty)
KSCFJBIXMNOVSH-ZCFIWIBFSA-N	Cn1c(=O)c2c(ncn2C[C@@H](O)CO)n(C)c1=O	7-[(2R)-2,3-dihydroxypropyl]-1,3-dimethyl-2,3,6,7-tetrahydro-1H-purine-2,6-dione	C10H14N4O4	254.243	0.171	18	Lignans	n1cnc2N=C[N]c2c1	Phyllanthaceae	Cleistanthus;Phyllanthus	Cleistanthus collinus;Phyllanthus oligospermus	1						2	Phyllanthaceae; Rutaceae	Restricted	FALSE	0	0.171	-99	FALSE	3	1	0	4	HIDDEN GEM (High Novelty)
LDRHXFKRFCXYGU-UHFFFAOYSA-N	CC1(C)CCC2(C)C(O)CC3(C)C4=C(CCC3(C)C2C1)C1(C)CCC(=O)C(C)(C)C1CC4	8-hydroxy-4,4,6b,8a,11,11,12b,14b-octamethyl-1,2,3,4,4a,5,6,6b,7,8,8a,9,10,11,12,12a,12b,13,14,14b-icosahydropicen-3-one	C30H48O2	440.702	7.687	32	Triterpenoids	C12=C(CCC3CCCCC13)C4CCC5CCCCC5C4CC2	Phyllanthaceae	Antidesma	Antidesma montanum var. montanum	4						1	Phyllanthaceae	Exclusive (1 Family)	FALSE	0	7.687	-99	FALSE	1	3	0	4	HIDDEN GEM (High Novelty)
LDRHXFKRFCXYGU-VFJCTVDLSA-N	CC1(C)CC[C@@]2(C)[C@@H](C1)[C@]1(C)CCC3=C(CC[C@H]4C(C)(C)C(=O)CC[C@]34C)[C@@]1(C)C[C@H]2O	(4aR,6bS,8R,8aS,12aS,12bS,14bS)-8-hydroxy-4,4,6b,8a,11,11,12b,14b-octamethyl-1,2,3,4,4a,5,6,6b,7,8,8a,9,10,11,12,12a,12b,13,14,14b-icosahydropicen-3-one	C30H48O2	440.702	7.687	32	Triterpenoids	C12=C(CCC3CCCCC13)C4CCC5CCCCC5C4CC2	Phyllanthaceae	Antidesma	Antidesma montanum var. montanum	4						1	Phyllanthaceae	Exclusive (1 Family)	FALSE	0	7.687	-99	FALSE	1	3	0	4	HIDDEN GEM (High Novelty)
LGCFSSZSOXPIJR-IBGZPJMESA-N	OC[C@](O)(C#Cc1ccc2c(c1)OCO2)Cc1ccc2c(c1)OCO2	(2R)-4-(2H-1,3-benzodioxol-5-yl)-2-[(2H-1,3-benzodioxol-5-yl)methyl]but-3-yne-1,2-diol	C19H16O6	340.327	2.066	25		C(#CCCc1ccc2OCOc2c1)c3ccc4OCOc4c3	Phyllanthaceae	Phyllanthus	Phyllanthus virgatus	3						1	Phyllanthaceae	Exclusive (1 Family)	FALSE	0	2.066	-99	FALSE	1	3	0	4	HIDDEN GEM (High Novelty)
LGCFSSZSOXPIJR-LJQANCHMSA-N	OC[C@@](O)(C#Cc1ccc2c(c1)OCO2)Cc1ccc2c(c1)OCO2	(2S)-4-(2H-1,3-benzodioxol-5-yl)-2-[(2H-1,3-benzodioxol-5-yl)methyl]but-3-yne-1,2-diol	C19H16O6	340.327	2.066	25		C(#CCCc1ccc2OCOc2c1)c3ccc4OCOc4c3	Phyllanthaceae	Phyllanthus	Phyllanthus virgatus	3						1	Phyllanthaceae	Exclusive (1 Family)	FALSE	0	2.066	-99	FALSE	1	3	0	4	HIDDEN GEM (High Novelty)
LGCFSSZSOXPIJR-UHFFFAOYSA-N	OCC(O)(C#Cc1ccc2c(c1)OCO2)Cc1ccc2c(c1)OCO2	4-(2H-1,3-benzodioxol-5-yl)-2-[(2H-1,3-benzodioxol-5-yl)methyl]but-3-yne-1,2-diol	C19H16O6	340.327	2.066	25		C(#CCCc1ccc2OCOc2c1)c3ccc4OCOc4c3	Phyllanthaceae	Phyllanthus	Phyllanthus virgatus	3						1	Phyllanthaceae	Exclusive (1 Family)	FALSE	0	2.066	-99	FALSE	1	3	0	4	HIDDEN GEM (High Novelty)
LNNWSVKNXMQWRK-APUVKRQRSA-N	C[C@H]1C(=O)C=C[C@@H]2[C@]1(C)CC[C@H]1[C@@]2(C)CC[C@@]2(C)[C@@H]3CC(C)(C)C[C@@H](O)[C@]3(C)CC[C@]12C	(4R,4aS,6aS,6bR,8aR,9R,12aS,12bS,14aR,14bS)-9-hydroxy-4,4a,6b,8a,11,11,12b,14a-octamethyl-3,4,4a,5,6,6a,6b,7,8,8a,9,10,11,12,12a,12b,13,14,14a,14b-icosahydropicen-3-one	C30H48O2	440.702	9.988	32	Triterpenoids	C1=CC2C(CC1)CCC3C2CCC4C5CCCCC5CCC43	Phyllanthaceae	Phyllanthus	Phyllanthus muellerianus	2						1	Phyllanthaceae	Exclusive (1 Family)	FALSE	0	9.988	-99	FALSE	1	3	0	4	HIDDEN GEM (High Novelty)
LNNWSVKNXMQWRK-UHFFFAOYSA-N	CC1C(=O)C=CC2C1(C)CCC1C2(C)CCC2(C)C3CC(C)(C)CC(O)C3(C)CCC12C	9-hydroxy-4,4a,6b,8a,11,11,12b,14a-octamethyl-3,4,4a,5,6,6a,6b,7,8,8a,9,10,11,12,12a,12b,13,14,14a,14b-icosahydropicen-3-one	C30H48O2	440.702	9.988	32	Triterpenoids	C1=CC2C(CC1)CCC3C2CCC4C5CCCCC5CCC43	Phyllanthaceae	Phyllanthus	Phyllanthus muellerianus	2						1	Phyllanthaceae	Exclusive (1 Family)	FALSE	0	9.988	-99	FALSE	1	3	0	4	HIDDEN GEM (High Novelty)
MDNCWPSGRNGMOW-UHFFFAOYSA-N	O=C1OC2C3OC(=O)C4=CC(=O)C5(O)Oc6c(O)c(O)cc(c6C4C5(O)O)C(=O)OC2C(OC(=O)c2cc(O)c(O)c(O)c2)OC3COC(=O)c2cc(O)c(O)c3c2C2C1=CC(=O)C(O)(O3)C2(O)O	1,14,15,15,19,20,34,35,39,39-decahydroxy-2,5,10,13,23,31-hexaoxo-6,9,24,27,30,40,41-heptaoxanonacyclo[34.3.1.1¹⁴,¹⁸.0⁴,³⁸.0⁷,²⁵.0⁸,²⁸.0¹¹,¹⁶.0¹⁷,²².0³²,³⁷]hentetraconta-3,11,17(22),18,20,32,34,36-octaen-26-yl 3,4,5-trihydroxybenzoate	C41H28O28	968.646	-0.302	69	Phenolic acids (C6-C1)	O1c2cccc3c2C4C(=CCC1C4)COC5C6OCc7cccc8OC9CC=C(COC5C(OC6OCc%10ccccc%10)COC3)C(c87)C9	Phyllanthaceae	Phyllanthus	Phyllanthus amarus	2						1	Phyllanthaceae	Exclusive (1 Family)	FALSE	0	-0.302	-99	FALSE	1	3	0	4	HIDDEN GEM (High Novelty)
MDNCWPSGRNGMOW-VWNWXVRNSA-N	O=C1O[C@H]2C3OC(=O)C4=CC(=O)[C@]5(O)Oc6c(O)c(O)cc(c6C4C5(O)O)C(=O)O[C@H]2[C@H](OC(=O)c2cc(O)c(O)c(O)c2)O[C@@H]3COC(=O)c2cc(O)c(O)c3c2C2C1=CC(=O)[C@@](O)(O3)C2(O)O	(1S,7S,14R,25R,26S,28R)-1,14,15,15,19,20,34,35,39,39-decahydroxy-2,5,10,13,23,31-hexaoxo-6,9,24,27,30,40,41-heptaoxanonacyclo[34.3.1.1¹⁴,¹⁸.0⁴,³⁸.0⁷,²⁵.0⁸,²⁸.0¹¹,¹⁶.0¹⁷,²².0³²,³⁷]hentetraconta-3,11,17(22),18,20,32,34,36-octaen-26-yl 3,4,5-trihydroxybenzoate	C41H28O28	968.646	-0.302	69	Phenolic acids (C6-C1)	O1c2cccc3c2C4C(=CCC1C4)COC5C6OCc7cccc8OC9CC=C(COC5C(OC6OCc%10ccccc%10)COC3)C(c87)C9	Phyllanthaceae	Phyllanthus	Phyllanthus amarus	2						1	Phyllanthaceae	Exclusive (1 Family)	FALSE	0	-0.302	-99	FALSE	1	3	0	4	HIDDEN GEM (High Novelty)
MIHZOYYSSYKXBP-LYFYHCNISA-N	O=C1C[C@@H]2C=C[C@H](O)C[C@H]2O1	(3aR,6R,7aR)-6-hydroxy-2,3,3a,6,7,7a-hexahydro-1-benzofuran-2-one	C8H10O3	154.164	0.068	11	Benzofurans	O1CCC2C=CCCC12	Phyllanthaceae	Phyllanthus	Phyllanthus racemosus	5						1	Phyllanthaceae	Exclusive (1 Family)	FALSE	0	0.068	-99	FALSE	1	3	0	4	HIDDEN GEM (High Novelty)
MIHZOYYSSYKXBP-RRKCRQDMSA-N	O=C1C[C@@H]2C=C[C@@H](O)C[C@H]2O1	(3aR,6S,7aR)-6-hydroxy-2,3,3a,6,7,7a-hexahydro-1-benzofuran-2-one	C8H10O3	154.164	0.068	11	Benzofurans	O1CCC2C=CCCC12	Phyllanthaceae	Phyllanthus	Phyllanthus racemosus	5						1	Phyllanthaceae	Exclusive (1 Family)	FALSE	0	0.068	-99	FALSE	1	3	0	4	HIDDEN GEM (High Novelty)
MIHZOYYSSYKXBP-UHFFFAOYSA-N	O=C1CC2C=CC(O)CC2O1	6-hydroxy-2,3,3a,6,7,7a-hexahydro-1-benzofuran-2-one	C8H10O3	154.164	0.068	11	Benzofurans	O1CCC2C=CCCC12	Phyllanthaceae	Phyllanthus	Phyllanthus racemosus	5						1	Phyllanthaceae	Exclusive (1 Family)	FALSE	0	0.068	-99	FALSE	1	3	0	4	HIDDEN GEM (High Novelty)
MMIPPOIFVHVHAK-JTUHZDRVSA-N	COC[C@H]1Cc2cc3c(cc2[C@@H](c2ccc(OC)c(OC)c2)[C@@H]1COC)OCO3	(5R,6S,7S)-5-(3,4-dimethoxyphenyl)-6,7-bis(methoxymethyl)-2H,5H,6H,7H,8H-naphtho[2,3-d][1,3]dioxole	C23H28O6	400.466	2.817	29	Lignans	O1c2cc3c(cc2OC1)C(c4ccccc4)CCC3	Phyllanthaceae	Phyllanthus	Phyllanthus urinaria	5						1	Phyllanthaceae	Exclusive (1 Family)	FALSE	0	2.817	-99	FALSE	1	3	0	4	HIDDEN GEM (High Novelty)
MNYIUJSJKZPDLL-SCYJSFNGSA-N	O=C1C=C2C=C[C@@H](O)C[C@@]2([C@@]23C=C[C@H](O)C[C@@H]2OC(=O)C3)O1	(6S,7aR)-7a-[(3aS,6R,7aS)-6-hydroxy-2-oxo-2,3,3a,6,7,7a-hexahydro-1-benzofuran-3a-yl]-6-hydroxy-2,6,7,7a-tetrahydro-1-benzofuran-2-one	C16H16O6	304.295	-0.599	22	Benzofurans	O1CCC2(C=CCCC12)C34OCC=C4C=CCC3	Phyllanthaceae	Glochidion	Glochidion acuminatum	3						1	Phyllanthaceae	Exclusive (1 Family)	FALSE	0	-0.599	-99	FALSE	1	3	0	4	HIDDEN GEM (High Novelty)
MNYIUJSJKZPDLL-UHFFFAOYSA-N	O=C1C=C2C=CC(O)CC2(C23C=CC(O)CC2OC(=O)C3)O1	6-hydroxy-7a-(6-hydroxy-2-oxo-2,3,3a,6,7,7a-hexahydro-1-benzofuran-3a-yl)-2,6,7,7a-tetrahydro-1-benzofuran-2-one	C16H16O6	304.295	-0.599	22	Benzofurans	O1CCC2(C=CCCC12)C34OCC=C4C=CCC3	Phyllanthaceae	Glochidion	Glochidion acuminatum	3						1	Phyllanthaceae	Exclusive (1 Family)	FALSE	0	-0.599	-99	FALSE	1	3	0	4	HIDDEN GEM (High Novelty)
MNYIUJSJKZPDLL-ZTJZGAFRSA-N	O=C1C=C2C=C[C@@H](O)C[C@@]2([C@@]23C=C[C@@H](O)C[C@@H]2OC(=O)C3)O1	(6S,7aR)-7a-[(3aS,6S,7aS)-6-hydroxy-2-oxo-2,3,3a,6,7,7a-hexahydro-1-benzofuran-3a-yl]-6-hydroxy-2,6,7,7a-tetrahydro-1-benzofuran-2-one	C16H16O6	304.295	-0.599	22	Benzofurans	O1CCC2(C=CCCC12)C34OCC=C4C=CCC3	Phyllanthaceae	Glochidion	Glochidion acuminatum	3						1	Phyllanthaceae	Exclusive (1 Family)	FALSE	0	-0.599	-99	FALSE	1	3	0	4	HIDDEN GEM (High Novelty)
MOXIBUYRLMGMJE-YPWCFRPISA-N	O=C(O)/C=C(\C(=O)O[C@@H]1[C@H]2COC(=O)c3cc(O)c(O)c(O)c3-c3c(cc(Oc4c(C(=O)O)cc(O)c(O)c4O)c(O)c3O)C(=O)O[C@@H]1[C@@H](O)[C@H](OC(=O)c1cc(O)c(O)c(O)c1)O2)[C@@H]1c2c(cc(O)c(O)c2O)C(=O)O[C@@H]1C(=O)O	(3S,4S)-4-[(1Z)-1-carboxy-3-{[(1R,19R,21S,22R,23R)-6-(6-carboxy-2,3,4-trihydroxyphenoxy)-7,8,11,12,13,22-hexahydroxy-3,16-dioxo-21-(3,4,5-trihydroxybenzoyloxy)-2,17,20-trioxatetracyclo[17.3.1.0⁴,⁹.0¹⁰,¹⁵]tricosa-4(9),5,7,10,12,14-hexaen-23-yl]oxy}-3-oxoprop-1-en-2-yl]-5,6,7-trihydroxy-1-oxo-3,4-dihydro-1H-2-benzopyran-3-carboxylic acid	C48H34O33	1138.77	3.997	81	Phenolic acids (C6-C1)	O(c1ccccc1)c2ccc3-c4ccccc4COCC5OC(OCc6ccccc6)CC(OCc3c2)C5OCCC7c8ccccc8COC7	Phyllanthaceae	Phyllanthus	Phyllanthus amarus	1						2	Euphorbiaceae; Phyllanthaceae	Restricted	FALSE	0	3.997	-99	FALSE	3	1	0	4	HIDDEN GEM (High Novelty)
NALYUPYCMXELRP-TVLONEIMSA-N	O=C(O[C@H]1[C@@H]2COC(=O)c3cc(O)c(O)c(O)c3-c3c(cc(O)c(O)c3O)C(=O)O[C@H]1[C@@H](O)[C@@H](OC(=O)c1cc(O)c(O)c(O)c1)O2)c1cc(O)c(O)c(O)c1	(1S,19S,21R,22R,23S)-6,7,8,11,12,13,22-heptahydroxy-3,16-dioxo-23-(3,4,5-trihydroxybenzoyloxy)-2,17,20-trioxatetracyclo[17.3.1.0⁴,⁹.0¹⁰,¹⁵]tricosa-4(9),5,7,10,12,14-hexaen-21-yl 3,4,5-trihydroxybenzoate	C34H26O22	786.558	4.625	56	Phenolic acids (C6-C1)	O1Cc2ccccc2-c3ccccc3COC4CC(OCc5ccccc5)OC(C1)C4OCc6ccccc6	Phyllanthaceae	Phyllanthus	Phyllanthus emblica	3						1	Phyllanthaceae	Exclusive (1 Family)	FALSE	0	4.625	-99	FALSE	1	3	0	4	HIDDEN GEM (High Novelty)
NBGOALXYAZVRPS-FOGDFJRCSA-N	O=C1C=C2C=C[C@@H]3C[C@@]2(O1)[C@H]1CCCN31	(1S,8S,13R)-2-oxa-9-azatetracyclo[6.5.1.0¹,⁵.0⁹,¹³]tetradeca-4,6-dien-3-one	C12H13NO2	203.238	0.66	15	Lysine alkaloids	O1CC=C2C=CC3N4CCCC4C12C3	Phyllanthaceae	Flueggea;Margaritaria;Phyllanthus	Flueggea acidoton;Flueggea virosa;Margaritaria discoidea;Phyllanthus amarus;Phyllanthus niruri	4						1	Phyllanthaceae	Exclusive (1 Family)	FALSE	0	0.66	-99	FALSE	1	3	0	4	HIDDEN GEM (High Novelty)
NBGOALXYAZVRPS-JBLDHEPKSA-N	O=C1C=C2C=C[C@H]3C[C@]2(O1)[C@@H]1CCCN13	(1R,8R,13S)-2-oxa-9-azatetracyclo[6.5.1.0¹,⁵.0⁹,¹³]tetradeca-4,6-dien-3-one	C12H13NO2	203.238	0.66	15	Lysine alkaloids	O1CC=C2C=CC3N4CCCC4C12C3	Phyllanthaceae	Flueggea	Flueggea virosa	4						1	Phyllanthaceae	Exclusive (1 Family)	FALSE	0	0.66	-99	FALSE	1	3	0	4	HIDDEN GEM (High Novelty)
NBGOALXYAZVRPS-UHFFFAOYSA-N	O=C1C=C2C=CC3CC2(O1)C1CCCN31	2-oxa-9-azatetracyclo[6.5.1.0¹,⁵.0⁹,¹³]tetradeca-4,6-dien-3-one	C12H13NO2	203.238	0.66	15	Lysine alkaloids	O1CC=C2C=CC3N4CCCC4C12C3	Phyllanthaceae	Flueggea;Phyllanthus	Flueggea acidoton;Flueggea virosa;Phyllanthus amarus;Phyllanthus niruri	4						1	Phyllanthaceae	Exclusive (1 Family)	FALSE	0	0.66	-99	FALSE	1	3	0	4	HIDDEN GEM (High Novelty)
NBZYDZSLODGCDT-FLUVFVQYSA-N	O=C(O[C@H]1[C@@H](c2cc(O)c(O)c(O)c2)Oc2cc(O)cc(O)c2[C@@H]1c1c(O)cc(O)c2c1O[C@H](c1cc(O)c(O)c(O)c1)[C@H](O)C2)c1cc(O)c(O)c(O)c1	(2R,3R,4R)-5,7-dihydroxy-4-[(2R,3R)-3,5,7-trihydroxy-2-(3,4,5-trihydroxyphenyl)-3,4-dihydro-2H-1-benzopyran-8-yl]-2-(3,4,5-trihydroxyphenyl)-3,4-dihydro-2H-1-benzopyran-3-yl 3,4,5-trihydroxybenzoate	C37H30O18	762.625	4.801	55	Flavonoids	O1c2ccccc2C(c3cccc4c3OC(c5ccccc5)CC4)C(OCc6ccccc6)C1c7ccccc7	Phyllanthaceae	Phyllanthus	Phyllanthus emblica	2						1	Phyllanthaceae	Exclusive (1 Family)	FALSE	0	4.801	-99	FALSE	1	3	0	4	HIDDEN GEM (High Novelty)
NJXCTOMVEYVVGG-MLKBLKPTSA-N	O=C(O[C@@H]1O[C@H](CO)[C@H]2OC(=O)c3cc(O)c(O)c(O)c3-c3c(cc(O)c(O)c3O)C(=O)O[C@@H]1[C@H]2O)c1cc(O)c(O)c(O)c1	(1S,18R,19S,21R,22S)-6,7,8,11,12,13,22-heptahydroxy-21-(hydroxymethyl)-3,16-dioxo-2,17,20-trioxatetracyclo[16.3.1.0⁴,⁹.0¹⁰,¹⁵]docosa-4,6,8,10(15),11,13-hexaen-19-yl 3,4,5-trihydroxybenzoate	C27H22O18	634.454	2.528	45	Phenolic acids (C6-C1)	O(Cc1ccccc1)C2OCC3OCc4ccccc4-c5ccccc5COC2C3	Phyllanthaceae	Phyllanthus	Phyllanthus emblica	4						1	Phyllanthaceae	Exclusive (1 Family)	FALSE	0	2.528	-99	FALSE	1	3	0	4	HIDDEN GEM (High Novelty)
NJXCTOMVEYVVGG-QPVORAGLSA-N	O=C(O[C@@H]1O[C@@H](CO)[C@@H]2OC(=O)c3cc(O)c(O)c(O)c3-c3c(cc(O)c(O)c3O)C(=O)O[C@H]1[C@H]2O)c1cc(O)c(O)c(O)c1	(1R,18S,19S,21S,22S)-6,7,8,11,12,13,22-heptahydroxy-21-(hydroxymethyl)-3,16-dioxo-2,17,20-trioxatetracyclo[16.3.1.0⁴,⁹.0¹⁰,¹⁵]docosa-4,6,8,10(15),11,13-hexaen-19-yl 3,4,5-trihydroxybenzoate	C27H22O18	634.454	2.528	45	Phenolic acids (C6-C1)	O(Cc1ccccc1)C2OCC3OCc4ccccc4-c5ccccc5COC2C3	Phyllanthaceae	Phyllanthus	Phyllanthus emblica	4						1	Phyllanthaceae	Exclusive (1 Family)	FALSE	0	2.528	-99	FALSE	1	3	0	4	HIDDEN GEM (High Novelty)
NJXCTOMVEYVVGG-RBLCQMMRSA-N	O=C(O[C@@H]1O[C@H](CO)[C@@H]2OC(=O)c3cc(O)c(O)c(O)c3-c3c(cc(O)c(O)c3O)C(=O)O[C@H]1[C@@H]2O)c1cc(O)c(O)c(O)c1	(1R,18S,19S,21R,22R)-6,7,8,11,12,13,22-heptahydroxy-21-(hydroxymethyl)-3,16-dioxo-2,17,20-trioxatetracyclo[16.3.1.0⁴,⁹.0¹⁰,¹⁵]docosa-4,6,8,10(15),11,13-hexaen-19-yl 3,4,5-trihydroxybenzoate	C27H22O18	634.454	2.528	45	Phenolic acids (C6-C1)	O(Cc1ccccc1)C2OCC3OCc4ccccc4-c5ccccc5COC2C3	Phyllanthaceae	Phyllanthus	Phyllanthus emblica	4						1	Phyllanthaceae	Exclusive (1 Family)	FALSE	0	2.528	-99	FALSE	1	3	0	4	HIDDEN GEM (High Novelty)
NJXCTOMVEYVVGG-UHFFFAOYSA-N	O=C(OC1OC(CO)C2OC(=O)c3cc(O)c(O)c(O)c3-c3c(cc(O)c(O)c3O)C(=O)OC1C2O)c1cc(O)c(O)c(O)c1	6,7,8,11,12,13,22-heptahydroxy-21-(hydroxymethyl)-3,16-dioxo-2,17,20-trioxatetracyclo[16.3.1.0⁴,⁹.0¹⁰,¹⁵]docosa-4,6,8,10(15),11,13-hexaen-19-yl 3,4,5-trihydroxybenzoate	C27H22O18	634.454	2.528	45	Phenolic acids (C6-C1)	O(Cc1ccccc1)C2OCC3OCc4ccccc4-c5ccccc5COC2C3	Phyllanthaceae	Phyllanthus	Phyllanthus emblica	4						1	Phyllanthaceae	Exclusive (1 Family)	FALSE	0	2.528	-99	FALSE	1	3	0	4	HIDDEN GEM (High Novelty)
NPNUFJAVOOONJE-GFUGXAQUSA-N	C=C1CC/C=C(\C)CC[C@@H]2[C@@H]1CC2(C)C	(1R,4E,9S)-4,11,11-trimethyl-8-methylidenebicyclo[7.2.0]undec-4-ene	C15H24	204.352	6.044	15	Sesquiterpenoids	C1=CCCC2CCC2CCC1	Phyllanthaceae	Antidesma	Antidesma laciniatum	1	150	Cannabinoid receptor 2	Homo sapiens	4	E1 (Exp. Active)	83	Pinaceae; Myrtaceae; Lamiaceae; Euphorbiaceae; Verbenaceae	Ubiquitous	TRUE	6.82391	6.044	0.779909	FALSE	3	-5	3	4	DISCARD (Ubiquitous)
NRLCDHJZKCDUMD-UHFFFAOYSA-N	CC(C)=CCn1c(=O)nc(N)c2nc[nH]c21	6-amino-3-(3-methylbut-2-en-1-yl)-3,9-dihydro-2H-purin-2-one	C10H13N5O	219.244	1.918	16	Pseudoalkaloids (transamidation)	n1cnc2[N]C=Nc2c1	Phyllanthaceae	Phyllanthus	Phyllanthus reticulatus	2						1	Phyllanthaceae	Exclusive (1 Family)	FALSE	0	1.918	-99	FALSE	1	3	0	4	HIDDEN GEM (High Novelty)
OCKFTNZOPPWTQJ-QKGCVVFFSA-N	CC[C@@H]1[C@@H](O)C[C@@H]2CCC[C@@H]3CCC[C@@]1(C)N23	(1R,2S,3S,5S,9R)-2-ethyl-1-methyl-13-azatricyclo[7.3.1.0⁵,¹³]tridecan-3-ol	C15H27NO	237.382	3.019	17	Lysine alkaloids	N12C3CCCC1CCCC2CCC3	Phyllanthaceae	Poranthera	Poranthera corymbosa	5						1	Phyllanthaceae	Exclusive (1 Family)	FALSE	0	3.019	-99	FALSE	1	3	0	4	HIDDEN GEM (High Novelty)
OCKFTNZOPPWTQJ-UHFFFAOYSA-N	CCC1C(O)CC2CCCC3CCCC1(C)N32	2-ethyl-1-methyl-13-azatricyclo[7.3.1.0⁵,¹³]tridecan-3-ol	C15H27NO	237.382	3.019	17	Lysine alkaloids	N12C3CCCC1CCCC2CCC3	Phyllanthaceae	Poranthera	Poranthera corymbosa	5						1	Phyllanthaceae	Exclusive (1 Family)	FALSE	0	3.019	-99	FALSE	1	3	0	4	HIDDEN GEM (High Novelty)
ODZNNZYRBRRREX-UHFFFAOYSA-N	NS(=O)(=O)c1ccc(NN=C2C(=O)Nc3ccc(Br)cc32)cc1	4-[2-(5-bromo-2-oxo-2,3-dihydro-1H-indol-3-ylidene)hydrazin-1-yl]benzene-1-sulfonamide	C14H11BrN4O3S	395.232	2.465	23	Tryptophan alkaloids	N(Nc1ccccc1)=C2c3ccccc3NC2	Phyllanthaceae	Glochidion	Glochidion eriocarpum	1	24.8	Carbonic anhydrase 9	Homo sapiens	22	E1 (Exp. Active)	8	Asteraceae; Phyllanthaceae; Trichocomaceae; Aspergillaceae; Sargassaceae	Restricted	TRUE	7.60555	2.465	5.14055	FALSE	3	-5	3	4	BASELINE
OFMUQXHBRUAVAD-ITCJFNOUSA-N	CC(O)=N[C@@H]1[C@@H](O[C@@H]2[C@@H](O)[C@H](O)[C@@H](O)C[C@H]2OC(=O)[C@H]2C[C@H](O)[C@@]3(O)[C@@H](C2)O[C@@]2(C[C@H](OC(=O)c4ccccc4)[C@H](C)CO2)[C@@H]3O)O[C@H](CO)[C@@H](O)[C@@H]1O	N-[(2R,3S,4R,5S,6R)-2-{[(1R,2S,3R,4S,6R)-6-{[(2S,3R,3aS,4S,4'S,5'R,6S,7aR)-4'-(benzoyloxy)-3,3a,4-trihydroxy-5'-methyl-hexahydro-3H-spiro[1-benzofuran-2,2'-oxan]-6-yl]carbonyloxy}-2,3,4-trihydroxycyclohexyl]oxy}-4,5-dihydroxy-6-(hydroxymethyl)oxan-3-yl]ethanimidic acid	C35H49NO18	771.761	-1.003	54	Sesquiterpenoids	O(Cc1ccccc1)C2CCOC3(OC4CC(COC5CCCCC5)CCC4C3)C2	Phyllanthaceae	Phyllanthus	Phyllanthus acidus	2						1	Phyllanthaceae	Exclusive (1 Family)	FALSE	0	-1.003	-99	FALSE	1	3	0	4	HIDDEN GEM (High Novelty)
OFMUQXHBRUAVAD-UHFFFAOYSA-N	CC(O)=NC1C(OC2C(OC(=O)C3CC(O)C4(O)C(C3)OC3(CC(OC(=O)c5ccccc5)C(C)CO3)C4O)CC(O)C(O)C2O)OC(CO)C(O)C1O	N-{2-[(6-{[4'-(benzoyloxy)-3,3a,4-trihydroxy-5'-methyl-hexahydro-3H-spiro[1-benzofuran-2,2'-oxan]-6-yl]carbonyloxy}-2,3,4-trihydroxycyclohexyl)oxy]-4,5-dihydroxy-6-(hydroxymethyl)oxan-3-yl}ethanimidic acid	C35H49NO18	771.761	-1.003	54	Sesquiterpenoids	O(Cc1ccccc1)C2CCOC3(OC4CC(COC5CCCCC5)CCC4C3)C2	Phyllanthaceae	Phyllanthus	Phyllanthus acidus	2						1	Phyllanthaceae	Exclusive (1 Family)	FALSE	0	-1.003	-99	FALSE	1	3	0	4	HIDDEN GEM (High Novelty)
OGTJJRNJLHLKFF-OIDISNMWSA-N	COC[C@H]1[C@@H](c2ccc(OC)c(OC)c2)O[C@H](c2ccc3c(c2)OCO3)[C@H]1COC	5-[(2S,3R,4S,5S)-5-(3,4-dimethoxyphenyl)-3,4-bis(methoxymethyl)oxolan-2-yl]-2H-1,3-benzodioxole	C23H28O7	416.465	2.839	30	Lignans	O1c2ccc(cc2OC1)C3OC(c4ccccc4)CC3	Phyllanthaceae	Phyllanthus	Phyllanthus urinaria	3						1	Phyllanthaceae	Exclusive (1 Family)	FALSE	0	2.839	-99	FALSE	1	3	0	4	HIDDEN GEM (High Novelty)
OGTJJRNJLHLKFF-ROEJJBDBSA-N	COC[C@H]1[C@@H](c2ccc3c(c2)OCO3)O[C@@H](c2ccc(OC)c(OC)c2)[C@@H]1COC	5-[(2S,3S,4S,5R)-5-(3,4-dimethoxyphenyl)-3,4-bis(methoxymethyl)oxolan-2-yl]-2H-1,3-benzodioxole	C23H28O7	416.465	2.839	30	Lignans	O1c2ccc(cc2OC1)C3OC(c4ccccc4)CC3	Phyllanthaceae	Phyllanthus	Phyllanthus urinaria	3						1	Phyllanthaceae	Exclusive (1 Family)	FALSE	0	2.839	-99	FALSE	1	3	0	4	HIDDEN GEM (High Novelty)
OGTJJRNJLHLKFF-UHFFFAOYSA-N	COCC1C(c2ccc(OC)c(OC)c2)OC(c2ccc3c(c2)OCO3)C1COC	5-[5-(3,4-dimethoxyphenyl)-3,4-bis(methoxymethyl)oxolan-2-yl]-2H-1,3-benzodioxole	C23H28O7	416.465	2.839	30	Lignans	O1c2ccc(cc2OC1)C3OC(c4ccccc4)CC3	Phyllanthaceae	Phyllanthus	Phyllanthus urinaria;Phyllanthus virgatus	3						1	Phyllanthaceae	Exclusive (1 Family)	FALSE	0	2.839	-99	FALSE	1	3	0	4	HIDDEN GEM (High Novelty)
OHYSCNFPDWQZAH-SNVBAGLBSA-N	CC(C)C[C@@H](O)c1c2c(cc3ccc(=O)oc13)OCO2	4-[(1R)-1-hydroxy-3-methylbutyl]-2H,6H-[1,3]dioxolo[4,5-g]chromen-6-one	C15H16O5	276.285	3.289	20		O1c2cc3OCC=Cc3cc2OC1	Phyllanthaceae	Antidesma	Antidesma montanum;Antidesma montanum var. montanum	2						1	Phyllanthaceae	Exclusive (1 Family)	FALSE	0	3.289	-99	FALSE	1	3	0	4	HIDDEN GEM (High Novelty)
OKHVLOVLWZENIM-AJAKECSLSA-N	COC[C@H]1[C@@H](c2ccc3c(c2)OCO3)O[C@@H](c2ccc3c(c2)OCO3)[C@@H]1COC	5-[(2S,3S,4S,5R)-5-(2H-1,3-benzodioxol-5-yl)-3,4-bis(methoxymethyl)oxolan-2-yl]-2H-1,3-benzodioxole	C22H24O7	400.423	2.766	29	Lignans	O1c2ccc(cc2OC1)C3OC(c4ccc5OCOc5c4)CC3	Phyllanthaceae	Phyllanthus	Phyllanthus urinaria	3						1	Phyllanthaceae	Exclusive (1 Family)	FALSE	0	2.766	-99	FALSE	1	3	0	4	HIDDEN GEM (High Novelty)
OKHVLOVLWZENIM-DJDZNOHASA-N	COC[C@@H]1[C@@H](COC)[C@H](c2ccc3c(c2)OCO3)O[C@H]1c1ccc2c(c1)OCO2	5-[(2R,3S,4S,5R)-5-(2H-1,3-benzodioxol-5-yl)-3,4-bis(methoxymethyl)oxolan-2-yl]-2H-1,3-benzodioxole	C22H24O7	400.423	2.766	29	Lignans	O1c2ccc(cc2OC1)C3OC(c4ccc5OCOc5c4)CC3	Phyllanthaceae	Phyllanthus	Phyllanthus urinaria	3						1	Phyllanthaceae	Exclusive (1 Family)	FALSE	0	2.766	-99	FALSE	1	3	0	4	HIDDEN GEM (High Novelty)
OKHVLOVLWZENIM-UHFFFAOYSA-N	COCC1C(c2ccc3c(c2)OCO3)OC(c2ccc3c(c2)OCO3)C1COC	5-[5-(2H-1,3-benzodioxol-5-yl)-3,4-bis(methoxymethyl)oxolan-2-yl]-2H-1,3-benzodioxole	C22H24O7	400.423	2.766	29	Lignans	O1c2ccc(cc2OC1)C3OC(c4ccc5OCOc5c4)CC3	Phyllanthaceae	Phyllanthus	Phyllanthus urinaria	3						1	Phyllanthaceae	Exclusive (1 Family)	FALSE	0	2.766	-99	FALSE	1	3	0	4	HIDDEN GEM (High Novelty)
OXOJHEMNHJGIET-OTXTUIOOSA-N	C[C@@H]1CO[C@@]2(C[C@@H]1OC(=O)c1ccc(O)cc1)O[C@@H]1[C@@H]3[C@H](C[C@H](O)[C@]1(O)C2=O)[C@@H](O[C@@H]1O[C@H](C)[C@@H](O)[C@H](O)[C@H]1O[C@@H]1O[C@H](CO)[C@@H](O)[C@H](O[C@@H]2OC[C@](O)(CO)[C@H]2C)[C@H]1O)C[S@+]3[O-]	(1'S,2S,2'S,4S,5R,6'R,7'S,9'R,10'R,12'R)-10'-{[(2S,3R,4S,5S,6R)-3-{[(2S,3R,4S,5R,6R)-3,5-dihydroxy-4-{[(2S,3R,4R)-4-hydroxy-4-(hydroxymethyl)-3-methyloxolan-2-yl]oxy}-6-(hydroxymethyl)oxan-2-yl]oxy}-4,5-dihydroxy-6-methyloxan-2-yl]oxy}-6',7'-dihydroxy-4-(4-hydroxybenzoyloxy)-5-methyl-5'-oxo-3'-oxa-12'-thiaspiro[oxane-2,4'-tricyclo[7.3.0.0²,⁶]dodecan]-12'-ium-12'-olate	C40H56O22S	920.927	-4.641	63	Organooxygen compounds	O1CCCC1.O(Cc1ccccc1)C2CCOC3(OC4C5SCCC5CCC4C3)C2	Phyllanthaceae	Breynia	Breynia fruticosa	2						1	Phyllanthaceae	Exclusive (1 Family)	FALSE	0	-4.641	-99	FALSE	1	3	0	4	HIDDEN GEM (High Novelty)
OXOJHEMNHJGIET-UHFFFAOYSA-N	CC1COC2(CC1OC(=O)c1ccc(O)cc1)OC1C3C(CC(O)C1(O)C2=O)C(OC1OC(C)C(O)C(O)C1OC1OC(CO)C(O)C(OC2OCC(O)(CO)C2C)C1O)C[S+]3[O-]	10'-({3-[(3,5-dihydroxy-4-{[4-hydroxy-4-(hydroxymethyl)-3-methyloxolan-2-yl]oxy}-6-(hydroxymethyl)oxan-2-yl)oxy]-4,5-dihydroxy-6-methyloxan-2-yl}oxy)-6',7'-dihydroxy-4-(4-hydroxybenzoyloxy)-5-methyl-5'-oxo-3'-oxa-12'-thiaspiro[oxane-2,4'-tricyclo[7.3.0.0²,⁶]dodecan]-12'-ium-12'-olate	C40H56O22S	920.927	-4.641	63	Organooxygen compounds	O1CCCC1.O(Cc1ccccc1)C2CCOC3(OC4C5SCCC5CCC4C3)C2	Phyllanthaceae	Breynia	Breynia fruticosa	2						1	Phyllanthaceae	Exclusive (1 Family)	FALSE	0	-4.641	-99	FALSE	1	3	0	4	HIDDEN GEM (High Novelty)
OXYAQOXZSUFYEP-KIBLCYBISA-N	O=C1O[C@@]23C[C@@H](O)[C@@H](CC2=C1[C@@H]1CCCCN1)N1CCCC[C@H]13	(1S,2S,8R,15R)-15-hydroxy-11-[(2S)-piperidin-2-yl]-13-oxa-7-azatetracyclo[6.5.2.0¹,¹⁰.0²,⁷]pentadec-10-en-12-one	C18H26N2O3	318.411	0.27	23	Lysine alkaloids	O1CC(=C2CC3N4CCCCC4C12CC3)C5NCCCC5	Phyllanthaceae	Flueggea	Flueggea suffruticosa	2						1	Phyllanthaceae	Exclusive (1 Family)	FALSE	0	0.27	-99	FALSE	1	3	0	4	HIDDEN GEM (High Novelty)
OXYAQOXZSUFYEP-UHFFFAOYSA-N	O=C1OC23CC(O)C(CC2=C1C1CCCCN1)N1CCCCC13	15-hydroxy-11-(piperidin-2-yl)-13-oxa-7-azatetracyclo[6.5.2.0¹,¹⁰.0²,⁷]pentadec-10-en-12-one	C18H26N2O3	318.411	0.27	23	Lysine alkaloids	O1CC(=C2CC3N4CCCCC4C12CC3)C5NCCCC5	Phyllanthaceae	Flueggea	Flueggea suffruticosa	2						1	Phyllanthaceae	Exclusive (1 Family)	FALSE	0	0.27	-99	FALSE	1	3	0	4	HIDDEN GEM (High Novelty)
OZRZMHKATMSFPV-DZRLGDFYSA-N	C=C[C@@H]1[C@@H]2OC(=O)[C@@H]1[C@]1(O)CC[C@@H]3CO[C@@]2(O)[C@@]31C	(1S,4S,7R,8S,11S,12S,13S)-13-ethenyl-1,7-dihydroxy-12-methyl-2,10-dioxatetracyclo[5.4.1.1⁸,¹¹.0⁴,¹²]tridecan-9-one	C14H18O5	266.29	0.158	19	Sesquiterpenoids	O1CC2CC1C3OCC4CCC2C43	Phyllanthaceae	Baccaurea	Baccaurea ramiflora	4						1	Phyllanthaceae	Exclusive (1 Family)	FALSE	0	0.158	-99	FALSE	1	3	0	4	HIDDEN GEM (High Novelty)
OZRZMHKATMSFPV-TWZLXLMISA-N	C=C[C@H]1[C@@H]2C(=O)O[C@H]1[C@@]1(O)OC[C@H]3CC[C@]2(O)[C@]31C	(1S,4S,7R,8S,11R,12S,13S)-13-ethenyl-1,7-dihydroxy-12-methyl-2,10-dioxatetracyclo[5.4.1.1⁸,¹¹.0⁴,¹²]tridecan-9-one	C14H18O5	266.29	0.158	19	Sesquiterpenoids	O1CC2CC1C3OCC4CCC2C43	Phyllanthaceae	Baccaurea	Baccaurea ramiflora	4						1	Phyllanthaceae	Exclusive (1 Family)	FALSE	0	0.158	-99	FALSE	1	3	0	4	HIDDEN GEM (High Novelty)
OZRZMHKATMSFPV-UHFFFAOYSA-N	C=CC1C2C(=O)OC1C1(O)OCC3CCC2(O)C31C	13-ethenyl-1,7-dihydroxy-12-methyl-2,10-dioxatetracyclo[5.4.1.1⁸,¹¹.0⁴,¹²]tridecan-9-one	C14H18O5	266.29	0.158	19	Sesquiterpenoids	O1CC2CC1C3OCC4CCC2C43	Phyllanthaceae	Baccaurea	Baccaurea ramiflora	4						1	Phyllanthaceae	Exclusive (1 Family)	FALSE	0	0.158	-99	FALSE	1	3	0	4	HIDDEN GEM (High Novelty)
PLYBELSTMUBQBL-FCHUYYIVSA-N	COc1cc(C(=O)Oc2cc([C@H]3Oc4cc(O)cc(O)c4C(=O)[C@@H]3O)cc(O)c2O)cc(O)c1O	2,3-dihydroxy-5-[(2R,3R)-3,5,7-trihydroxy-4-oxo-3,4-dihydro-2H-1-benzopyran-2-yl]phenyl 3,4-dihydroxy-5-methoxybenzoate	C23H18O12	486.383	2.483	35		O(c1cccc(c1)C2Oc3ccccc3CC2)Cc4ccccc4	Phyllanthaceae	Glochidion	Glochidion zeylanicum	2						1	Phyllanthaceae	Exclusive (1 Family)	FALSE	0	2.483	-99	FALSE	1	3	0	4	HIDDEN GEM (High Novelty)
PRXFJZAFWLXJLQ-UHFFFAOYSA-N	Oc1cc(O)c2c(c1)OC(c1cc(O)c(Oc3cc(O)c4c(c3)OC(c3cc(O)c(O)c(O)c3)C(O)C4)c(O)c1)C(O)C2	2-(4-{[3,5-dihydroxy-2-(3,4,5-trihydroxyphenyl)-3,4-dihydro-2H-1-benzopyran-7-yl]oxy}-3,5-dihydroxyphenyl)-3,4-dihydro-2H-1-benzopyran-3,5,7-triol	C30H26O13	594.521	2.649	43	Flavonoids	O(c1ccc(cc1)C2Oc3ccccc3CC2)c4ccc5c(OC(c6ccccc6)CC5)c4	Phyllanthaceae	Bridelia	Bridelia ferruginea	2						1	Phyllanthaceae	Exclusive (1 Family)	FALSE	0	2.649	-99	FALSE	1	3	0	4	HIDDEN GEM (High Novelty)
PZSAPPYTRPNNTO-LVYRWAKOSA-N	Cc1c(O[C@@H]2O[C@H](CO[C@@H]3OC[C@@H](O)[C@H](O)[C@H]3O)[C@@H](O)[C@H](O)[C@H]2O)cc2ccoc2c1C	(2S,3R,4S,5S,6R)-2-[(6,7-dimethyl-1-benzofuran-5-yl)oxy]-6-({[(2S,3R,4S,5R)-3,4,5-trihydroxyoxan-2-yl]oxy}methyl)oxane-3,4,5-triol	C21H28O11	456.441	-0.489	32	Organooxygen compounds	o1ccc2ccccc12	Phyllanthaceae	Breynia	Breynia rostrata	2						1	Phyllanthaceae	Exclusive (1 Family)	FALSE	0	-0.489	-99	FALSE	1	3	0	4	HIDDEN GEM (High Novelty)
PZSAPPYTRPNNTO-UHFFFAOYSA-N	Cc1c(OC2OC(COC3OCC(O)C(O)C3O)C(O)C(O)C2O)cc2ccoc2c1C	2-[(6,7-dimethyl-1-benzofuran-5-yl)oxy]-6-{[(3,4,5-trihydroxyoxan-2-yl)oxy]methyl}oxane-3,4,5-triol	C21H28O11	456.441	-0.489	32	Organooxygen compounds	o1ccc2ccccc12	Phyllanthaceae	Breynia	Breynia rostrata	2						1	Phyllanthaceae	Exclusive (1 Family)	FALSE	0	-0.489	-99	FALSE	1	3	0	4	HIDDEN GEM (High Novelty)
QERWCCSMWFDANO-LEWJYISDSA-N	COc1cc(C(=O)Oc2c(O)cc([C@H]3Oc4cc(O)cc(O)c4C(=O)[C@@H]3O)cc2O)cc(O)c1O	2,6-dihydroxy-4-[(2R,3R)-3,5,7-trihydroxy-4-oxo-3,4-dihydro-2H-1-benzopyran-2-yl]phenyl 3,4-dihydroxy-5-methoxybenzoate	C23H18O12	486.383	2.054	35		O(c1ccc(cc1)C2Oc3ccccc3CC2)Cc4ccccc4	Phyllanthaceae	Glochidion	Glochidion zeylanicum	2						1	Phyllanthaceae	Exclusive (1 Family)	FALSE	0	2.054	-99	FALSE	1	3	0	4	HIDDEN GEM (High Novelty)
QJMHRHDCCQMXGJ-UHFFFAOYSA-N	CCCCC(=O)C1CCc2c(O)nc(C)c(OC)c2C1	1-(1-hydroxy-4-methoxy-3-methyl-5,6,7,8-tetrahydroisoquinolin-6-yl)pentan-1-one	C16H23NO3	277.359	2.648	20	Organooxygen compounds	n1ccc2c(c1)CCCC2	Phyllanthaceae	Hieronyma	Hieronyma oblonga	4						1	Phyllanthaceae	Exclusive (1 Family)	FALSE	0	2.648	-99	FALSE	1	3	0	4	HIDDEN GEM (High Novelty)
QRGRNEUSNHIAOU-SOHRVHQUSA-N	C=C[C@](C)(C/C=C\[C@@]1(C)CC[C@@H](C(C)(C)O)O1)O[C@@H]1O[C@H](CO)[C@@H](O)[C@H](O)[C@H]1O	(2R,3S,4S,5R,6S)-2-(hydroxymethyl)-6-{[(3S,5Z)-6-[(2R,5S)-5-(2-hydroxypropan-2-yl)-2-methyloxolan-2-yl]-3-methylhexa-1,5-dien-3-yl]oxy}oxane-3,4,5-triol	C21H36O8	416.507	0.713	29	Sesquiterpenoids	O1CCCC1	Phyllanthaceae	Breynia	Breynia fruticosa	4						1	Phyllanthaceae	Exclusive (1 Family)	FALSE	0	0.713	-99	FALSE	1	3	0	4	HIDDEN GEM (High Novelty)
QRGRNEUSNHIAOU-UHFFFAOYSA-N	C=CC(C)(CC=CC1(C)CCC(C(C)(C)O)O1)OC1OC(CO)C(O)C(O)C1O	2-(hydroxymethyl)-6-({6-[5-(2-hydroxypropan-2-yl)-2-methyloxolan-2-yl]-3-methylhexa-1,5-dien-3-yl}oxy)oxane-3,4,5-triol	C21H36O8	416.507	0.713	29	Sesquiterpenoids	O1CCCC1	Phyllanthaceae	Breynia	Breynia fruticosa	4						1	Phyllanthaceae	Exclusive (1 Family)	FALSE	0	0.713	-99	FALSE	1	3	0	4	HIDDEN GEM (High Novelty)
RLIDGKWTTDJVIN-XAVYRTIDSA-N	CC(=O)C[C@]1(O)C(=O)C=C2C(=O)OC3C4COC(=O)c5cc(O)c(O)c(O)c5-c5c(cc(O)c(O)c5O)C(=O)OC3C(OC(=O)c3cc(O)c(O)c5c3C2[C@@]1(O)O5)C(OC(=O)c1cc(O)c(O)c(O)c1)O4	(1R,2S)-1,2,14,15,16,19,20,21,35,36-decahydroxy-3,6,11,24,32-pentaoxo-2-(2-oxopropyl)-7,10,25,28,31,40-hexaoxaoctacyclo[35.2.1.0⁵,³⁹.0⁸,²⁷.0⁹,³⁰.0¹²,¹⁷.0¹⁸,²³.0³³,³⁸]tetraconta-4,12(17),13,15,18,20,22,33,35,37-decaen-29-yl 3,4,5-trihydroxybenzoate	C44H32O27	992.71	3.546	71	Phenolic acids (C6-C1)	O1c2cccc3c2C4C(=CCCC14)COC5C6OC(OCc7ccccc7)C(OC3)C5OCc8ccccc8-c9ccccc9COC6	Phyllanthaceae	Phyllanthus	Phyllanthus amarus;Phyllanthus flexuosus	5						1	Phyllanthaceae	Exclusive (1 Family)	FALSE	0	3.546	-99	FALSE	1	3	0	4	HIDDEN GEM (High Novelty)
RQUDYYZIFCIQQF-DBIOUOCHSA-N	COC(=O)[C@@H](OC(=O)c1cc(O)c(O)c(O)c1)[C@@H]1OC(=O)[C@H](O)[C@H]1O	methyl (2S)-2-[(2R,3R,4R)-3,4-dihydroxy-5-oxooxolan-2-yl]-2-(3,4,5-trihydroxybenzoyloxy)acetate	C14H14O11	358.255	0.246	25	Benzene and substituted derivatives	O(Cc1ccccc1)CC2OCCC2	Phyllanthaceae	Phyllanthus	Phyllanthus emblica	5						1	Phyllanthaceae	Exclusive (1 Family)	FALSE	0	0.246	-99	FALSE	1	3	0	4	HIDDEN GEM (High Novelty)
RQUDYYZIFCIQQF-UHFFFAOYSA-N	COC(=O)C(OC(=O)c1cc(O)c(O)c(O)c1)C1OC(=O)C(O)C1O	methyl 2-(3,4-dihydroxy-5-oxooxolan-2-yl)-2-(3,4,5-trihydroxybenzoyloxy)acetate	C14H14O11	358.255	0.246	25	Benzene and substituted derivatives	O(Cc1ccccc1)CC2OCCC2	Phyllanthaceae	Phyllanthus	Phyllanthus emblica	5						1	Phyllanthaceae	Exclusive (1 Family)	FALSE	0	0.246	-99	FALSE	1	3	0	4	HIDDEN GEM (High Novelty)
RXILURRBPAWICG-SLKMIFNPSA-N	CC(C)=CCC/C(C)=C/CC/C(C)=C/CC/C(C)=C\CC/C(C)=C\CC/C(C)=C\CO	(2Z,6Z,10Z,14E,18E)-3,7,11,15,19,23-hexamethyltetracosa-2,6,10,14,18,22-hexaen-1-ol	C30H50O	426.719	9.812	31	Triterpenoids		Phyllanthaceae	Phyllanthus	Phyllanthus niruri							2	Phyllanthaceae; Leiothrichidae	Restricted	FALSE	0	9.812	-99	FALSE	3	1	0	4	HIDDEN GEM (High Novelty)
RYGVDBGZIQLYCQ-OPDFLTKYSA-N	CO[C@H]1CCN2O[C@@H]3C=CC4=CC(=O)O[C@]4(C3)[C@@H]2C1	(1S,2S,4S,9S)-4-methoxy-8,15-dioxa-7-azatetracyclo[7.6.1.0¹,¹².0²,⁷]hexadeca-10,12-dien-14-one	C14H17NO4	263.29	0.214	19	Oxazinanes	O1N2CCCCC2C34OCC=C4C=CC1C3	Phyllanthaceae	Flueggea	Flueggea suffruticosa	5						1	Phyllanthaceae	Exclusive (1 Family)	FALSE	0	0.214	-99	FALSE	1	3	0	4	HIDDEN GEM (High Novelty)
RYGVDBGZIQLYCQ-UHFFFAOYSA-N	COC1CCN2OC3C=CC4=CC(=O)OC4(C3)C2C1	4-methoxy-8,15-dioxa-7-azatetracyclo[7.6.1.0¹,¹².0²,⁷]hexadeca-10,12-dien-14-one	C14H17NO4	263.29	0.214	19	Oxazinanes	O1N2CCCCC2C34OCC=C4C=CC1C3	Phyllanthaceae	Flueggea	Flueggea suffruticosa	5						1	Phyllanthaceae	Exclusive (1 Family)	FALSE	0	0.214	-99	FALSE	1	3	0	4	HIDDEN GEM (High Novelty)
SAARWBTZIDPOGF-KHEQSPFKSA-N	CC(=O)O[C@H]1CCC2=C(C=C[C@@]34OC(=O)[C@]5(CC[C@@]23C)[C@@H]2CC(C)(C)CC[C@]2(C)CC[C@@]54C)C1(C)C	(1R,4S,8S,13R,14S,17R,22R)-4,9,9,14,17,20,20-heptamethyl-23-oxo-24-oxahexacyclo[11.9.2.0¹,¹⁴.0⁴,¹³.0⁵,¹⁰.0¹⁷,²²]tetracosa-5(10),11-dien-8-yl acetate	C32H46O4	494.706	6.903	36	Triterpenoids	O1CC23CCC4C5=C(C=CC14C3CCC6CCCCC62)CCCC5	Phyllanthaceae	Phyllanthus	Phyllanthus myrtifolius	2						1	Phyllanthaceae	Exclusive (1 Family)	FALSE	0	6.903	-99	FALSE	1	3	0	4	HIDDEN GEM (High Novelty)
SAARWBTZIDPOGF-UHFFFAOYSA-N	CC(=O)OC1CCC2=C(C=CC34OC(=O)C5(CCC23C)C2CC(C)(C)CCC2(C)CCC54C)C1(C)C	4,9,9,14,17,20,20-heptamethyl-23-oxo-24-oxahexacyclo[11.9.2.0¹,¹⁴.0⁴,¹³.0⁵,¹⁰.0¹⁷,²²]tetracosa-5(10),11-dien-8-yl acetate	C32H46O4	494.706	6.903	36	Triterpenoids	O1CC23CCC4C5=C(C=CC14C3CCC6CCCCC62)CCCC5	Phyllanthaceae	Phyllanthus	Phyllanthus myrtifolius	2						1	Phyllanthaceae	Exclusive (1 Family)	FALSE	0	6.903	-99	FALSE	1	3	0	4	HIDDEN GEM (High Novelty)
SHIKPQXKXYEXCO-RWKQGRNFSA-N	O=C(O[C@@H]1O[C@@H]2COC(=O)c3cc(O)c(O)c(O)c3-c3c(cc(O)c(O)c3O)C(=O)O[C@@H]3[C@H]1OC(=O)c1cc(O)c(O)c4oc5c(O)c(O)cc(c5c14)C(=O)O[C@@H]32)c1cc(O)c(O)c(O)c1	(8R,9S,27R,29S,30R)-2,3,14,15,16,19,20,21,35,36-decahydroxy-6,11,24,32-tetraoxo-7,10,25,28,31,40-hexaoxaoctacyclo[35.2.1.0⁵,³⁹.0⁸,²⁷.0⁹,³⁰.0¹²,¹⁷.0¹⁸,²³.0³³,³⁸]tetraconta-1(39),2,4,12(17),13,15,18,20,22,33,35,37-dodecaen-29-yl 3,4,5-trihydroxybenzoate	C41H26O25	918.632	6.053	66	Phenolic acids (C6-C1)	o1c2cccc3c2c4c1cccc4COC5C6OC(OCc7ccccc7)C(OC3)C5OCc8ccccc8-c9ccccc9COC6	Phyllanthaceae	Phyllanthus	Phyllanthus emblica;Phyllanthus myrtifolius	1						2	Euphorbiaceae; Phyllanthaceae	Restricted	FALSE	0	6.053	-99	FALSE	3	1	0	4	HIDDEN GEM (High Novelty)
SHXCRZBGPNESNC-OZNJGWAISA-N	OC[C@H]1O[C@@H](O[C@H]2C[C@@H]3C=CC4=C2[C@@H](N4)O3)[C@H](O)[C@@H](O)[C@@H]1O	(2R,3S,4S,5R,6R)-2-(hydroxymethyl)-6-[(1S,6R,8S)-10-oxa-2-azatricyclo[4.3.1.0³,⁹]deca-3(9),4-dien-8-yloxy]oxane-3,4,5-triol	C14H19NO7	313.304	-1.257	22	Organooxygen compounds	O1C2C=CC=3NC1C3CC2	Phyllanthaceae	Cleistanthus	Cleistanthus gracilis	2						1	Phyllanthaceae	Exclusive (1 Family)	FALSE	0	-1.257	-99	FALSE	1	3	0	4	HIDDEN GEM (High Novelty)
SHXCRZBGPNESNC-UHFFFAOYSA-N	OCC1OC(OC2CC3C=CC4=C2C(N4)O3)C(O)C(O)C1O	2-(hydroxymethyl)-6-{10-oxa-2-azatricyclo[4.3.1.0³,⁹]deca-3(9),4-dien-8-yloxy}oxane-3,4,5-triol	C14H19NO7	313.304	-1.257	22	Organooxygen compounds	O1C2C=CC=3NC1C3CC2	Phyllanthaceae	Cleistanthus	Cleistanthus gracilis	2						1	Phyllanthaceae	Exclusive (1 Family)	FALSE	0	-1.257	-99	FALSE	1	3	0	4	HIDDEN GEM (High Novelty)
SJDDGZBVGOKCKT-AUAPZSSCSA-N	Oc1cc(O)c2c(c1)O[C@@]1(c3cc(O)c(O)c(O)c3)Oc3cc(O)c4c(c3[C@@H]2[C@H]1O)O[C@H](c1cc(O)c(O)c(O)c1)[C@@H](O)C4	(1R,5R,6S,13S,21R)-5,13-bis(3,4,5-trihydroxyphenyl)-4,12,14-trioxapentacyclo[11.7.1.0²,¹¹.0³,⁸.0¹⁵,²⁰]henicosa-2,8,10,15,17,19-hexaene-6,9,17,19,21-pentol	C30H24O14	608.504	2.639	44	Flavonoids	O1c2c(ccc3OC4(Oc5ccccc5C(c32)C4)c6ccccc6)CCC1c7ccccc7	Phyllanthaceae	Phyllanthus	Phyllanthus emblica	2						1	Phyllanthaceae	Exclusive (1 Family)	FALSE	0	2.639	-99	FALSE	1	3	0	4	HIDDEN GEM (High Novelty)
SJDDGZBVGOKCKT-UHFFFAOYSA-N	Oc1cc(O)c2c(c1)OC1(c3cc(O)c(O)c(O)c3)Oc3cc(O)c4c(c3C2C1O)OC(c1cc(O)c(O)c(O)c1)C(O)C4	5,13-bis(3,4,5-trihydroxyphenyl)-4,12,14-trioxapentacyclo[11.7.1.0²,¹¹.0³,⁸.0¹⁵,²⁰]henicosa-2,8,10,15,17,19-hexaene-6,9,17,19,21-pentol	C30H24O14	608.504	2.639	44	Flavonoids	O1c2c(ccc3OC4(Oc5ccccc5C(c32)C4)c6ccccc6)CCC1c7ccccc7	Phyllanthaceae	Phyllanthus	Phyllanthus emblica	2						1	Phyllanthaceae	Exclusive (1 Family)	FALSE	0	2.639	-99	FALSE	1	3	0	4	HIDDEN GEM (High Novelty)
SJXIMPSMCMVXCP-UHFFFAOYSA-N	CC(OC1OC(CO)C(O)C(O)C1O)C1CC2C(C)(C)CC(=O)CC2(C)O1	4,4,7a-trimethyl-2-(1-{[3,4,5-trihydroxy-6-(hydroxymethyl)oxan-2-yl]oxy}ethyl)-octahydro-1-benzofuran-6-one	C19H32O8	388.453	0.431	27	Apocarotenoids	O1CCC2CCCCC12	Phyllanthaceae	Breynia	Breynia vitis-idaea	2						1	Phyllanthaceae	Exclusive (1 Family)	FALSE	0	0.431	-99	FALSE	1	3	0	4	HIDDEN GEM (High Novelty)
SJXIMPSMCMVXCP-VCOYWXIYSA-N	C[C@H](O[C@@H]1O[C@H](CO)[C@@H](O)[C@H](O)[C@H]1O)[C@@H]1C[C@@H]2C(C)(C)CC(=O)C[C@@]2(C)O1	(2S,3aR,7aR)-4,4,7a-trimethyl-2-[(1S)-1-{[(2R,3R,4S,5S,6R)-3,4,5-trihydroxy-6-(hydroxymethyl)oxan-2-yl]oxy}ethyl]-octahydro-1-benzofuran-6-one	C19H32O8	388.453	0.431	27	Apocarotenoids	O1CCC2CCCCC12	Phyllanthaceae	Breynia	Breynia vitis-idaea	2						1	Phyllanthaceae	Exclusive (1 Family)	FALSE	0	0.431	-99	FALSE	1	3	0	4	HIDDEN GEM (High Novelty)
SLWJVQQNDGLXTK-DDKVZRHZSA-N	C=C(C)[C@@H]1CC[C@]2(C(=O)O)CC[C@]3(C)C(CCC4[C@@]5(C)[C@H](C=O)[C@@H](O)C(C)(C)[C@@H]5CC[C@]43C)C12	(1R,2R,5S,8R,14R,15S,16R,18R)-15-formyl-16-hydroxy-1,2,14,17,17-pentamethyl-8-(prop-1-en-2-yl)pentacyclo[11.7.0.0²,¹⁰.0⁵,⁹.0¹⁴,¹⁸]icosane-5-carboxylic acid	C30H46O4	470.685	8.733	34	Triterpenoids	C1CC2CCC3C(CCC4C5CCCC5CCC43)C2C1	Phyllanthaceae	Breynia	Breynia fruticosa	4						1	Phyllanthaceae	Exclusive (1 Family)	FALSE	0	8.733	-99	FALSE	1	3	0	4	HIDDEN GEM (High Novelty)
SPRYEKDHDUXDAU-FUHBIICQSA-N	CC(O)=N[C@@H]1[C@@H](O[C@@H]2[C@@H](O)[C@H](O)[C@@H](O)C[C@H]2OC(=O)[C@H]2C[C@H](O)[C@@]3(O)[C@@H](C2)O[C@@]2(C[C@H](C)[C@H](OC(=O)c4ccc(O)cc4)CO2)[C@@H]3O)O[C@H](CO)[C@@H](O)[C@@H]1O	N-[(2R,3S,4R,5S,6R)-2-{[(1R,2S,3R,4S,6R)-6-{[(2S,3R,3aS,4S,4'S,5'S,6S,7aR)-3,3a,4-trihydroxy-5'-(4-hydroxybenzoyloxy)-4'-methyl-hexahydro-3H-spiro[1-benzofuran-2,2'-oxan]-6-yl]carbonyloxy}-2,3,4-trihydroxycyclohexyl]oxy}-4,5-dihydroxy-6-(hydroxymethyl)oxan-3-yl]ethanimidic acid	C35H49NO19	787.76	-1.409	55	Sesquiterpenoids	O(Cc1ccccc1)C2COC3(OC4CC(COC5CCCCC5)CCC4C3)CC2	Phyllanthaceae	Phyllanthus	Phyllanthus acidus	2						1	Phyllanthaceae	Exclusive (1 Family)	FALSE	0	-1.409	-99	FALSE	1	3	0	4	HIDDEN GEM (High Novelty)
SPRYEKDHDUXDAU-UHFFFAOYSA-N	CC(O)=NC1C(OC2C(OC(=O)C3CC(O)C4(O)C(C3)OC3(CC(C)C(OC(=O)c5ccc(O)cc5)CO3)C4O)CC(O)C(O)C2O)OC(CO)C(O)C1O	N-{2-[(6-{[3,3a,4-trihydroxy-5'-(4-hydroxybenzoyloxy)-4'-methyl-hexahydro-3H-spiro[1-benzofuran-2,2'-oxan]-6-yl]carbonyloxy}-2,3,4-trihydroxycyclohexyl)oxy]-4,5-dihydroxy-6-(hydroxymethyl)oxan-3-yl}ethanimidic acid	C35H49NO19	787.76	-1.409	55	Sesquiterpenoids	O(Cc1ccccc1)C2COC3(OC4CC(COC5CCCCC5)CCC4C3)CC2	Phyllanthaceae	Phyllanthus	Phyllanthus acidus	2						1	Phyllanthaceae	Exclusive (1 Family)	FALSE	0	-1.409	-99	FALSE	1	3	0	4	HIDDEN GEM (High Novelty)
SQHHGSWNKZJRQQ-AWEZNQCLSA-N	CCCCCCCC[C@H]1CCC(=O)c2c(O)nc(C)c(OC)c21	(5S)-1-hydroxy-4-methoxy-3-methyl-5-octyl-5,6,7,8-tetrahydroisoquinolin-8-one	C19H29NO3	319.439	5.72	23	Tryptophan alkaloids	n1ccc2c(c1)CCCC2	Phyllanthaceae	Antidesma	Antidesma membranaceum	4						1	Phyllanthaceae	Exclusive (1 Family)	FALSE	0	5.72	-99	FALSE	1	3	0	4	HIDDEN GEM (High Novelty)
SQHHGSWNKZJRQQ-UHFFFAOYSA-N	CCCCCCCCC1CCC(=O)c2c(O)nc(C)c(OC)c21	1-hydroxy-4-methoxy-3-methyl-5-octyl-5,6,7,8-tetrahydroisoquinolin-8-one	C19H29NO3	319.439	5.72	23	Tryptophan alkaloids	n1ccc2c(c1)CCCC2	Phyllanthaceae	Antidesma	Antidesma membranaceum	4						1	Phyllanthaceae	Exclusive (1 Family)	FALSE	0	5.72	-99	FALSE	1	3	0	4	HIDDEN GEM (High Novelty)
SVYWZVZMBHFNGC-AATLWQCWSA-N	O=C(O[C@@H](C(=O)O)[C@H]1OC(=O)[C@@H](O)[C@@H]1O)c1cc(O)c(O)c(O)c1	(2R)-2-[(2S,3S,4S)-3,4-dihydroxy-5-oxooxolan-2-yl]-2-(3,4,5-trihydroxybenzoyloxy)acetic acid	C13H12O11	344.228	-0.075	24	Phenolic acids (C6-C1)	O(Cc1ccccc1)CC2OCCC2	Phyllanthaceae	Phyllanthus	Phyllanthus emblica	5						1	Phyllanthaceae	Exclusive (1 Family)	FALSE	0	-0.075	-99	FALSE	1	3	0	4	HIDDEN GEM (High Novelty)
SVYWZVZMBHFNGC-KYXWUPHJSA-N	O=C(O[C@H](C(=O)O)[C@@H]1OC(=O)[C@H](O)[C@H]1O)c1cc(O)c(O)c(O)c1	(2S)-2-[(2R,3R,4R)-3,4-dihydroxy-5-oxooxolan-2-yl]-2-(3,4,5-trihydroxybenzoyloxy)acetic acid	C13H12O11	344.228	-0.075	24	Phenolic acids (C6-C1)	O(Cc1ccccc1)CC2OCCC2	Phyllanthaceae	Phyllanthus	Phyllanthus emblica	5						1	Phyllanthaceae	Exclusive (1 Family)	FALSE	0	-0.075	-99	FALSE	1	3	0	4	HIDDEN GEM (High Novelty)
SVYWZVZMBHFNGC-UHFFFAOYSA-N	O=C(OC(C(=O)O)C1OC(=O)C(O)C1O)c1cc(O)c(O)c(O)c1	2-(3,4-dihydroxy-5-oxooxolan-2-yl)-2-(3,4,5-trihydroxybenzoyloxy)acetic acid	C13H12O11	344.228	-0.075	24	Phenolic acids (C6-C1)	O(Cc1ccccc1)CC2OCCC2	Phyllanthaceae	Phyllanthus	Phyllanthus emblica	5						1	Phyllanthaceae	Exclusive (1 Family)	FALSE	0	-0.075	-99	FALSE	1	3	0	4	HIDDEN GEM (High Novelty)
TTWIODVVLGIOKB-VQTJNVASSA-N	O=C(Oc1c(O)cc([C@H]2Oc3cc(O)cc(O)c3C(=O)[C@@H]2O)cc1O)c1cc(O)c(O)c(O)c1	2,6-dihydroxy-4-[(2R,3R)-3,5,7-trihydroxy-4-oxo-3,4-dihydro-2H-1-benzopyran-2-yl]phenyl 3,4,5-trihydroxybenzoate	C22H16O12	472.356	2.162	34		O(c1ccc(cc1)C2Oc3ccccc3CC2)Cc4ccccc4	Phyllanthaceae	Glochidion	Glochidion zeylanicum	2						1	Phyllanthaceae	Exclusive (1 Family)	FALSE	0	2.162	-99	FALSE	1	3	0	4	HIDDEN GEM (High Novelty)
TYNZRPOBMSNIAX-UHFFFAOYSA-N	COc1cc2c(cc1OC)C(c1ccc3c(c1)OCO3)=C1C(=O)OCC1C2	9-(2H-1,3-benzodioxol-5-yl)-6,7-dimethoxy-1H,3H,3aH,4H-naphtho[2,3-c]furan-1-one	C21H18O6	366.365	2.924	27	Lignans	O1c2ccc(cc2OC1)C=3c4ccccc4CC5C3COC5	Phyllanthaceae	Cleistanthus	Cleistanthus collinus	2						1	Phyllanthaceae	Exclusive (1 Family)	FALSE	0	2.924	-99	FALSE	1	3	0	4	HIDDEN GEM (High Novelty)
TYNZRPOBMSNIAX-ZDUSSCGKSA-N	COc1cc2c(cc1OC)C(c1ccc3c(c1)OCO3)=C1C(=O)OC[C@@H]1C2	(3aR)-9-(2H-1,3-benzodioxol-5-yl)-6,7-dimethoxy-1H,3H,3aH,4H-naphtho[2,3-c]furan-1-one	C21H18O6	366.365	2.924	27	Lignans	O1c2ccc(cc2OC1)C=3c4ccccc4CC5C3COC5	Phyllanthaceae	Cleistanthus	Cleistanthus collinus	2						1	Phyllanthaceae	Exclusive (1 Family)	FALSE	0	2.924	-99	FALSE	1	3	0	4	HIDDEN GEM (High Novelty)
UJMDTGKCUNJUPM-NBIYANPLSA-N	CC(=O)O[C@@H]1[C@@H](O)[C@H](O[C@H]2[C@H](OC(=O)[C@@H]3CC[C@@H]4[C@H](C3)O[C@@]3(C[C@@H](OC(=O)/C=C/c5ccccc5)[C@@H](C)CO3)[C@@]4(O)CO)O[C@H](CO)[C@@H](O)[C@@H]2OC(C)=O)O[C@H](C)[C@H]1O	(2S,3R,4S,5R,6R)-4-(acetyloxy)-3-{[(2S,3R,4S,5R,6R)-4-(acetyloxy)-3,5-dihydroxy-6-methyloxan-2-yl]oxy}-5-hydroxy-6-(hydroxymethyl)oxan-2-yl (2S,3S,3aR,4'R,5'S,6R,7aS)-3-hydroxy-3-(hydroxymethyl)-5'-methyl-4'-{[(2E)-3-phenylprop-2-enoyl]oxy}-hexahydro-3H-spiro[1-benzofuran-2,2'-oxane]-6-carboxylate	C40H54O19	838.847	-0.143	59	Fatty acyls	O(CC=Cc1ccccc1)C2CCOC3(OC4CCCCC4C3)C2	Phyllanthaceae	Phyllanthus	Phyllanthus acuminatus	2						1	Phyllanthaceae	Exclusive (1 Family)	FALSE	0	-0.143	-99	FALSE	1	3	0	4	HIDDEN GEM (High Novelty)
UJMDTGKCUNJUPM-UHFFFAOYSA-N	CC(=O)OC1C(O)C(C)OC(OC2C(OC(=O)C3CCC4C(C3)OC3(CC(OC(=O)C=Cc5ccccc5)C(C)CO3)C4(O)CO)OC(CO)C(O)C2OC(C)=O)C1O	4-(acetyloxy)-3-{[4-(acetyloxy)-3,5-dihydroxy-6-methyloxan-2-yl]oxy}-5-hydroxy-6-(hydroxymethyl)oxan-2-yl 3-hydroxy-3-(hydroxymethyl)-5'-methyl-4'-[(3-phenylprop-2-enoyl)oxy]-hexahydro-3H-spiro[1-benzofuran-2,2'-oxane]-6-carboxylate	C40H54O19	838.847	-0.143	59	Fatty acyls	O(CC=Cc1ccccc1)C2CCOC3(OC4CCCCC4C3)C2	Phyllanthaceae	Phyllanthus	Phyllanthus acuminatus	2						1	Phyllanthaceae	Exclusive (1 Family)	FALSE	0	-0.143	-99	FALSE	1	3	0	4	HIDDEN GEM (High Novelty)
ULDXKOJTIZCIHV-UHFFFAOYSA-N	C=CC1(C)CCC(C(C)(C)OC2OC(CO)C(O)C(O)C2O)O1	2-{[2-(5-ethenyl-5-methyloxolan-2-yl)propan-2-yl]oxy}-6-(hydroxymethyl)oxane-3,4,5-triol	C16H28O7	332.39	0.451	23	Monoterpenoids	O1CCCC1	Phyllanthaceae	Breynia	Breynia fruticosa;Breynia rostrata	4						1	Rutaceae	Exclusive (1 Family)	FALSE	0	0.451	-99	FALSE	1	3	0	4	HIDDEN GEM (High Novelty)
ULWYRERWMYGJNF-UHFFFAOYSA-N	CC1CCC2(C)CCC34CC3(CCC3C5(C)CCC(O)C(C)(C)C5CCC34C)C2C1C	2,6,6,10,16,17,20-heptamethylhexacyclo[12.8.1.0¹,¹⁴.0²,¹¹.0⁵,¹⁰.0¹⁵,²⁰]tricosan-7-ol	C30H50O	426.719	12.414	31	Triterpenoids	C1CCC2C(C1)CCC3C2CCC45CC35CCC6CCCCC64	Phyllanthaceae	Phyllanthus	Phyllanthus engleri	2						1	Phyllanthaceae	Exclusive (1 Family)	FALSE	0	12.414	-99	FALSE	1	3	0	4	HIDDEN GEM (High Novelty)
ULWYRERWMYGJNF-ULPBYVOSSA-N	C[C@H]1[C@H](C)CC[C@]2(C)CC[C@]34C[C@]3(CC[C@@H]3[C@@]5(C)CC[C@H](O)C(C)(C)[C@@H]5CC[C@]34C)[C@H]12	(1R,2R,5R,7S,10R,11R,14R,15R,16S,17R,20R)-2,6,6,10,16,17,20-heptamethylhexacyclo[12.8.1.0¹,¹⁴.0²,¹¹.0⁵,¹⁰.0¹⁵,²⁰]tricosan-7-ol	C30H50O	426.719	12.414	31	Triterpenoids	C1CCC2C(C1)CCC3C2CCC45CC35CCC6CCCCC64	Phyllanthaceae	Phyllanthus	Phyllanthus engleri	2						1	Phyllanthaceae	Exclusive (1 Family)	FALSE	0	12.414	-99	FALSE	1	3	0	4	HIDDEN GEM (High Novelty)
VTAUDMKQDLSFJI-AJNGGQMLSA-N	CCC[C@H](O)C[C@@H]1CC=C[C@@H](C[C@@H](O)CC)N1C	(2S)-1-[(2S,6R)-6-[(2S)-2-hydroxybutyl]-1-methyl-1,2,3,6-tetrahydropyridin-2-yl]pentan-2-ol	C15H29NO2	255.397	2.254	18	Lysine alkaloids	C1=CCCNC1	Phyllanthaceae	Andrachne	Andrachne aspera	5						1	Phyllanthaceae	Exclusive (1 Family)	FALSE	0	2.254	-99	FALSE	1	3	0	4	HIDDEN GEM (High Novelty)
VTAUDMKQDLSFJI-BYNSBNAKSA-N	CCC[C@@H](O)C[C@@H]1CC=C[C@@H](C[C@H](O)CC)N1C	(2R)-1-[(2S,6R)-6-[(2R)-2-hydroxybutyl]-1-methyl-1,2,3,6-tetrahydropyridin-2-yl]pentan-2-ol	C15H29NO2	255.397	2.254	18	Lysine alkaloids	C1=CCCNC1	Phyllanthaceae	Andrachne	Andrachne aspera	5						1	Phyllanthaceae	Exclusive (1 Family)	FALSE	0	2.254	-99	FALSE	1	3	0	4	HIDDEN GEM (High Novelty)
VTAUDMKQDLSFJI-UHFFFAOYSA-N	CCCC(O)CC1CC=CC(CC(O)CC)N1C	1-[6-(2-hydroxybutyl)-1-methyl-1,2,3,6-tetrahydropyridin-2-yl]pentan-2-ol	C15H29NO2	255.397	2.254	18	Lysine alkaloids	C1=CCCNC1	Phyllanthaceae	Andrachne	Andrachne aspera	5						1	Phyllanthaceae	Exclusive (1 Family)	FALSE	0	2.254	-99	FALSE	1	3	0	4	HIDDEN GEM (High Novelty)
VUGWMUHXJGIMLL-HJIQQCSTSA-N	COc1cc2c(C)c3c(cc2c2cc(O)c(C)cc12)O[C@H]1c2c(cc(O)c4cc(C)c(O)cc24)C(C)(C)C(=O)[C@]1(OC)O3	(3S,16R)-7,11,26-trihydroxy-16,22-dimethoxy-8,14,14,19,25-pentamethyl-2,17-dioxaheptacyclo[16.12.0.0³,¹⁶.0⁴,¹³.0⁵,¹⁰.0²⁰,²⁹.0²³,²⁸]triaconta-1(30),4(13),5,7,9,11,18,20(29),21,23(28),24,26-dodecaen-15-one	C35H32O8	580.625	6.175	43	Diterpenoids	O1c2cc3c(ccc4ccccc43)cc2OC5CCc6ccc7ccccc7c6C15	Phyllanthaceae	Actephila	Actephila excelsa	3						1	Phyllanthaceae	Exclusive (1 Family)	FALSE	0	6.175	-99	FALSE	1	3	0	4	HIDDEN GEM (High Novelty)
VUGWMUHXJGIMLL-SHUZPENHSA-N	COc1cc2c(C)c3c(cc2c2cc(O)c(C)cc12)O[C@H]1c2c(cc(O)c4cc(C)c(O)cc24)C(C)(C)C(=O)[C@@]1(OC)O3	(3S,16S)-7,11,26-trihydroxy-16,22-dimethoxy-8,14,14,19,25-pentamethyl-2,17-dioxaheptacyclo[16.12.0.0³,¹⁶.0⁴,¹³.0⁵,¹⁰.0²⁰,²⁹.0²³,²⁸]triaconta-1(30),4(13),5,7,9,11,18,20(29),21,23(28),24,26-dodecaen-15-one	C35H32O8	580.625	6.175	43	Diterpenoids	O1c2cc3c(ccc4ccccc43)cc2OC5CCc6ccc7ccccc7c6C15	Phyllanthaceae	Actephila	Actephila excelsa	3						1	Phyllanthaceae	Exclusive (1 Family)	FALSE	0	6.175	-99	FALSE	1	3	0	4	HIDDEN GEM (High Novelty)
VUGWMUHXJGIMLL-UHFFFAOYSA-N	COc1cc2c(C)c3c(cc2c2cc(O)c(C)cc12)OC1c2c(cc(O)c4cc(C)c(O)cc24)C(C)(C)C(=O)C1(OC)O3	7,11,26-trihydroxy-16,22-dimethoxy-8,14,14,19,25-pentamethyl-2,17-dioxaheptacyclo[16.12.0.0³,¹⁶.0⁴,¹³.0⁵,¹⁰.0²⁰,²⁹.0²³,²⁸]triaconta-1(30),4(13),5,7,9,11,18,20(29),21,23(28),24,26-dodecaen-15-one	C35H32O8	580.625	6.175	43	Diterpenoids	O1c2cc3c(ccc4ccccc43)cc2OC5CCc6ccc7ccccc7c6C15	Phyllanthaceae	Actephila	Actephila excelsa	3						1	Phyllanthaceae	Exclusive (1 Family)	FALSE	0	6.175	-99	FALSE	1	3	0	4	HIDDEN GEM (High Novelty)
VWHNJBKOOIZSEF-AOIXHVRESA-N	CC(C)[C@]12C[C@H](O)[C@](C)(O1)[C@H]1CC[C@H](C)[C@@H]1[C@H]2OC(=O)/C=C/c1ccccc1	(1R,2S,5S,6S,7R,8S,10S)-10-hydroxy-1,5-dimethyl-8-(propan-2-yl)-11-oxatricyclo[6.2.1.0²,⁶]undecan-7-yl (2E)-3-phenylprop-2-enoate	C24H32O4	384.509	4.953	28	Sesquiterpenoids	O(CC=Cc1ccccc1)C2C3OC(CC3)C4CCCC24	Phyllanthaceae	Phyllanthus	Phyllanthus engleri	4						1	Phyllanthaceae	Exclusive (1 Family)	FALSE	0	4.953	-99	FALSE	1	3	0	4	HIDDEN GEM (High Novelty)
VWHNJBKOOIZSEF-UHFFFAOYSA-N	CC1CCC2C1C(OC(=O)C=Cc1ccccc1)C1(C(C)C)CC(O)C2(C)O1	10-hydroxy-1,5-dimethyl-8-(propan-2-yl)-11-oxatricyclo[6.2.1.0²,⁶]undecan-7-yl 3-phenylprop-2-enoate	C24H32O4	384.509	4.953	28	Sesquiterpenoids	O(CC=Cc1ccccc1)C2C3OC(CC3)C4CCCC24	Phyllanthaceae	Phyllanthus	Phyllanthus engleri	4						1	Phyllanthaceae	Exclusive (1 Family)	FALSE	0	4.953	-99	FALSE	1	3	0	4	HIDDEN GEM (High Novelty)
WBJMMHMEDGPCCD-UHFFFAOYSA-N	COCC1Cc2cc(OC)c(OC)cc2C(c2ccc3c(c2)OCO3)C1COC	5-[6,7-dimethoxy-2,3-bis(methoxymethyl)-1,2,3,4-tetrahydronaphthalen-1-yl]-2H-1,3-benzodioxole	C23H28O6	400.466	2.817	29	Lignans	O1c2ccc(cc2OC1)C3c4ccccc4CCC3	Phyllanthaceae	Phyllanthus	Phyllanthus urinaria	3						1	Phyllanthaceae	Exclusive (1 Family)	FALSE	0	2.817	-99	FALSE	1	3	0	4	HIDDEN GEM (High Novelty)
WCURSOKOPWMZOC-UHFFFAOYSA-N	O=C1CC2C(=O)OC3C4COC(=O)c5cc(O)c(O)c(O)c5-c5c(cc(O)c(O)c5O)C(=O)OC3C(OC(=O)c3cc(O)c(O)c(O)c3C2=C(C(=O)O)O1)C(OC(=O)c1cc(O)c(O)c(O)c1)O4	9,10,11,27,28,29,32,33,34-nonahydroxy-6,16,19,24,37-pentaoxo-3-(3,4,5-trihydroxybenzoyloxy)-2,5,15,20,23,38-hexaoxaheptacyclo[19.18.0.0⁴,²².0⁷,¹².0¹³,¹⁸.0²⁵,³⁰.0³¹,³⁶]nonatriaconta-7,9,11,13,25(30),26,28,31,33,35-decaene-14-carboxylic acid	C41H28O27	952.646	4.235	68	Phenolic acids (C6-C1)	O1C=C2c3ccccc3COC4C(OCc5ccccc5)OC6COCc7ccccc7-c8ccccc8COC4C6OCC2CC1	Phyllanthaceae	Phyllanthus	Phyllanthus flexuosus	2						1	Phyllanthaceae	Exclusive (1 Family)	FALSE	0	4.235	-99	FALSE	1	3	0	4	HIDDEN GEM (High Novelty)
WCURSOKOPWMZOC-XSQPDRAFSA-N	O=C1C[C@H]2C(=O)O[C@H]3[C@@H]4OC(=O)c5cc(O)c(O)c(O)c5-c5c(cc(O)c(O)c5O)C(=O)OC[C@H]3O[C@@H](OC(=O)c3cc(O)c(O)c(O)c3)[C@@H]4OC(=O)c3cc(O)c(O)c(O)c3C2=C(C(=O)O)O1	(1R,3S,4R,18R,21R,22S)-9,10,11,27,28,29,32,33,34-nonahydroxy-6,16,19,24,37-pentaoxo-3-(3,4,5-trihydroxybenzoyloxy)-2,5,15,20,23,38-hexaoxaheptacyclo[19.18.0.0⁴,²².0⁷,¹².0¹³,¹⁸.0²⁵,³⁰.0³¹,³⁶]nonatriaconta-7,9,11,13,25,27,29,31(36),32,34-decaene-14-carboxylic acid	C41H28O27	952.646	4.235	68	Phenolic acids (C6-C1)	O1C=C2c3ccccc3COC4C(OCc5ccccc5)OC6COCc7ccccc7-c8ccccc8COC4C6OCC2CC1	Phyllanthaceae	Phyllanthus	Phyllanthus flexuosus	2						1	Phyllanthaceae	Exclusive (1 Family)	FALSE	0	4.235	-99	FALSE	1	3	0	4	HIDDEN GEM (High Novelty)
WGAPGAFGMNORNF-LQVNCHSGSA-N	O=C1O[C@H]2[C@@H]3OC(=O)c4cc(O)c(O)c(O)c4-c4c(cc(Oc5c(C(=O)O[C@H]6[C@@H]7OC(=O)c8cc(O)c(O)c(O)c8-c8c(cc(O)c(O)c8O)C(=O)OC[C@@H](O7)[C@@H](OC(=O)c7cc(O)c(O)c(O)c7)[C@@H]6OC(=O)c6cc(O)c(O)c(O)c6)cc(O)c(O)c5O)c(O)c4O)C(=O)OC[C@H]2O[C@@H](OC(=O)c2cc(O)c(O)c(O)c2)[C@@H]3OC(=O)c2cc(O)c(O)c3c2[C@@H]2C1=CC(=O)[C@](O)(O3)C2(O)O	(1S,19R,20R,21S,22R)-6,7,8,11,12,13-hexahydroxy-3,16-dioxo-20,21-bis(3,4,5-trihydroxybenzoyloxy)-2,17,23-trioxatetracyclo[17.3.1.0⁴,⁹.0¹⁰,¹⁵]tricosa-4,6,8,10(15),11,13-hexaen-22-yl 2-{[(1R,7R,8S,26R,28S,29R,38R)-1,13,14,15,18,19,34,35,39,39-decahydroxy-2,5,10,23,31-pentaoxo-28-(3,4,5-trihydroxybenzoyloxy)-6,9,24,27,30,40-hexaoxaoctacyclo[34.3.1.0⁴,³⁸.0⁷,²⁶.0⁸,²⁹.0¹¹,¹⁶.0¹⁷,²².0³²,³⁷]tetraconta-3,…	C82H56O53	1889.29	9.595	135		O(c1ccc2-c3ccccc3COC4C5OCc6cccc7OC8CC=C(COC4C(OC5OCc9ccccc9)COCc2c1)C(c76)C8)c%10ccccc%10COC%11C%12OCc%13ccccc%13-c%14ccccc%14COCC(O%12)C(OCc%15ccccc%15)C%11OCc%16ccccc%16	Phyllanthaceae	Antidesma	Antidesma montanum	2						1	Phyllanthaceae	Exclusive (1 Family)	FALSE	0	9.595	-99	FALSE	1	3	0	4	HIDDEN GEM (High Novelty)
WGAPGAFGMNORNF-UHFFFAOYSA-N	O=C1OC2C3COC(=O)c4cc(Oc5c(C(=O)OC6C7OC(=O)c8cc(O)c(O)c(O)c8-c8c(cc(O)c(O)c8O)C(=O)OCC(O7)C(OC(=O)c7cc(O)c(O)c(O)c7)C6OC(=O)c6cc(O)c(O)c(O)c6)cc(O)c(O)c5O)c(O)c(O)c4-c4c(cc(O)c(O)c4O)C(=O)OC2C(OC(=O)c2cc(O)c(O)c4c2C2C1=CC(=O)C(O)(O4)C2(O)O)C(OC(=O)c1cc(O)c(O)c(O)c1)O3	6,7,8,11,12,13-hexahydroxy-3,16-dioxo-20,21-bis(3,4,5-trihydroxybenzoyloxy)-2,17,23-trioxatetracyclo[17.3.1.0⁴,⁹.0¹⁰,¹⁵]tricosa-4,6,8,10(15),11,13-hexaen-22-yl 2-{[1,13,14,15,18,19,34,35,39,39-decahydroxy-2,5,10,23,31-pentaoxo-28-(3,4,5-trihydroxybenzoyloxy)-6,9,24,27,30,40-hexaoxaoctacyclo[34.3.1.0⁴,³⁸.0⁷,²⁶.0⁸,²⁹.0¹¹,¹⁶.0¹⁷,²².0³²,³⁷]tetraconta-3,11(16),12,14,17,19,21,32,34,36-decaen-20-yl]oxy}…	C82H56O53	1889.29	9.595	135		O(c1ccc2-c3ccccc3COC4C5OCc6cccc7OC8CC=C(COC4C(OC5OCc9ccccc9)COCc2c1)C(c76)C8)c%10ccccc%10COC%11C%12OCc%13ccccc%13-c%14ccccc%14COCC(O%12)C(OCc%15ccccc%15)C%11OCc%16ccccc%16	Phyllanthaceae	Antidesma	Antidesma montanum	2						1	Phyllanthaceae	Exclusive (1 Family)	FALSE	0	9.595	-99	FALSE	1	3	0	4	HIDDEN GEM (High Novelty)
WHILTTGBYLMIFN-UHFFFAOYSA-N	C=CC1(C)CCC2C(C)(CCC3(C)C4CC(=C)CCC4(C)CCC23C)C1CCC(=O)O	3-(2-ethenyl-2,4b,6a,10b,12a-pentamethyl-9-methylidene-octadecahydrochrysen-1-yl)propanoic acid	C29H46O2	426.675	11.762	31	Triterpenoids	C1CCC2C(C1)CCC3C4CCCCC4CCC23	Phyllanthaceae	Phyllanthus	Phyllanthus oxyphyllus	2						1	Phyllanthaceae	Exclusive (1 Family)	FALSE	0	11.762	-99	FALSE	1	3	0	4	HIDDEN GEM (High Novelty)
WHILTTGBYLMIFN-XUFZOROLSA-N	C=C[C@@]1(C)CC[C@H]2[C@@](C)(CC[C@@]3(C)[C@@H]4CC(=C)CC[C@]4(C)CC[C@]23C)[C@@H]1CCC(=O)O	3-[(1R,2R,4aS,4bR,6aR,10aR,10bS,12aS)-2-ethenyl-2,4b,6a,10b,12a-pentamethyl-9-methylidene-octadecahydrochrysen-1-yl]propanoic acid	C29H46O2	426.675	11.762	31	Triterpenoids	C1CCC2C(C1)CCC3C4CCCCC4CCC23	Phyllanthaceae	Phyllanthus	Phyllanthus oxyphyllus	2						1	Phyllanthaceae	Exclusive (1 Family)	FALSE	0	11.762	-99	FALSE	1	3	0	4	HIDDEN GEM (High Novelty)
WLCHQSHZHFLMJH-JCYSKKLGSA-N	C=C(C)[C@@H]1CC[C@]2(C(=O)O)CC[C@]3(C)[C@H](CC[C@@H]4[C@@]5(C)[C@H](C(=O)O)[C@H](O)C(C)(C)[C@@H]5CC[C@]43C)[C@@H]12	(1R,2R,5S,8R,9R,10R,13R,14R,15S,16S,18R)-16-hydroxy-1,2,14,17,17-pentamethyl-8-(prop-1-en-2-yl)pentacyclo[11.7.0.0²,¹⁰.0⁵,⁹.0¹⁴,¹⁸]icosane-5,15-dicarboxylic acid	C30H46O5	486.684	8.319	35	Triterpenoids	C1CC2CCC3C(CCC4C5CCCC5CCC43)C2C1	Phyllanthaceae	Breynia	Breynia fruticosa	4	2410	BGC-823	Homo sapiens	1	E1 (Exp. Active)	2	Phyllanthaceae; Rhamnaceae	Restricted	TRUE	5.61798	8.319	-2.70102	FALSE	1	1	1	4	HIT (Low Efficiency)
WOGLMZTXOUNIQM-OVOFUOOXSA-N	C[C@H](/C=C/[C@@H]1[C@@]2(C)CO[C@]1(C)C[C@@H](O)C2)O[C@@H]1O[C@H](CO)[C@H](O)[C@H](O)[C@H]1O	(2R,3R,4S,5R,6R)-2-{[(2R,3E)-4-[(1S,3S,5R,8R)-3-hydroxy-1,5-dimethyl-6-oxabicyclo[3.2.1]octan-8-yl]but-3-en-2-yl]oxy}-6-(hydroxymethyl)oxane-3,4,5-triol	C19H32O8	388.453	0.062	27	Apocarotenoids	O1CC2CCCC1C2	Phyllanthaceae	Breynia	Breynia officinalis;Breynia vitis-idaea	5						1	Phyllanthaceae	Exclusive (1 Family)	FALSE	0	0.062	-99	FALSE	1	3	0	4	HIDDEN GEM (High Novelty)
WOGLMZTXOUNIQM-REEFUKRJSA-N	C[C@H](/C=C/[C@@H]1[C@@]2(C)CO[C@]1(C)C[C@@H](O)C2)O[C@@H]1O[C@H](CO)[C@@H](O)[C@H](O)[C@H]1O	(2R,3R,4S,5S,6R)-2-{[(2R,3E)-4-[(1S,3S,5R,8R)-3-hydroxy-1,5-dimethyl-6-oxabicyclo[3.2.1]octan-8-yl]but-3-en-2-yl]oxy}-6-(hydroxymethyl)oxane-3,4,5-triol	C19H32O8	388.453	0.062	27	Apocarotenoids	O1CC2CCCC1C2	Phyllanthaceae	Breynia	Breynia officinalis;Breynia vitis-idaea	5						1	Phyllanthaceae	Exclusive (1 Family)	FALSE	0	0.062	-99	FALSE	1	3	0	4	HIDDEN GEM (High Novelty)
WOGLMZTXOUNIQM-UHFFFAOYSA-N	CC(C=CC1C2(C)COC1(C)CC(O)C2)OC1OC(CO)C(O)C(O)C1O	2-[(4-{3-hydroxy-1,5-dimethyl-6-oxabicyclo[3.2.1]octan-8-yl}but-3-en-2-yl)oxy]-6-(hydroxymethyl)oxane-3,4,5-triol	C19H32O8	388.453	0.062	27	Apocarotenoids	O1CC2CCCC1C2	Phyllanthaceae	Breynia	Breynia officinalis;Breynia vitis-idaea	5						1	Phyllanthaceae	Exclusive (1 Family)	FALSE	0	0.062	-99	FALSE	1	3	0	4	HIDDEN GEM (High Novelty)
XCXWMHRRISFUFF-NKQQQPDISA-N	O=C(O[C@@H]1O[C@@H]2COC(=O)c3cc(O)c(O)c(O)c3-c3c(cc(O)c(O)c3O)C(=O)O[C@@H]3[C@H]1OC(=O)c1cc(O)c(O)c4c1[C@H]1[C@](O)(O4)[C@]4(O)O[C@]5(C(=O)O[C@H]6[C@@H](O)CO[C@@]65O)[C@]1(CC4=O)C(=O)O[C@@H]32)c1cc(O)c(O)c(O)c1	(1'R,3R,3aS,4'R,5'S,6S,6aS,23'R,25'S,26'R,35'R,36'S,37'R)-3a,6,10',11',12',15',16',17',31',32',36',37'-dodecahydroxy-2,2',7',20',28',41'-hexaoxo-3a,5,6,6a-tetrahydro-2H-3',6',21',24',27',38',42'-heptaoxaspiro[furo[3,2-b]furan-3,39'-nonacyclo[35.2.2.1³³,³⁶.0¹,³⁵.0⁴,²³.0⁵,²⁶.0⁸,¹³.0¹⁴,¹⁹.0²⁹,³⁴]dotetracontane]-8'(13'),9',11',14',16',18',29',31',33'-nonaen-25'-yl 3,4,5-trihydroxybenzoate	C47H34O32	1110.76	0.35	79	Phenolic acids (C6-C1)	O1c2cccc3c2C4C1C5OC6(COC7CCOC76)C4(COC8C9OC(OCc%10ccccc%10)C(OC3)C8OCc%11ccccc%11-c%12ccccc%12COC9)CC5	Phyllanthaceae	Phyllanthus	Phyllanthus amarus	3						1	Phyllanthaceae	Exclusive (1 Family)	FALSE	0	0.35	-99	FALSE	1	3	0	4	HIDDEN GEM (High Novelty)
XENNNGWNHWFULP-UHFFFAOYSA-N	COC(=O)c1cc(O)c(O)c(-c2c(O)c(O)c3c(c2O)C(=O)OC3)c1O	methyl 2,4,5-trihydroxy-3-(4,6,7-trihydroxy-3-oxo-1,3-dihydro-2-benzofuran-5-yl)benzoate	C16H12O10	364.261	2.105	26	Phenolic acids (C6-C1)	O1Cc2ccc(cc2C1)-c3ccccc3	Phyllanthaceae	Phyllanthus	Phyllanthus niruri	1						2	Phyllanthaceae; Leiothrichidae	Restricted	FALSE	0	2.105	-99	FALSE	3	1	0	4	HIDDEN GEM (High Novelty)
XFHJQPOEXGSDJI-HHGMXZGMSA-N	C=C(CCC(=C)[C@H]1CC[C@]2(C)[C@@H]3CC[C@H]4C(C)(C)C(=O)CC[C@@]4(C)[C@H]3CC[C@@]12C)C(C)C	(1R,3aR,3bR,5aR,9aS,9bS,11aS)-3a,6,6,9a,11a-pentamethyl-1-(6-methyl-5-methylidenehept-1-en-2-yl)-hexadecahydro-1H-cyclopenta[a]phenanthren-7-one	C31H50O	438.729	11.14	32	Triterpenoids	C1CCC2C(C1)CCC3C4CCCC4CCC23	Phyllanthaceae	Bridelia	Bridelia balansae	4						1	Phyllanthaceae	Exclusive (1 Family)	FALSE	0	11.14	-99	FALSE	1	3	0	4	HIDDEN GEM (High Novelty)
XFHJQPOEXGSDJI-UHFFFAOYSA-N	C=C(CCC(=C)C1CCC2(C)C3CCC4C(C)(C)C(=O)CCC4(C)C3CCC12C)C(C)C	3a,6,6,9a,11a-pentamethyl-1-(6-methyl-5-methylidenehept-1-en-2-yl)-hexadecahydro-1H-cyclopenta[a]phenanthren-7-one	C31H50O	438.729	11.14	32	Triterpenoids	C1CCC2C(C1)CCC3C4CCCC4CCC23	Phyllanthaceae	Bridelia	Bridelia balansae	4						1	Phyllanthaceae	Exclusive (1 Family)	FALSE	0	11.14	-99	FALSE	1	3	0	4	HIDDEN GEM (High Novelty)
XFHJQPOEXGSDJI-YXVFTRIKSA-N	C=C(CCC(=C)C1CC[C@]2(C)C3CCC4C(C)(C)C(=O)CCC4(C)C3CC[C@@]12C)C(C)C	(3aR,11aS)-3a,6,6,9a,11a-pentamethyl-1-(6-methyl-5-methylidenehept-1-en-2-yl)-hexadecahydro-1H-cyclopenta[a]phenanthren-7-one	C31H50O	438.729	11.14	32	Triterpenoids	C1CCC2C(C1)CCC3C4CCCC4CCC23	Phyllanthaceae	Bridelia	Bridelia balansae	4						1	Phyllanthaceae	Exclusive (1 Family)	FALSE	0	11.14	-99	FALSE	1	3	0	4	HIDDEN GEM (High Novelty)
XKKLQZHEFFXJAK-KNOPZTTJSA-N	O=C1C[C@H]2C=C[C@H](O[C@@H]3O[C@H](CO)[C@@H](O)[C@H](O)[C@H]3O)C[C@H]2O1	(3aS,6R,7aR)-6-{[(2R,3R,4S,5S,6R)-3,4,5-trihydroxy-6-(hydroxymethyl)oxan-2-yl]oxy}-2,3,3a,6,7,7a-hexahydro-1-benzofuran-2-one	C14H20O8	316.304	-1.04	22	Monoterpenoids	O1CCC2C=CCCC12	Phyllanthaceae	Glochidion	Glochidion zeylanicum	5						1	Phyllanthaceae	Exclusive (1 Family)	FALSE	0	-1.04	-99	FALSE	1	3	0	4	HIDDEN GEM (High Novelty)
XKKLQZHEFFXJAK-UHFFFAOYSA-N	O=C1CC2C=CC(OC3OC(CO)C(O)C(O)C3O)CC2O1	6-{[3,4,5-trihydroxy-6-(hydroxymethyl)oxan-2-yl]oxy}-2,3,3a,6,7,7a-hexahydro-1-benzofuran-2-one	C14H20O8	316.304	-1.04	22	Monoterpenoids	O1CCC2C=CCCC12	Phyllanthaceae	Glochidion	Glochidion zeylanicum	5						1	Phyllanthaceae	Exclusive (1 Family)	FALSE	0	-1.04	-99	FALSE	1	3	0	4	HIDDEN GEM (High Novelty)
XKTPGZPMUGPQQP-FUHWJXTLSA-N	Cc1cc2c(cc1O)[C@@]1(C)CC[C@H](O)C(C)(C)C1=CC2=O	(2S,4aS)-2,6-dihydroxy-1,1,4a,7-tetramethyl-1,2,3,4,4a,9-hexahydrophenanthren-9-one	C18H22O3	286.366	2.723	21	Diterpenoids	c1ccc2c(c1)CC=C3CCCCC23	Phyllanthaceae	Flueggea	Flueggea suffruticosa	2						1	Phyllanthaceae	Exclusive (1 Family)	FALSE	0	2.723	-99	FALSE	1	3	0	4	HIDDEN GEM (High Novelty)
XKTPGZPMUGPQQP-UHFFFAOYSA-N	Cc1cc2c(cc1O)C1(C)CCC(O)C(C)(C)C1=CC2=O	2,6-dihydroxy-1,1,4a,7-tetramethyl-1,2,3,4,4a,9-hexahydrophenanthren-9-one	C18H22O3	286.366	2.723	21	Diterpenoids	c1ccc2c(c1)CC=C3CCCCC23	Phyllanthaceae	Flueggea	Flueggea suffruticosa	2						1	Phyllanthaceae	Exclusive (1 Family)	FALSE	0	2.723	-99	FALSE	1	3	0	4	HIDDEN GEM (High Novelty)
XNZRAIUXPDCEOA-ZDPZECHZSA-N	COC[C@H]1Cc2cc3c(cc2[C@@H](c2ccc4c(c2)OCO4)[C@@H]1COC)OCO3	5-[(5R,6S,7S)-6,7-bis(methoxymethyl)-2H,5H,6H,7H,8H-naphtho[2,3-d][1,3]dioxol-5-yl]-2H-1,3-benzodioxole	C22H24O6	384.423	2.744	28	Lignans	O1c2ccc(cc2OC1)C3c4cc5OCOc5cc4CCC3	Phyllanthaceae	Phyllanthus	Phyllanthus urinaria	3						1	Phyllanthaceae	Exclusive (1 Family)	FALSE	0	2.744	-99	FALSE	1	3	0	4	HIDDEN GEM (High Novelty)
XPKARYMXHARJFK-AAXDQBDMSA-N	O=C1C=C2C=C[C@@H]3C[C@@]2(O1)[C@@H](O)[C@H]1CCCN31	(1S,2S,3R,8S)-2-hydroxy-14-oxa-7-azatetracyclo[6.6.1.0¹,¹¹.0³,⁷]pentadeca-9,11-dien-13-one	C13H15NO3	233.264	-0.012	17	Lysine alkaloids	O1CC=C2C=CC3N4CCCC4CC12C3	Phyllanthaceae	Flueggea	Flueggea suffruticosa	3						1	Phyllanthaceae	Exclusive (1 Family)	FALSE	0	-0.012	-99	FALSE	1	3	0	4	HIDDEN GEM (High Novelty)
XPKARYMXHARJFK-UHFFFAOYSA-N	O=C1C=C2C=CC3CC2(O1)C(O)C1CCCN31	2-hydroxy-14-oxa-7-azatetracyclo[6.6.1.0¹,¹¹.0³,⁷]pentadeca-9,11-dien-13-one	C13H15NO3	233.264	-0.012	17	Lysine alkaloids	O1CC=C2C=CC3N4CCCC4CC12C3	Phyllanthaceae	Flueggea	Flueggea suffruticosa	3						1	Phyllanthaceae	Exclusive (1 Family)	FALSE	0	-0.012	-99	FALSE	1	3	0	4	HIDDEN GEM (High Novelty)
XPKARYMXHARJFK-WFFHOREQSA-N	O=C1C=C2C=C[C@@H]3C[C@@]2(O1)[C@H](O)[C@H]1CCCN31	(1S,2R,3R,8S)-2-hydroxy-14-oxa-7-azatetracyclo[6.6.1.0¹,¹¹.0³,⁷]pentadeca-9,11-dien-13-one	C13H15NO3	233.264	-0.012	17	Lysine alkaloids	O1CC=C2C=CC3N4CCCC4CC12C3	Phyllanthaceae	Flueggea	Flueggea suffruticosa	3						1	Phyllanthaceae	Exclusive (1 Family)	FALSE	0	-0.012	-99	FALSE	1	3	0	4	HIDDEN GEM (High Novelty)
XQYZDYMELSJDRZ-UHFFFAOYSA-N	COc1ccc(Cc2nccc3cc(OC)c(OC)cc23)cc1OC	1-[(3,4-dimethoxyphenyl)methyl]-6,7-dimethoxyisoquinoline	C20H21NO4	339.386	3.272	25	Tyrosine alkaloids	n1ccc2ccccc2c1Cc3ccccc3	Phyllanthaceae	Breynia	Breynia androgyna	1	17	Unchecked		34	E1 (Exp. Active)	4	Papaveraceae; Euphorbiaceae; Phyllanthaceae; Berberidaceae	Restricted	TRUE	7.76955	3.272	4.49755	FALSE	3	-5	3	4	BASELINE
YJWBWQWUHVXPNC-AWEZNQCLSA-N	COc1cc2c(cc1OC)-c1c3c(cc4c1[C@H](C2)N(C)CC4)OCO3	(12S)-16,17-dimethoxy-11-methyl-3,5-dioxa-11-azapentacyclo[10.7.1.0²,⁶.0⁸,²⁰.0¹⁴,¹⁹]icosa-1,6,8(20),14(19),15,17-hexaene	C20H21NO4	339.386	2.827	25	Tyrosine alkaloids	O1c2cc3c4c(c2OC1)-c5ccccc5CC4NCC3	Phyllanthaceae	Breynia	Breynia officinalis;Breynia vitis-idaea	1	80	Aorta	Rattus norvegicus	1	E1 (Exp. Active)	7	Menispermaceae; Phyllanthaceae; Salicaceae; Papaveraceae; Proteaceae	Restricted	TRUE	7.09691	2.827	4.26991	FALSE	3	-5	3	4	BASELINE
YXWOUJYNFPKTLH-LXTVHRRPSA-N	C[C@@]12CCC[C@]34CCC[C@@H](C=C[C@@H]1CC3)N42	(1R,4S,7S,9R)-9-methyl-8-azatetracyclo[5.5.3.0¹,⁸.0⁴,⁹]pentadec-5-ene	C15H23N	217.35	3.303	16	Lysine alkaloids	C1=CC2CCC34N(C1CCC3)C2CCC4	Phyllanthaceae	Poranthera	Poranthera corymbosa	2						1	Phyllanthaceae	Exclusive (1 Family)	FALSE	0	3.303	-99	FALSE	1	3	0	4	HIDDEN GEM (High Novelty)
YXWOUJYNFPKTLH-UHFFFAOYSA-N	CC12CCCC34CCCC(C=CC1CC3)N42	9-methyl-8-azatetracyclo[5.5.3.0¹,⁸.0⁴,⁹]pentadec-5-ene	C15H23N	217.35	3.303	16	Lysine alkaloids	C1=CC2CCC34N(C1CCC3)C2CCC4	Phyllanthaceae	Poranthera	Poranthera corymbosa	2						1	Phyllanthaceae	Exclusive (1 Family)	FALSE	0	3.303	-99	FALSE	1	3	0	4	HIDDEN GEM (High Novelty)
YXZGFTYVZJDUDK-KCQAQPDRSA-N	CCC[C@@H](O)C[C@@H]1CC=C[C@@H](CC(=O)CC)N1C	1-[(2R,6S)-6-[(2R)-2-hydroxypentyl]-1-methyl-1,2,5,6-tetrahydropyridin-2-yl]butan-2-one	C15H27NO2	253.381	1.845	18	Lysine alkaloids	C1=CCCNC1	Phyllanthaceae	Andrachne	Andrachne aspera	5						1	Phyllanthaceae	Exclusive (1 Family)	FALSE	0	1.845	-99	FALSE	1	3	0	4	HIDDEN GEM (High Novelty)
YXZGFTYVZJDUDK-UHFFFAOYSA-N	CCCC(O)CC1CC=CC(CC(=O)CC)N1C	1-[6-(2-hydroxypentyl)-1-methyl-1,2,5,6-tetrahydropyridin-2-yl]butan-2-one	C15H27NO2	253.381	1.845	18	Lysine alkaloids	C1=CCCNC1	Phyllanthaceae	Andrachne	Andrachne aspera	5						1	Phyllanthaceae	Exclusive (1 Family)	FALSE	0	1.845	-99	FALSE	1	3	0	4	HIDDEN GEM (High Novelty)
YYFMUDJSHVYJGD-UHFFFAOYSA-N	O=C1OCc2c1c(-c1ccc3c(c1)OCO3)c1cc3c(cc1c2O)OCO3	10-(2H-1,3-benzodioxol-5-yl)-16-hydroxy-4,6,13-trioxatetracyclo[7.7.0.0³,⁷.0¹¹,¹⁵]hexadeca-1,3(7),8,10,15-pentaen-12-one	C20H12O7	364.306	3.692	27	Lignans	O1c2ccc(cc2OC1)-c3c4cc5OCOc5cc4cc6c3COC6	Phyllanthaceae	Cleistanthus	Cleistanthus collinus	4	8000	Platelet		1	E1 (Exp. Active)	3	Phyllanthaceae; Cupressaceae; Acanthaceae	Restricted	TRUE	5.09691	3.692	1.40491	FALSE	1	1	1	4	STAR (Exclusive & Active)
YYPFAIGJJDNPII-UHFFFAOYSA-N	COc1ccc(-c2c3c(cc4cc5c(cc24)OCO5)C(=O)OC3)cc1OC	16-(3,4-dimethoxyphenyl)-4,6,13-trioxatetracyclo[7.7.0.0³,⁷.0¹¹,¹⁵]hexadeca-1,3(7),8,10,15-pentaen-12-one	C21H16O6	364.349	4.171	27	Lignans	O1c2cc3cc4c(c(-c5ccccc5)c3cc2OC1)COC4	Phyllanthaceae	Phyllanthus	Phyllanthus acuminatus;Phyllanthus anisolobus;Phyllanthus brasiliensis;Phyllanthus myrtifolius	1	119.12	SK-MEL-5	Homo sapiens	16	E1 (Exp. Active)	5	Rutaceae; Acanthaceae; Linaceae; Phyllanthaceae; Fabaceae	Restricted	TRUE	6.92402	4.171	2.75302	FALSE	3	-5	3	4	BASELINE
ZKHOYAKAFALNQD-UHFFFAOYSA-N	CCCCCCCCCCCCCCCCCCCCCCCCCCCC(=O)OC	methyl octacosanoate	C29H58O2	438.771	14.719	31	Fatty acyls		Phyllanthaceae	Phyllanthus	Phyllanthus urinaria							2	Phyllanthaceae; Lauraceae	Restricted	FALSE	0	14.719	-99	FALSE	3	1	0	4	HIDDEN GEM (High Novelty)
ZQPPMHVWECSIRJ-KTKRTIGZSA-N	CCCCCCCC/C=C\CCCCCCCC(=O)O	(9Z)-octadec-9-enoic acid	C18H34O2	282.462	8.192	20	Fatty acyls		Phyllanthaceae	Cleistanthus	Cleistanthus collinus		180	Fatty acid-binding protein, liver	Rattus norvegicus	9	E1 (Exp. Active)	160	Malvaceae; Solanaceae; Cannabaceae; Rosaceae; Cynomoriaceae	Ubiquitous	TRUE	6.74473	8.192	-1.44727	FALSE	3	-5	3	4	DISCARD (Ubiquitous)
ZXQBXVCLILMITL-KLZKGZPJSA-N	CO[C@@H]1CO[C@H](Oc2c3c(c(-c4ccc5c(c4)OCO5)c4cc5c(cc24)OCO5)C(=O)OC3)[C@H](O)[C@H]1OC	10-(2H-1,3-benzodioxol-5-yl)-16-{[(2R,3R,4R,5R)-3-hydroxy-4,5-dimethoxyoxan-2-yl]oxy}-4,6,13-trioxatetracyclo[7.7.0.0³,⁷.0¹¹,¹⁵]hexadeca-1,3(7),8,10,15-pentaen-12-one	C27H24O11	524.474	2.809	38	Lignans	O1c2ccc(cc2OC1)-c3c4cc5OCOc5cc4cc6c3COC6	Phyllanthaceae	Cleistanthus	Cleistanthus collinus	4						1	Phyllanthaceae	Exclusive (1 Family)	FALSE	0	2.809	-99	FALSE	1	3	0	4	HIDDEN GEM (High Novelty)
ZXQBXVCLILMITL-UHFFFAOYSA-N	COC1COC(Oc2c3c(c(-c4ccc5c(c4)OCO5)c4cc5c(cc24)OCO5)C(=O)OC3)C(O)C1OC	10-(2H-1,3-benzodioxol-5-yl)-16-[(3-hydroxy-4,5-dimethoxyoxan-2-yl)oxy]-4,6,13-trioxatetracyclo[7.7.0.0³,⁷.0¹¹,¹⁵]hexadeca-1,3(7),8,10,15-pentaen-12-one	C27H24O11	524.474	2.809	38	Lignans	O1c2ccc(cc2OC1)-c3c4cc5OCOc5cc4cc6c3COC6	Phyllanthaceae	Cleistanthus	Cleistanthus collinus	4						1	Phyllanthaceae	Exclusive (1 Family)	FALSE	0	2.809	-99	FALSE	1	3	0	4	HIDDEN GEM (High Novelty)
AAIFDTKGUYHLAI-DBJSYHFJSA-N	COc1c(C)[nH]c2c(c1=O)[C@@H](CCCCCC[C@H](C)O[C@@H]1O[C@H](CO)[C@@H](O)[C@H](O)[C@H]1O)CCC2	(5S)-3-methoxy-2-methyl-5-[(7S)-7-{[(2R,3R,4S,5S,6R)-3,4,5-trihydroxy-6-(hydroxymethyl)oxan-2-yl]oxy}octyl]-1,4,5,6,7,8-hexahydroquinolin-4-one	C25H41NO8	483.596	4.021	34	Fatty acyls	C1=CCC2=C(N1)CCCC2	Phyllanthaceae	Antidesma	Antidesma membranaceum	6						1	Phyllanthaceae	Exclusive (1 Family)	FALSE	0	4.021	-99	FALSE	0	3	0	3	HIDDEN GEM (High Novelty)
AAIFDTKGUYHLAI-UHFFFAOYSA-N	COc1c(C)[nH]c2c(c1=O)C(CCCCCCC(C)OC1OC(CO)C(O)C(O)C1O)CCC2	3-methoxy-2-methyl-5-(7-{[3,4,5-trihydroxy-6-(hydroxymethyl)oxan-2-yl]oxy}octyl)-1,4,5,6,7,8-hexahydroquinolin-4-one	C25H41NO8	483.596	4.021	34	Fatty acyls	C1=CCC2=C(N1)CCCC2	Phyllanthaceae	Antidesma	Antidesma membranaceum	6						1	Phyllanthaceae	Exclusive (1 Family)	FALSE	0	4.021	-99	FALSE	0	3	0	3	HIDDEN GEM (High Novelty)
ADJGVADBICKKNW-DSLSCRDMSA-N	CC(=O)O[C@H]1CO[C@@H](O[C@H]2CC[C@@]3(C)[C@@H](CC[C@]4(C)[C@@H]3CC=C3[C@@H]5CC(C)(C)CC[C@]5(C(=O)O)CC[C@]34C)[C@]2(C)CO)[C@H](OC(C)=O)[C@H]1OC(C)=O	(4aS,6aS,6bR,8aR,9R,10S,12aR,12bR,14bS)-9-(hydroxymethyl)-2,2,6a,6b,9,12a-hexamethyl-10-{[(2S,3R,4S,5S)-3,4,5-tris(acetyloxy)oxan-2-yl]oxy}-1,2,3,4,4a,5,6,6a,6b,7,8,8a,9,10,11,12,12a,12b,13,14b-icosahydropicene-4a-carboxylic acid	C41H62O11	730.926	8.417	52	Triterpenoids	C1=C2C3CCCCC3CCC2C4CCC5CCCCC5C4C1	Phyllanthaceae	Phyllanthus	Phyllanthus racemosus	27						1	Phyllanthaceae	Exclusive (1 Family)	FALSE	0	8.417	-99	FALSE	0	3	0	3	HIDDEN GEM (High Novelty)
AGCHNHOAUSMARW-PHMYYADASA-N	C[C@@H]1CO[C@@]2(C[C@@H]1OC(=O)c1ccccc1)O[C@@H]1C[C@@H](C(=O)O[C@@H]3O[C@H](CO)[C@@H](O)[C@H](O)[C@H]3O[C@@H]3O[C@H](CO)[C@@H](O)[C@H](O[C@@H]4OC[C@H](O)[C@H](O)[C@H]4O)[C@H]3O)C[C@H](O)[C@]1(O)C2=O	(2S,3R,4S,5S,6R)-3-{[(2S,3R,4S,5R,6R)-3,5-dihydroxy-6-(hydroxymethyl)-4-{[(2S,3R,4S,5S)-3,4,5-trihydroxyoxan-2-yl]oxy}oxan-2-yl]oxy}-4,5-dihydroxy-6-(hydroxymethyl)oxan-2-yl (2S,3aR,4S,4'S,5'R,6S,7aR)-4'-(benzoyloxy)-3a,4-dihydroxy-5'-methyl-3-oxo-hexahydro-3H-spiro[1-benzofuran-2,2'-oxane]-6-carboxylate	C38H52O23	876.807	-3.892	61	Organooxygen compounds	O(Cc1ccccc1)C2CCOC3(OC4CCCCC4C3)C2	Phyllanthaceae	Phyllanthus	Phyllanthus emblica	20						1	Phyllanthaceae	Exclusive (1 Family)	FALSE	0	-3.892	-99	FALSE	0	3	0	3	HIDDEN GEM (High Novelty)
AGCHNHOAUSMARW-UHFFFAOYSA-N	CC1COC2(CC1OC(=O)c1ccccc1)OC1CC(C(=O)OC3OC(CO)C(O)C(O)C3OC3OC(CO)C(O)C(OC4OCC(O)C(O)C4O)C3O)CC(O)C1(O)C2=O	3-{[3,5-dihydroxy-6-(hydroxymethyl)-4-[(3,4,5-trihydroxyoxan-2-yl)oxy]oxan-2-yl]oxy}-4,5-dihydroxy-6-(hydroxymethyl)oxan-2-yl 4'-(benzoyloxy)-3a,4-dihydroxy-5'-methyl-3-oxo-hexahydro-3H-spiro[1-benzofuran-2,2'-oxane]-6-carboxylate	C38H52O23	876.807	-3.892	61	Organooxygen compounds	O(Cc1ccccc1)C2CCOC3(OC4CCCCC4C3)C2	Phyllanthaceae	Phyllanthus	Phyllanthus emblica	20						1	Phyllanthaceae	Exclusive (1 Family)	FALSE	0	-3.892	-99	FALSE	0	3	0	3	HIDDEN GEM (High Novelty)
AKRXKEBXBSHTKE-QCLAVDOMSA-N	O=C(O[C@H]1[C@H]([C@H](O)C(=O)O)OC(=O)[C@@H]1O)c1cc(O)c(O)c(O)c1	(2S)-2-hydroxy-2-[(2S,3R,4R)-4-hydroxy-5-oxo-3-(3,4,5-trihydroxybenzoyloxy)oxolan-2-yl]acetic acid	C13H12O11	344.228	-0.504	24	Phenolic acids (C6-C1)	O1CCC(OCc2ccccc2)C1	Phyllanthaceae	Phyllanthus	Phyllanthus emblica	6						1	Phyllanthaceae	Exclusive (1 Family)	FALSE	0	-0.504	-99	FALSE	0	3	0	3	HIDDEN GEM (High Novelty)
AKRXKEBXBSHTKE-UHFFFAOYSA-N	O=C(OC1C(O)C(=O)OC1C(O)C(=O)O)c1cc(O)c(O)c(O)c1	2-hydroxy-2-[4-hydroxy-5-oxo-3-(3,4,5-trihydroxybenzoyloxy)oxolan-2-yl]acetic acid	C13H12O11	344.228	-0.504	24	Phenolic acids (C6-C1)	O1CCC(OCc2ccccc2)C1	Phyllanthaceae	Phyllanthus	Phyllanthus emblica	6						1	Phyllanthaceae	Exclusive (1 Family)	FALSE	0	-0.504	-99	FALSE	0	3	0	3	HIDDEN GEM (High Novelty)
ALNSIZVEYJINHW-UHFFFAOYSA-N	CC(C)C1CCC2(C)CCC3(C)C(CCC4C5(C)CCC(O)C(C)(CO)C5CCC43C)C12	8-(hydroxymethyl)-3a,5a,5b,8,11a-pentamethyl-1-(propan-2-yl)-icosahydro-1H-cyclopenta[a]chrysen-9-ol	C30H52O2	444.734	12.014	32	Triterpenoids	C1CCC2C(C1)CCC3C2CCC4C5CCCC5CCC43	Phyllanthaceae	Glochidion	Glochidion eriocarpum	49						1	Phyllanthaceae	Exclusive (1 Family)	FALSE	0	12.014	-99	FALSE	0	3	0	3	HIDDEN GEM (High Novelty)
ALNSIZVEYJINHW-VKUYLFACSA-N	CC(C)[C@@H]1CC[C@]2(C)CC[C@]3(C)[C@H](CC[C@@H]4[C@@]5(C)CC[C@H](O)[C@@](C)(CO)[C@@H]5CC[C@]43C)[C@@H]12	(1S,3aR,5aR,5bR,7aR,8R,9S,11aR,11bR,13aR,13bR)-8-(hydroxymethyl)-3a,5a,5b,8,11a-pentamethyl-1-(propan-2-yl)-icosahydro-1H-cyclopenta[a]chrysen-9-ol	C30H52O2	444.734	12.014	32	Triterpenoids	C1CCC2C(C1)CCC3C2CCC4C5CCCC5CCC43	Phyllanthaceae	Glochidion	Glochidion eriocarpum	49						1	Phyllanthaceae	Exclusive (1 Family)	FALSE	0	12.014	-99	FALSE	0	3	0	3	HIDDEN GEM (High Novelty)
AQVPKTDBUSQXBL-FQFUJHNMSA-N	CC[C@@H](C)C(=O)OC[C@H]1O[C@@H](Oc2cc(O)c3c(c2)O[C@H](c2ccc(O)c(O)c2)[C@H](OC(C)=O)C3)[C@H](O)[C@@H](O)[C@@H]1O	[(2R,3S,4S,5R,6S)-6-{[(2R,3R)-3-(acetyloxy)-2-(3,4-dihydroxyphenyl)-5-hydroxy-3,4-dihydro-2H-1-benzopyran-7-yl]oxy}-3,4,5-trihydroxyoxan-2-yl]methyl (2R)-2-methylbutanoate	C28H34O13	578.563	2.321	41	Flavonoids	O1c2ccccc2CCC1c3ccccc3	Phyllanthaceae	Breynia	Breynia fruticosa	50						1	Phyllanthaceae	Exclusive (1 Family)	FALSE	0	2.321	-99	FALSE	0	3	0	3	HIDDEN GEM (High Novelty)
AQVPKTDBUSQXBL-UHFFFAOYSA-N	CCC(C)C(=O)OCC1OC(Oc2cc(O)c3c(c2)OC(c2ccc(O)c(O)c2)C(OC(C)=O)C3)C(O)C(O)C1O	(6-{[3-(acetyloxy)-2-(3,4-dihydroxyphenyl)-5-hydroxy-3,4-dihydro-2H-1-benzopyran-7-yl]oxy}-3,4,5-trihydroxyoxan-2-yl)methyl 2-methylbutanoate	C28H34O13	578.563	2.321	41	Flavonoids	O1c2ccccc2CCC1c3ccccc3	Phyllanthaceae	Breynia	Breynia fruticosa	50						1	Phyllanthaceae	Exclusive (1 Family)	FALSE	0	2.321	-99	FALSE	0	3	0	3	HIDDEN GEM (High Novelty)
AUQOSBIEPMUBCQ-TVZJVHHSSA-N	C/C=C(/CC[C@@H](C(=O)S)[C@H]1CC[C@H]2C3=CC[C@H]4[C@H](C)[C@@H](O[C@@H]5O[C@@H](C)[C@H](O)[C@@H](O)[C@@H]5O)CC[C@]4(C)[C@H]3CC[C@@]21C)C(C)C	(2R,5Z)-2-[(1R,3aR,5aS,6S,7S,9aS,9bR,11aR)-6,9a,11a-trimethyl-7-{[(2R,3S,4R,5R,6S)-3,4,5-trihydroxy-6-methyloxan-2-yl]oxy}-1H,2H,3H,3aH,5H,5aH,6H,7H,8H,9H,9aH,9bH,10H,11H,11aH-cyclopenta[a]phenanthren-1-yl]-5-(propan-2-yl)hept-5-enethioic S-acid	C36H58O6S	618.91	9.039	43	Steroids	C1=C2C3CCCC3CCC2C4CCCCC4C1	Phyllanthaceae	Breynia	Breynia fruticosa	7						1	Phyllanthaceae	Exclusive (1 Family)	FALSE	0	9.039	-99	FALSE	0	3	0	3	HIDDEN GEM (High Novelty)
AUXRCEJKWSOKKB-UHFFFAOYSA-N	CC1(C)CC2C3=CCC4C5(C)CCC(OC6OCC(O)C(OC7OC(CO)C(O)C(O)C7O)C6O)C(C)(CO)C5CCC4(C)C3(C)CC(OC(=O)c3ccccc3)C2(CO)CC1O	10-[(3,5-dihydroxy-4-{[3,4,5-trihydroxy-6-(hydroxymethyl)oxan-2-yl]oxy}oxan-2-yl)oxy]-3-hydroxy-4a,9-bis(hydroxymethyl)-2,2,6a,6b,9,12a-hexamethyl-1,2,3,4,4a,5,6,6a,6b,7,8,8a,9,10,11,12,12a,12b,13,14b-icosahydropicen-5-yl benzoate	C48H72O15	889.078	4.316	63	Triterpenoids	O(Cc1ccccc1)C2CC3C(=CCC4C3CCC5CCCCC54)C6CCCCC26	Phyllanthaceae	Glochidion	Glochidion heyneanum var. heyneanum	6						1	Phyllanthaceae	Exclusive (1 Family)	FALSE	0	4.316	-99	FALSE	0	3	0	3	HIDDEN GEM (High Novelty)
AUXRCEJKWSOKKB-WOOUYBKYSA-N	CC1(C)C[C@H]2C3=CC[C@@H]4[C@@]5(C)CC[C@H](O[C@@H]6OC[C@H](O)[C@H](O[C@@H]7O[C@H](CO)[C@@H](O)[C@H](O)[C@H]7O)[C@H]6O)[C@@](C)(CO)[C@@H]5CC[C@@]4(C)[C@]3(C)C[C@H](OC(=O)c3ccccc3)[C@@]2(CO)C[C@@H]1O	(3S,4aS,5S,6aS,6bR,8aR,9R,10S,12aR,12bR,14bS)-10-{[(2S,3R,4S,5S)-3,5-dihydroxy-4-{[(2S,3R,4S,5S,6R)-3,4,5-trihydroxy-6-(hydroxymethyl)oxan-2-yl]oxy}oxan-2-yl]oxy}-3-hydroxy-4a,9-bis(hydroxymethyl)-2,2,6a,6b,9,12a-hexamethyl-1,2,3,4,4a,5,6,6a,6b,7,8,8a,9,10,11,12,12a,12b,13,14b-icosahydropicen-5-yl benzoate	C48H72O15	889.078	4.316	63	Triterpenoids	O(Cc1ccccc1)C2CC3C(=CCC4C3CCC5CCCCC54)C6CCCCC26	Phyllanthaceae	Glochidion	Glochidion heyneanum var. heyneanum	6						1	Phyllanthaceae	Exclusive (1 Family)	FALSE	0	4.316	-99	FALSE	0	3	0	3	HIDDEN GEM (High Novelty)
AVYGDWFATMFGNJ-LELGHBCXSA-N	COc1cc2c(O[C@H]3OC[C@H](O)[C@@H](O)[C@H]3O)c3c(c(-c4ccc5c(c4)OCO5)c2cc1OC)C(=O)OC3	9-(2H-1,3-benzodioxol-5-yl)-6,7-dimethoxy-4-{[(2R,3R,4R,5S)-3,4,5-trihydroxyoxan-2-yl]oxy}-1H,3H-naphtho[2,3-c]furan-1-one	C26H24O11	512.463	2.702	37	Lignans	O1c2ccc(cc2OC1)-c3c4ccccc4cc5c3COC5	Phyllanthaceae	Phyllanthus	Phyllanthus oligospermus	38						1	Phyllanthaceae	Exclusive (1 Family)	FALSE	0	2.702	-99	FALSE	0	3	0	3	HIDDEN GEM (High Novelty)
AVYGDWFATMFGNJ-UHFFFAOYSA-N	COc1cc2c(OC3OCC(O)C(O)C3O)c3c(c(-c4ccc5c(c4)OCO5)c2cc1OC)C(=O)OC3	9-(2H-1,3-benzodioxol-5-yl)-6,7-dimethoxy-4-[(3,4,5-trihydroxyoxan-2-yl)oxy]-1H,3H-naphtho[2,3-c]furan-1-one	C26H24O11	512.463	2.702	37	Lignans	O1c2ccc(cc2OC1)-c3c4ccccc4cc5c3COC5	Phyllanthaceae	Phyllanthus	Phyllanthus oligospermus	38						1	Phyllanthaceae	Exclusive (1 Family)	FALSE	0	2.702	-99	FALSE	0	3	0	3	HIDDEN GEM (High Novelty)
AVYGDWFATMFGNJ-UVGWKVBGSA-N	COc1cc2c(O[C@H]3OC[C@@H](O)[C@@H](O)[C@@H]3O)c3c(c(-c4ccc5c(c4)OCO5)c2cc1OC)C(=O)OC3	9-(2H-1,3-benzodioxol-5-yl)-6,7-dimethoxy-4-{[(2R,3S,4R,5R)-3,4,5-trihydroxyoxan-2-yl]oxy}-1H,3H-naphtho[2,3-c]furan-1-one	C26H24O11	512.463	2.702	37	Lignans	O1c2ccc(cc2OC1)-c3c4ccccc4cc5c3COC5	Phyllanthaceae	Phyllanthus	Phyllanthus oligospermus	38						1	Phyllanthaceae	Exclusive (1 Family)	FALSE	0	2.702	-99	FALSE	0	3	0	3	HIDDEN GEM (High Novelty)
AXXVIFVEPZSWNX-DGAFGQNUSA-N	C[C@@H]1O[C@@H](O[C@@H]2[C@@H](O)[C@H](O[C@H]3[C@H](O[C@H]4C[S@@+]([O-])[C@@H]5[C@H]6O[C@@]7(C[C@H](OC(=O)c8ccc(O)cc8)[C@H](C)CO7)C(=O)[C@@]6(O)[C@@H](O)C[C@@H]54)O[C@H](C)[C@@H](O)[C@@H]3O)O[C@H](CO)[C@H]2O)[C@H](O)[C@H](O)[C@H]1O	(1'S,2S,2'S,4S,5R,6'R,7'S,9'R,10'R,12'R)-10'-{[(2S,3R,4S,5S,6R)-3-{[(2S,3R,4S,5R,6R)-3,5-dihydroxy-6-(hydroxymethyl)-4-{[(2S,3R,4R,5R,6S)-3,4,5-trihydroxy-6-methyloxan-2-yl]oxy}oxan-2-yl]oxy}-4,5-dihydroxy-6-methyloxan-2-yl]oxy}-6',7'-dihydroxy-4-(4-hydroxybenzoyloxy)-5-methyl-5'-oxo-3'-oxa-12'-thiaspiro[oxane-2,4'-tricyclo[7.3.0.0²,⁶]dodecan]-12'-ium-12'-olate	C40H56O23S	936.927	-4.607	64	Organooxygen compounds	O(Cc1ccccc1)C2CCOC3(OC4C5SCCC5CCC4C3)C2	Phyllanthaceae	Breynia	Breynia fruticosa	19						1	Phyllanthaceae	Exclusive (1 Family)	FALSE	0	-4.607	-99	FALSE	0	3	0	3	HIDDEN GEM (High Novelty)
AXXVIFVEPZSWNX-UHFFFAOYSA-N	CC1COC2(CC1OC(=O)c1ccc(O)cc1)OC1C3C(CC(O)C1(O)C2=O)C(OC1OC(C)C(O)C(O)C1OC1OC(CO)C(O)C(OC2OC(C)C(O)C(O)C2O)C1O)C[S+]3[O-]	10'-[(3-{[3,5-dihydroxy-6-(hydroxymethyl)-4-[(3,4,5-trihydroxy-6-methyloxan-2-yl)oxy]oxan-2-yl]oxy}-4,5-dihydroxy-6-methyloxan-2-yl)oxy]-6',7'-dihydroxy-4-(4-hydroxybenzoyloxy)-5-methyl-5'-oxo-3'-oxa-12'-thiaspiro[oxane-2,4'-tricyclo[7.3.0.0²,⁶]dodecan]-12'-ium-12'-olate	C40H56O23S	936.927	-4.607	64	Organooxygen compounds	O(Cc1ccccc1)C2CCOC3(OC4C5SCCC5CCC4C3)C2	Phyllanthaceae	Breynia	Breynia fruticosa	19						1	Phyllanthaceae	Exclusive (1 Family)	FALSE	0	-4.607	-99	FALSE	0	3	0	3	HIDDEN GEM (High Novelty)
AYCQAFSTPBCSLH-GDMQXADVSA-N	C=C(CC[C@@H](C(=O)O)[C@H]1CC[C@H]2C3=CC[C@H]4[C@H](C)[C@@H](O)[C@H](O)C[C@]4(C)[C@H]3CC[C@@]21C)C(C)C	(2R)-2-[(1R,3aR,5aS,6S,7R,8R,9aS,9bR,11aR)-7,8-dihydroxy-6,9a,11a-trimethyl-1H,2H,3H,3aH,5H,5aH,6H,7H,8H,9H,9aH,9bH,10H,11H,11aH-cyclopenta[a]phenanthren-1-yl]-6-methyl-5-methylideneheptanoic acid	C29H46O4	458.674	7.691	33	Steroids	C1=C2C3CCCC3CCC2C4CCCCC4C1	Phyllanthaceae	Breynia	Breynia fruticosa	7						1	Phyllanthaceae	Exclusive (1 Family)	FALSE	0	7.691	-99	FALSE	0	3	0	3	HIDDEN GEM (High Novelty)
AZUBGNNPHSURAW-BXBNOFQZSA-N	C=C(C)[C@@H]1CC[C@]2(C)CC[C@]3(C)[C@H](CC[C@@H]4[C@]5(C)[C@@H](CC[C@]43C)C(C)(C)[C@H](OC(C)=O)C[C@H]5O)[C@@H]12	(1R,3aR,5aR,5bR,7aS,9R,11R,11aR,11bS,13aR,13bR)-11-hydroxy-3a,5a,5b,8,8,11a-hexamethyl-1-(prop-1-en-2-yl)-icosahydro-1H-cyclopenta[a]chrysen-9-yl acetate	C32H52O3	484.755	10.978	35	Triterpenoids	C1CCC2C(C1)CCC3C2CCC4C5CCCC5CCC43	Phyllanthaceae	Glochidion	Glochidion puberum	49						1	Phyllanthaceae	Exclusive (1 Family)	FALSE	0	10.978	-99	FALSE	0	3	0	3	HIDDEN GEM (High Novelty)
AZUBGNNPHSURAW-UHFFFAOYSA-N	C=C(C)C1CCC2(C)CCC3(C)C(CCC4C5(C)C(O)CC(OC(C)=O)C(C)(C)C5CCC43C)C12	11-hydroxy-3a,5a,5b,8,8,11a-hexamethyl-1-(prop-1-en-2-yl)-icosahydro-1H-cyclopenta[a]chrysen-9-yl acetate	C32H52O3	484.755	10.978	35	Triterpenoids	C1CCC2C(C1)CCC3C2CCC4C5CCCC5CCC43	Phyllanthaceae	Glochidion	Glochidion puberum	49						1	Phyllanthaceae	Exclusive (1 Family)	FALSE	0	10.978	-99	FALSE	0	3	0	3	HIDDEN GEM (High Novelty)
BABZVRRFIAWGKH-FRVQQURKSA-N	C=Cc1c(C)c(O)cc2c1CC[C@H]1[C@@]2(C)CC[C@@H](O)[C@@]1(C)CO[C@@H]1O[C@H](CO)[C@@H](O)[C@H](O)[C@H]1O	(2R,3R,4S,5S,6R)-2-{[(1R,2R,4aR,10aS)-8-ethenyl-2,6-dihydroxy-1,4a,7-trimethyl-1,2,3,4,4a,9,10,10a-octahydrophenanthren-1-yl]methoxy}-6-(hydroxymethyl)oxane-3,4,5-triol	C26H38O8	478.576	2.83	34	Diterpenoids	c1ccc2c(c1)CCC3CCCCC23	Phyllanthaceae	Phyllanthus	Phyllanthus reticulatus	8						1	Phyllanthaceae	Exclusive (1 Family)	FALSE	0	2.83	-99	FALSE	0	3	0	3	HIDDEN GEM (High Novelty)
BABZVRRFIAWGKH-UHFFFAOYSA-N	C=Cc1c(C)c(O)cc2c1CCC1C2(C)CCC(O)C1(C)COC1OC(CO)C(O)C(O)C1O	2-[(8-ethenyl-2,6-dihydroxy-1,4a,7-trimethyl-1,2,3,4,4a,9,10,10a-octahydrophenanthren-1-yl)methoxy]-6-(hydroxymethyl)oxane-3,4,5-triol	C26H38O8	478.576	2.83	34	Diterpenoids	c1ccc2c(c1)CCC3CCCCC23	Phyllanthaceae	Phyllanthus	Phyllanthus reticulatus	8						1	Phyllanthaceae	Exclusive (1 Family)	FALSE	0	2.83	-99	FALSE	0	3	0	3	HIDDEN GEM (High Novelty)
BFCFMIFGAHEHCB-YOIAMOGFSA-N	C=C(CC[C@@H](C(=O)O)[C@H]1CC[C@H]2C3=CC[C@H]4[C@H](C)[C@@H](O[C@@H]5O[C@@H](C)[C@H](O)[C@@H](O)[C@@H]5O)[C@H](O)C[C@]4(C)[C@H]3CC[C@@]21C)C(C)C	(2R)-2-[(1R,3aR,5aS,6S,7R,8R,9aS,9bR,11aR)-8-hydroxy-6,9a,11a-trimethyl-7-{[(2S,3S,4R,5R,6S)-3,4,5-trihydroxy-6-methyloxan-2-yl]oxy}-1H,2H,3H,3aH,5H,5aH,6H,7H,8H,9H,9aH,9bH,10H,11H,11aH-cyclopenta[a]phenanthren-1-yl]-6-methyl-5-methylideneheptanoic acid	C35H56O8	604.816	6.857	43	Steroids	C1=C2C3CCCC3CCC2C4CCCCC4C1	Phyllanthaceae	Breynia	Breynia fruticosa	7						1	Phyllanthaceae	Exclusive (1 Family)	FALSE	0	6.857	-99	FALSE	0	3	0	3	HIDDEN GEM (High Novelty)
BNFJLSCQEIACTE-CNXQDTQISA-N	O=C(O)C[C@H](C(=O)OC[C@@H]1O[C@@H](OC(=O)c2cc(O)c(O)c(O)c2)[C@@H](O)[C@@H](O)[C@@H]1O)[C@H]1c2c(cc(O)c(O)c2O)C(=O)O[C@@H]1C(=O)O	(3S,4S)-4-[(2S)-3-carboxy-1-oxo-1-{[(2S,3S,4S,5S,6S)-3,4,5-trihydroxy-6-(3,4,5-trihydroxybenzoyloxy)oxan-2-yl]methoxy}propan-2-yl]-5,6,7-trihydroxy-1-oxo-3,4-dihydro-1H-2-benzopyran-3-carboxylic acid	C27H26O20	670.484	-0.157	47	Phenolic acids (C6-C1)	O1Cc2ccccc2CC1.c1ccccc1	Phyllanthaceae	Phyllanthus	Phyllanthus emblica	12						1	Phyllanthaceae	Exclusive (1 Family)	FALSE	0	-0.157	-99	FALSE	0	3	0	3	HIDDEN GEM (High Novelty)
BNFJLSCQEIACTE-IWSMHMEFSA-N	O=C(O)C[C@H](C(=O)OC[C@H]1O[C@@H](OC(=O)c2cc(O)c(O)c(O)c2)[C@H](O)[C@@H](O)[C@@H]1O)[C@H]1c2c(cc(O)c(O)c2O)C(=O)O[C@@H]1C(=O)O	(3S,4S)-4-[(2S)-3-carboxy-1-oxo-1-{[(2R,3S,4S,5R,6S)-3,4,5-trihydroxy-6-(3,4,5-trihydroxybenzoyloxy)oxan-2-yl]methoxy}propan-2-yl]-5,6,7-trihydroxy-1-oxo-3,4-dihydro-1H-2-benzopyran-3-carboxylic acid	C27H26O20	670.484	-0.157	47	Phenolic acids (C6-C1)	O1Cc2ccccc2CC1.c1ccccc1	Phyllanthaceae	Phyllanthus	Phyllanthus emblica	12						1	Phyllanthaceae	Exclusive (1 Family)	FALSE	0	-0.157	-99	FALSE	0	3	0	3	HIDDEN GEM (High Novelty)
BNFJLSCQEIACTE-MVZZZYAMSA-N	O=C(O)CC(C(=O)OC[C@H]1O[C@@H](OC(=O)c2cc(O)c(O)c(O)c2)[C@H](O)[C@@H](O)[C@@H]1O)[C@H]1c2c(cc(O)c(O)c2O)C(=O)O[C@@H]1C(=O)O	(3S,4S)-4-(3-carboxy-1-oxo-1-{[(2R,3S,4S,5R,6S)-3,4,5-trihydroxy-6-(3,4,5-trihydroxybenzoyloxy)oxan-2-yl]methoxy}propan-2-yl)-5,6,7-trihydroxy-1-oxo-3,4-dihydro-1H-2-benzopyran-3-carboxylic acid	C27H26O20	670.484	-0.157	47	Phenolic acids (C6-C1)	O1Cc2ccccc2CC1.c1ccccc1	Phyllanthaceae	Phyllanthus	Phyllanthus emblica	12						1	Phyllanthaceae	Exclusive (1 Family)	FALSE	0	-0.157	-99	FALSE	0	3	0	3	HIDDEN GEM (High Novelty)
BNFJLSCQEIACTE-UHFFFAOYSA-N	O=C(O)CC(C(=O)OCC1OC(OC(=O)c2cc(O)c(O)c(O)c2)C(O)C(O)C1O)C1c2c(cc(O)c(O)c2O)C(=O)OC1C(=O)O	4-(3-carboxy-1-oxo-1-{[3,4,5-trihydroxy-6-(3,4,5-trihydroxybenzoyloxy)oxan-2-yl]methoxy}propan-2-yl)-5,6,7-trihydroxy-1-oxo-3,4-dihydro-1H-2-benzopyran-3-carboxylic acid	C27H26O20	670.484	-0.157	47	Phenolic acids (C6-C1)	O1Cc2ccccc2CC1.c1ccccc1	Phyllanthaceae	Phyllanthus	Phyllanthus emblica	12						1	Phyllanthaceae	Exclusive (1 Family)	FALSE	0	-0.157	-99	FALSE	0	3	0	3	HIDDEN GEM (High Novelty)
BPGKGGZOJNCPKJ-IHGRRFEYSA-N	N#C[C@@H](O[C@@H]1O[C@H](CO)[C@@H](O)[C@H](O)[C@H]1OC(=O)c1cc(O)c(O)c(O)c1)c1ccc(O)cc1	(2R,3R,4S,5S,6R)-2-[(S)-cyano(4-hydroxyphenyl)methoxy]-4,5-dihydroxy-6-(hydroxymethyl)oxan-3-yl 3,4,5-trihydroxybenzoate	C21H21NO11	463.392	0.455	33	Small peptides	c1ccccc1.c1ccccc1	Phyllanthaceae	Glochidion	Glochidion acuminatum	22						1	Phyllanthaceae	Exclusive (1 Family)	FALSE	0	0.455	-99	FALSE	0	3	0	3	HIDDEN GEM (High Novelty)
BPGKGGZOJNCPKJ-UHFFFAOYSA-N	N#CC(OC1OC(CO)C(O)C(O)C1OC(=O)c1cc(O)c(O)c(O)c1)c1ccc(O)cc1	2-[cyano(4-hydroxyphenyl)methoxy]-4,5-dihydroxy-6-(hydroxymethyl)oxan-3-yl 3,4,5-trihydroxybenzoate	C21H21NO11	463.392	0.455	33	Small peptides	c1ccccc1.c1ccccc1	Phyllanthaceae	Glochidion	Glochidion acuminatum	22						1	Phyllanthaceae	Exclusive (1 Family)	FALSE	0	0.455	-99	FALSE	0	3	0	3	HIDDEN GEM (High Novelty)
BVLATQJWOBJIGT-BHMAJAPKSA-N	CC(C)[C@@H]1CC[C@]2(C)CC[C@]3(C)[C@H](CC[C@@H]4[C@@]5(C)C=CC(=O)C(C)(C)[C@@H]5CC[C@]43C)[C@@H]12	(1S,3aR,5aR,5bR,7aR,11aR,11bR,13aR,13bR)-3a,5a,5b,8,8,11a-hexamethyl-1-(propan-2-yl)-1H,2H,3H,3aH,4H,5H,5aH,5bH,6H,7H,7aH,8H,9H,11aH,11bH,12H,13H,13aH,13bH-cyclopenta[a]chrysen-9-one	C30H48O	424.703	11.798	31	Triterpenoids	C1=CC2C(CC1)CCC3C2CCC4C5CCCC5CCC43	Phyllanthaceae	Glochidion	Glochidion eriocarpum	8						1	Phyllanthaceae	Exclusive (1 Family)	FALSE	0	11.798	-99	FALSE	0	3	0	3	HIDDEN GEM (High Novelty)
BVLATQJWOBJIGT-UHFFFAOYSA-N	CC(C)C1CCC2(C)CCC3(C)C(CCC4C5(C)C=CC(=O)C(C)(C)C5CCC43C)C12	3a,5a,5b,8,8,11a-hexamethyl-1-(propan-2-yl)-1H,2H,3H,3aH,4H,5H,5aH,5bH,6H,7H,7aH,8H,9H,11aH,11bH,12H,13H,13aH,13bH-cyclopenta[a]chrysen-9-one	C30H48O	424.703	11.798	31	Triterpenoids	C1=CC2C(CC1)CCC3C2CCC4C5CCCC5CCC43	Phyllanthaceae	Glochidion	Glochidion eriocarpum	8						1	Phyllanthaceae	Exclusive (1 Family)	FALSE	0	11.798	-99	FALSE	0	3	0	3	HIDDEN GEM (High Novelty)
BYIIAVUKGBEPKI-AQFZBKFZSA-N	C[C@H]1C(=O)CC[C@H]2[C@]3(C)CC[C@]4(C)C(=CC[C@@]5(C)CCC(C)(C)C[C@@H]45)[C@H]3CC[C@@]21C	(4R,4aS,6aS,8aR,12aR,12bS,14aS,14bS)-4,4a,8a,11,11,12b,14a-heptamethyl-1,2,3,4,4a,5,6,6a,8,8a,9,10,11,12,12a,12b,13,14,14a,14b-icosahydropicen-3-one	C29H46O	410.676	10.738	30	Triterpenoids	C1=C2C(CCC3C2CCC4CCCCC43)C5CCCCC5C1	Phyllanthaceae	Phyllanthus	Phyllanthus watsonii	7						1	Phyllanthaceae	Exclusive (1 Family)	FALSE	0	10.738	-99	FALSE	0	3	0	3	HIDDEN GEM (High Novelty)
BYIIAVUKGBEPKI-UHFFFAOYSA-N	CC1C(=O)CCC2C1(C)CCC1C3=CCC4(C)CCC(C)(C)CC4C3(C)CCC12C	4,4a,8a,11,11,12b,14a-heptamethyl-1,2,3,4,4a,5,6,6a,8,8a,9,10,11,12,12a,12b,13,14,14a,14b-icosahydropicen-3-one	C29H46O	410.676	10.738	30	Triterpenoids	C1=C2C(CCC3C2CCC4CCCCC43)C5CCCCC5C1	Phyllanthaceae	Phyllanthus	Phyllanthus watsonii	7						1	Phyllanthaceae	Exclusive (1 Family)	FALSE	0	10.738	-99	FALSE	0	3	0	3	HIDDEN GEM (High Novelty)
BYUGVDAIUDVUPE-UHFFFAOYSA-N	C=CC(C)(C)c1cc2cc(OC)c(OC)c(O)c2oc1=O	8-hydroxy-6,7-dimethoxy-3-(2-methylbut-3-en-2-yl)-2H-chromen-2-one	C16H18O5	290.312	4.234	21		O1c2ccccc2C=CC1	Phyllanthaceae	Antidesma	Antidesma montanum;Antidesma montanum var. montanum	6						1	Phyllanthaceae	Exclusive (1 Family)	FALSE	0	4.234	-99	FALSE	0	3	0	3	HIDDEN GEM (High Novelty)
CIEXYBWLSDBXKL-HLWVFKPMSA-N	C[C@H](O)/C=C/[C@H]1C(CO[C@@H]2O[C@H](CO)[C@H](O)[C@H](O)[C@H]2O)=CC(=O)CC1(C)C	(4R)-4-[(1E,3S)-3-hydroxybut-1-en-1-yl]-5,5-dimethyl-3-({[(2R,3R,4S,5R,6R)-3,4,5-trihydroxy-6-(hydroxymethyl)oxan-2-yl]oxy}methyl)cyclohex-2-en-1-one	C19H30O8	386.437	-0.388	27	Apocarotenoids	C1=CCCCC1	Phyllanthaceae	Glochidion	Glochidion zeylanicum	21						1	Phyllanthaceae	Exclusive (1 Family)	FALSE	0	-0.388	-99	FALSE	0	3	0	3	HIDDEN GEM (High Novelty)
CIEXYBWLSDBXKL-UHFFFAOYSA-N	CC(O)C=CC1C(COC2OC(CO)C(O)C(O)C2O)=CC(=O)CC1(C)C	4-(3-hydroxybut-1-en-1-yl)-5,5-dimethyl-3-({[3,4,5-trihydroxy-6-(hydroxymethyl)oxan-2-yl]oxy}methyl)cyclohex-2-en-1-one	C19H30O8	386.437	-0.388	27	Apocarotenoids	C1=CCCCC1	Phyllanthaceae	Glochidion	Glochidion zeylanicum	21						1	Phyllanthaceae	Exclusive (1 Family)	FALSE	0	-0.388	-99	FALSE	0	3	0	3	HIDDEN GEM (High Novelty)
CJUNXUOKDZNOLO-GZPNCSACSA-N	CC(=O)/C=C/[C@@]1(O)[C@H](C)C[C@H](O[C@@H]2O[C@H](CO[C@@H]3OC[C@](O)(CO)[C@H]3O)[C@@H](O)[C@H](O)[C@H]2O)CC1(C)C	(3E)-4-[(1S,4S,6R)-4-{[(2R,3R,4S,5S,6R)-6-({[(2R,3R,4R)-3,4-dihydroxy-4-(hydroxymethyl)oxolan-2-yl]oxy}methyl)-3,4,5-trihydroxyoxan-2-yl]oxy}-1-hydroxy-2,2,6-trimethylcyclohexyl]but-3-en-2-one	C24H40O12	520.568	-1.366	36	Apocarotenoids	C1CCCCC1	Phyllanthaceae	Breynia	Breynia fruticosa	31						1	Phyllanthaceae	Exclusive (1 Family)	FALSE	0	-1.366	-99	FALSE	0	3	0	3	HIDDEN GEM (High Novelty)
CJUNXUOKDZNOLO-UHFFFAOYSA-N	CC(=O)C=CC1(O)C(C)CC(OC2OC(COC3OCC(O)(CO)C3O)C(O)C(O)C2O)CC1(C)C	4-(4-{[6-({[3,4-dihydroxy-4-(hydroxymethyl)oxolan-2-yl]oxy}methyl)-3,4,5-trihydroxyoxan-2-yl]oxy}-1-hydroxy-2,2,6-trimethylcyclohexyl)but-3-en-2-one	C24H40O12	520.568	-1.366	36	Apocarotenoids	C1CCCCC1	Phyllanthaceae	Breynia	Breynia fruticosa	31						1	Phyllanthaceae	Exclusive (1 Family)	FALSE	0	-1.366	-99	FALSE	0	3	0	3	HIDDEN GEM (High Novelty)
CRCGZPVGNSFIDX-KYJSFNMBSA-N	Cc1cc2c(cc1O)[C@]1(C)CCC(=O)C(C)(C)[C@H]1[C@H](O)C2	(4aR,10R,10aS)-6,10-dihydroxy-1,1,4a,7-tetramethyl-1,2,3,4,4a,9,10,10a-octahydrophenanthren-2-one	C18H24O3	288.382	1.863	21	Diterpenoids	c1ccc2c(c1)CCC3CCCCC23	Phyllanthaceae	Flueggea	Flueggea virosa	8						1	Phyllanthaceae	Exclusive (1 Family)	FALSE	0	1.863	-99	FALSE	0	3	0	3	HIDDEN GEM (High Novelty)
CWNQCRVGOLTLSA-MTGIANMYSA-N	COc1cc([C@H]2Oc3cc(O[C@@H]4O[C@H](CO)[C@@H](O)[C@H](O)[C@H]4O)cc(OC)c3C[C@@H]2O)cc(OC)c1O	(2S,3R,4S,5S,6R)-2-{[(2R,3S)-3-hydroxy-2-(4-hydroxy-3,5-dimethoxyphenyl)-5-methoxy-3,4-dihydro-2H-1-benzopyran-7-yl]oxy}-6-(hydroxymethyl)oxane-3,4,5-triol	C24H30O12	510.489	0.283	36	Flavonoids	O1c2ccccc2CCC1c3ccccc3	Phyllanthaceae	Glochidion	Glochidion zeylanicum	50						1	Phyllanthaceae	Exclusive (1 Family)	FALSE	0	0.283	-99	FALSE	0	3	0	3	HIDDEN GEM (High Novelty)
CWNQCRVGOLTLSA-UHFFFAOYSA-N	COc1cc(C2Oc3cc(OC4OC(CO)C(O)C(O)C4O)cc(OC)c3CC2O)cc(OC)c1O	2-{[3-hydroxy-2-(4-hydroxy-3,5-dimethoxyphenyl)-5-methoxy-3,4-dihydro-2H-1-benzopyran-7-yl]oxy}-6-(hydroxymethyl)oxane-3,4,5-triol	C24H30O12	510.489	0.283	36	Flavonoids	O1c2ccccc2CCC1c3ccccc3	Phyllanthaceae	Glochidion	Glochidion zeylanicum	50						1	Phyllanthaceae	Exclusive (1 Family)	FALSE	0	0.283	-99	FALSE	0	3	0	3	HIDDEN GEM (High Novelty)
CZZKSEXMNQGXJU-ROMRWMGNSA-N	COC[C@H]1Cc2cc(OC)c(OC)cc2[C@@H](c2ccc(OC)c(OC)c2)[C@@H]1COC	(1R,2S,3S)-1-(3,4-dimethoxyphenyl)-6,7-dimethoxy-2,3-bis(methoxymethyl)-1,2,3,4-tetrahydronaphthalene	C24H32O6	416.508	2.89	30	Lignans	c1ccc(cc1)C2c3ccccc3CCC2	Phyllanthaceae	Phyllanthus	Phyllanthus urinaria;Phyllanthus virgatus	20						1	Phyllanthaceae	Exclusive (1 Family)	FALSE	0	2.89	-99	FALSE	0	3	0	3	HIDDEN GEM (High Novelty)
CZZKSEXMNQGXJU-VUMVONDWSA-N	COC[C@H]1Cc2cc(OC)c(OC)cc2[C@H](c2ccc(OC)c(OC)c2)[C@H]1COC	(1S,2R,3S)-1-(3,4-dimethoxyphenyl)-6,7-dimethoxy-2,3-bis(methoxymethyl)-1,2,3,4-tetrahydronaphthalene	C24H32O6	416.508	2.89	30	Lignans	c1ccc(cc1)C2c3ccccc3CCC2	Phyllanthaceae	Phyllanthus	Phyllanthus amarus	20						1	Phyllanthaceae	Exclusive (1 Family)	FALSE	0	2.89	-99	FALSE	0	3	0	3	HIDDEN GEM (High Novelty)
DJRQKAYIDMTVGM-AXLUDCLJSA-N	CC(C)[C@@H]1CC[C@]2(C)CC[C@]3(C)[C@H](CC[C@@H]4[C@]5(C)[C@@H](CC[C@]43C)C(C)(C)[C@@H](O)C[C@H]5O)[C@@H]12	(1S,3aR,5aR,5bR,7aS,9S,11R,11aR,11bS,13aR,13bR)-3a,5a,5b,8,8,11a-hexamethyl-1-(propan-2-yl)-icosahydro-1H-cyclopenta[a]chrysene-9,11-diol	C30H52O2	444.734	11.054	32	Triterpenoids	C1CCC2C(C1)CCC3C2CCC4C5CCCC5CCC43	Phyllanthaceae	Glochidion	Glochidion eriocarpum	49						1	Phyllanthaceae	Exclusive (1 Family)	FALSE	0	11.054	-99	FALSE	0	3	0	3	HIDDEN GEM (High Novelty)
DJRQKAYIDMTVGM-UHFFFAOYSA-N	CC(C)C1CCC2(C)CCC3(C)C(CCC4C5(C)C(O)CC(O)C(C)(C)C5CCC43C)C12	3a,5a,5b,8,8,11a-hexamethyl-1-(propan-2-yl)-icosahydro-1H-cyclopenta[a]chrysene-9,11-diol	C30H52O2	444.734	11.054	32	Triterpenoids	C1CCC2C(C1)CCC3C2CCC4C5CCCC5CCC43	Phyllanthaceae	Glochidion	Glochidion eriocarpum	49						1	Phyllanthaceae	Exclusive (1 Family)	FALSE	0	11.054	-99	FALSE	0	3	0	3	HIDDEN GEM (High Novelty)
DMUKCLRLPXYUKD-LICRDSFHSA-N	CC1(C)CC[C@]2(C)C[C@H](O)[C@]3(C)C(=CC[C@@H]4[C@@]5(C)CC[C@H](O)[C@](C)(CO)[C@@H]5CC[C@]43C)[C@@H]2C1	(3S,4S,4aR,6aR,6bS,7S,8aR,12aR,14aR,14bR)-4-(hydroxymethyl)-4,6a,6b,8a,11,11,14b-heptamethyl-1,2,3,4,4a,5,6,6a,6b,7,8,8a,9,10,11,12,12a,14,14a,14b-icosahydropicene-3,7-diol	C30H50O3	458.717	8.336	33	Triterpenoids	C1=C2C3CCCCC3CCC2C4CCC5CCCCC5C4C1	Phyllanthaceae	Phyllanthus	Phyllanthus flexuosus	27						1	Phyllanthaceae	Exclusive (1 Family)	FALSE	0	8.336	-99	FALSE	0	3	0	3	HIDDEN GEM (High Novelty)
DONLEUABKIOSJU-FTJBHMTQSA-N	C=CC(C)(C)C=Cc1ccc(O[C@@H]([C@H](O)c2ccc(O)c(OC)c2)C(C)(C)C=C)c(OC)c1	4-[(1R,2R)-2-[4-(3,3-dimethylpenta-1,4-dien-1-yl)-2-methoxyphenoxy]-1-hydroxy-3,3-dimethylpent-4-en-1-yl]-2-methoxyphenol	C28H36O5	452.583	7.375	33		O(c1ccccc1)CCc2ccccc2	Phyllanthaceae	Antidesma	Antidesma montanum;Antidesma montanum var. montanum	6						1	Phyllanthaceae	Exclusive (1 Family)	FALSE	0	7.375	-99	FALSE	0	3	0	3	HIDDEN GEM (High Novelty)
DONLEUABKIOSJU-QLRMLEDJSA-N	C=CC(C)(C)/C=C/c1ccc(O[C@@H]([C@H](O)c2ccc(O)c(OC)c2)C(C)(C)C=C)c(OC)c1	4-[(1R,2R)-2-{4-[(1E)-3,3-dimethylpenta-1,4-dien-1-yl]-2-methoxyphenoxy}-1-hydroxy-3,3-dimethylpent-4-en-1-yl]-2-methoxyphenol	C28H36O5	452.583	7.375	33		O(c1ccccc1)CCc2ccccc2	Phyllanthaceae	Antidesma	Antidesma montanum;Antidesma montanum var. montanum	6						1	Phyllanthaceae	Exclusive (1 Family)	FALSE	0	7.375	-99	FALSE	0	3	0	3	HIDDEN GEM (High Novelty)
DTBYJDROKVCOQC-LXNWUTLYSA-N	O=C(/C=C/c1ccc(O)cc1)OC[C@H]1OC(Oc2ccc(O)cc2)[C@H](O)[C@@H](O)[C@@H]1O	[(2R,3S,4S,5R)-3,4,5-trihydroxy-6-(4-hydroxyphenoxy)oxan-2-yl]methyl (2E)-3-(4-hydroxyphenyl)prop-2-enoate	C21H22O9	418.395	1.798	30	Phenylpropanoids (C6-C3)	c1ccccc1.c1ccccc1	Phyllanthaceae	Breynia	Breynia disticha	22						1	Phyllanthaceae	Exclusive (1 Family)	FALSE	0	1.798	-99	FALSE	0	3	0	3	HIDDEN GEM (High Novelty)
DTDWLEXEERIYFQ-UHFFFAOYSA-N	COC(=O)C(O)C1OC(=O)C(OC(=O)c2cc(O)c(O)c(O)c2)C1O	4-hydroxy-5-(1-hydroxy-2-methoxy-2-oxoethyl)-2-oxooxolan-3-yl 3,4,5-trihydroxybenzoate	C14H14O11	358.255	-0.183	25	Benzene and substituted derivatives	O1CCC(OCc2ccccc2)C1	Phyllanthaceae	Phyllanthus	Phyllanthus emblica	6						1	Phyllanthaceae	Exclusive (1 Family)	FALSE	0	-0.183	-99	FALSE	0	3	0	3	HIDDEN GEM (High Novelty)
DTDWLEXEERIYFQ-ZNSHCXBVSA-N	COC(=O)[C@H](O)[C@H]1OC(=O)[C@@H](OC(=O)c2cc(O)c(O)c(O)c2)[C@@H]1O	(3S,4R,5S)-4-hydroxy-5-[(1R)-1-hydroxy-2-methoxy-2-oxoethyl]-2-oxooxolan-3-yl 3,4,5-trihydroxybenzoate	C14H14O11	358.255	-0.183	25	Benzene and substituted derivatives	O1CCC(OCc2ccccc2)C1	Phyllanthaceae	Phyllanthus	Phyllanthus emblica	6						1	Phyllanthaceae	Exclusive (1 Family)	FALSE	0	-0.183	-99	FALSE	0	3	0	3	HIDDEN GEM (High Novelty)
DUWAFYZJAVLHSP-UHFFFAOYSA-N	C=CC(C)(C)c1cc2cc(OC)c(O)c(OC)c2oc1=O	7-hydroxy-6,8-dimethoxy-3-(2-methylbut-3-en-2-yl)-2H-chromen-2-one	C16H18O5	290.312	4.234	21		O1c2ccccc2C=CC1	Phyllanthaceae	Antidesma	Antidesma montanum;Antidesma montanum var. montanum	6						1	Phyllanthaceae	Exclusive (1 Family)	FALSE	0	4.234	-99	FALSE	0	3	0	3	HIDDEN GEM (High Novelty)
DVPJWLZOUQMMLR-BXBNOFQZSA-N	C=C(C)[C@@H]1CC[C@]2(C)CC[C@]3(C)[C@H](CC[C@@H]4[C@]5(C)[C@@H](CC[C@]43C)C(C)(C)[C@H](O)C[C@H]5OC(C)=O)[C@@H]12	(1R,3aR,5aR,5bR,7aS,9R,11R,11aR,11bS,13aR,13bR)-9-hydroxy-3a,5a,5b,8,8,11a-hexamethyl-1-(prop-1-en-2-yl)-icosahydro-1H-cyclopenta[a]chrysen-11-yl acetate	C32H52O3	484.755	10.978	35	Triterpenoids	C1CCC2C(C1)CCC3C2CCC4C5CCCC5CCC43	Phyllanthaceae	Glochidion	Glochidion puberum	49						1	Phyllanthaceae	Exclusive (1 Family)	FALSE	0	10.978	-99	FALSE	0	3	0	3	HIDDEN GEM (High Novelty)
DVPJWLZOUQMMLR-UHFFFAOYSA-N	C=C(C)C1CCC2(C)CCC3(C)C(CCC4C5(C)C(OC(C)=O)CC(O)C(C)(C)C5CCC43C)C12	9-hydroxy-3a,5a,5b,8,8,11a-hexamethyl-1-(prop-1-en-2-yl)-icosahydro-1H-cyclopenta[a]chrysen-11-yl acetate	C32H52O3	484.755	10.978	35	Triterpenoids	C1CCC2C(C1)CCC3C2CCC4C5CCCC5CCC43	Phyllanthaceae	Glochidion	Glochidion puberum	49						1	Phyllanthaceae	Exclusive (1 Family)	FALSE	0	10.978	-99	FALSE	0	3	0	3	HIDDEN GEM (High Novelty)
DZJJSTJVZPRMCL-UHFFFAOYSA-N	CC(CO)C(=O)OCC1OC(Oc2ccc(O)cc2)C(O)C(O)C1O	[3,4,5-trihydroxy-6-(4-hydroxyphenoxy)oxan-2-yl]methyl 3-hydroxy-2-methylpropanoate	C16H22O9	358.341	-0.371	25	Organooxygen compounds	c1ccccc1	Phyllanthaceae	Breynia	Breynia fruticosa	98						1	Phyllanthaceae	Exclusive (1 Family)	FALSE	0	-0.371	-99	FALSE	0	3	0	3	HIDDEN GEM (High Novelty)
DZJJSTJVZPRMCL-ZJFZZVSUSA-N	C[C@@H](CO)C(=O)OC[C@H]1O[C@@H](Oc2ccc(O)cc2)[C@H](O)[C@@H](O)[C@H]1O	[(2R,3R,4S,5R,6S)-3,4,5-trihydroxy-6-(4-hydroxyphenoxy)oxan-2-yl]methyl (2S)-3-hydroxy-2-methylpropanoate	C16H22O9	358.341	-0.371	25	Organooxygen compounds	c1ccccc1	Phyllanthaceae	Breynia	Breynia fruticosa	98						1	Phyllanthaceae	Exclusive (1 Family)	FALSE	0	-0.371	-99	FALSE	0	3	0	3	HIDDEN GEM (High Novelty)
FCOQWUOWHWHTJP-DZXBDMBVSA-N	COc1cc2c(O[C@@H]3OC[C@@H](OC)[C@H](OC)[C@H]3O)c3c(c(-c4ccc5c(c4)OCO5)c2cc1OC)C(=O)OC3	9-(2H-1,3-benzodioxol-5-yl)-4-{[(2S,3R,4R,5R)-3-hydroxy-4,5-dimethoxyoxan-2-yl]oxy}-6,7-dimethoxy-1H,3H-naphtho[2,3-c]furan-1-one	C28H28O11	540.516	2.882	39	Lignans	O1c2ccc(cc2OC1)-c3c4ccccc4cc5c3COC5	Phyllanthaceae	Cleistanthus;Phyllanthus	Cleistanthus collinus;Cleistanthus patulus;Phyllanthus taxodiifolius	38						1	Phyllanthaceae	Exclusive (1 Family)	FALSE	0	2.882	-99	FALSE	0	3	0	3	HIDDEN GEM (High Novelty)
FCOQWUOWHWHTJP-URRSQCJUSA-N	COc1cc2c(OC3OC[C@@H](OC)[C@H](OC)[C@H]3O)c3c(c(-c4ccc5c(c4)OCO5)c2cc1OC)C(=O)OC3	9-(2H-1,3-benzodioxol-5-yl)-4-{[(3R,4R,5R)-3-hydroxy-4,5-dimethoxyoxan-2-yl]oxy}-6,7-dimethoxy-1H,3H-naphtho[2,3-c]furan-1-one	C28H28O11	540.516	2.882	39	Lignans	O1c2ccc(cc2OC1)-c3c4ccccc4cc5c3COC5	Phyllanthaceae	Cleistanthus	Cleistanthus collinus;Cleistanthus patulus	38						1	Phyllanthaceae	Exclusive (1 Family)	FALSE	0	2.882	-99	FALSE	0	3	0	3	HIDDEN GEM (High Novelty)
FCOQWUOWHWHTJP-XSQFNYNFSA-N	COc1cc2c(O[C@H]3OC[C@@H](OC)[C@H](OC)[C@H]3O)c3c(c(-c4ccc5c(c4)OCO5)c2cc1OC)C(=O)OC3	9-(2H-1,3-benzodioxol-5-yl)-4-{[(2R,3R,4R,5R)-3-hydroxy-4,5-dimethoxyoxan-2-yl]oxy}-6,7-dimethoxy-1H,3H-naphtho[2,3-c]furan-1-one	C28H28O11	540.516	2.882	39	Lignans	O1c2ccc(cc2OC1)-c3c4ccccc4cc5c3COC5	Phyllanthaceae	Cleistanthus	Cleistanthus collinus	38						1	Phyllanthaceae	Exclusive (1 Family)	FALSE	0	2.882	-99	FALSE	0	3	0	3	HIDDEN GEM (High Novelty)
FFDHYUFECJTEAY-MRULXVATSA-N	CC1(C)CC[C@]2(C(=O)O)CC[C@]3(C)[C@H](CC[C@@H]4[C@@]5(C)CCCC(C)(C)[C@@H]5CC[C@]43C)[C@@H]2C1	(4aS,6aR,6bR,8aS,12aS,12bR,14aR,14bS)-2,2,6a,6b,9,9,12a-heptamethyl-docosahydropicene-4a-carboxylic acid	C30H50O2	442.718	12.828	32	Triterpenoids	C1CCC2C(C1)CCC3C2CCC4C5CCCCC5CCC43	Phyllanthaceae	Glochidion	Glochidion heyneanum var. heyneanum	27						1	Phyllanthaceae	Exclusive (1 Family)	FALSE	0	12.828	-99	FALSE	0	3	0	3	HIDDEN GEM (High Novelty)
FFDHYUFECJTEAY-UHFFFAOYSA-N	CC1(C)CCC2(C(=O)O)CCC3(C)C(CCC4C5(C)CCCC(C)(C)C5CCC43C)C2C1	2,2,6a,6b,9,9,12a-heptamethyl-docosahydropicene-4a-carboxylic acid	C30H50O2	442.718	12.828	32	Triterpenoids	C1CCC2C(C1)CCC3C2CCC4C5CCCCC5CCC43	Phyllanthaceae	Glochidion	Glochidion heyneanum var. heyneanum	27						1	Phyllanthaceae	Exclusive (1 Family)	FALSE	0	12.828	-99	FALSE	0	3	0	3	HIDDEN GEM (High Novelty)
FTCISLOTUCZXTN-FMSGJZPZSA-N	CO[C@H]1CC2=CC(=O)O[C@@]23C[C@@H]1N1CCCC[C@@H]13	(1S,2R,8S,9S)-9-methoxy-14-oxa-7-azatetracyclo[6.6.1.0¹,¹¹.0²,⁷]pentadec-11-en-13-one	C14H19NO3	249.306	0.355	18	Lysine alkaloids	O1CC=C2CCC3N4CCCCC4C12C3	Phyllanthaceae	Flueggea	Flueggea suffruticosa	6						1	Phyllanthaceae	Exclusive (1 Family)	FALSE	0	0.355	-99	FALSE	0	3	0	3	HIDDEN GEM (High Novelty)
FTCISLOTUCZXTN-MNXVOIDGSA-N	CO[C@H]1CC2=CC(=O)O[C@@]23C[C@@H]1N1CCCC[C@H]13	(1S,2S,8S,9S)-9-methoxy-14-oxa-7-azatetracyclo[6.6.1.0¹,¹¹.0²,⁷]pentadec-11-en-13-one	C14H19NO3	249.306	0.355	18	Lysine alkaloids	O1CC=C2CCC3N4CCCCC4C12C3	Phyllanthaceae	Flueggea;Margaritaria	Flueggea suffruticosa;Margaritaria indica	6						1	Phyllanthaceae	Exclusive (1 Family)	FALSE	0	0.355	-99	FALSE	0	3	0	3	HIDDEN GEM (High Novelty)
FTCISLOTUCZXTN-UHFFFAOYSA-N	COC1CC2=CC(=O)OC23CC1N1CCCCC13	9-methoxy-14-oxa-7-azatetracyclo[6.6.1.0¹,¹¹.0²,⁷]pentadec-11-en-13-one	C14H19NO3	249.306	0.355	18	Lysine alkaloids	O1CC=C2CCC3N4CCCCC4C12C3	Phyllanthaceae	Flueggea;Margaritaria	Flueggea suffruticosa;Margaritaria indica	6						1	Phyllanthaceae	Exclusive (1 Family)	FALSE	0	0.355	-99	FALSE	0	3	0	3	HIDDEN GEM (High Novelty)
FTMRULQWDFEAMK-VWHBNCMFSA-N	O=C(O)C[C@@]1(O)C(=O)O[C@H]2[C@@H]3OC(=O)c4cc(O)c(O)c(O)c4-c4c(cc(O)c(O)c4O)C(=O)OC[C@H]2O[C@@H](OC(=O)c2cc(O)c(O)c(O)c2)[C@@H]3OC(=O)c2cc(O)c(O)c3c2[C@H]1[C@@H](C(=O)O)O3	(4R,5S,7R,25S,26R,29S,30S,31S)-29-(carboxymethyl)-13,14,15,18,19,20,29,34,35-nonahydroxy-2,10,23,28-tetraoxo-5-(3,4,5-trihydroxybenzoyloxy)-3,6,9,24,27,32-hexaoxaheptacyclo[28.6.1.0⁴,²⁵.0⁷,²⁶.0¹¹,¹⁶.0¹⁷,²².0³³,³⁷]heptatriaconta-1(36),11(16),12,14,17,19,21,33(37),34-nonaene-31-carboxylic acid	C41H30O28	970.662	3.399	69	Phenolic acids (C6-C1)	O1c2cccc3c2C(C1)CCOC4C5OC(OCc6ccccc6)C(OC3)C4OCc7ccccc7-c8ccccc8COC5	Phyllanthaceae	Phyllanthus	Phyllanthus flexuosus	6						1	Phyllanthaceae	Exclusive (1 Family)	FALSE	0	3.399	-99	FALSE	0	3	0	3	HIDDEN GEM (High Novelty)
FUZPULBJXZQHRK-NOOOWODRSA-N	COC(=O)[C@@H](O)[C@H](O)[C@H](O)[C@@H](OC(=O)c1cc(O)c(O)c(O)c1)C(=O)OC	1,6-dimethyl (2S,3R,4S,5R)-2,3,4-trihydroxy-5-(3,4,5-trihydroxybenzoyloxy)hexanedioate	C15H18O12	390.297	-1.111	27	Phenolic acids (C6-C1)	c1ccccc1	Phyllanthaceae	Phyllanthus	Phyllanthus emblica	98						1	Phyllanthaceae	Exclusive (1 Family)	FALSE	0	-1.111	-99	FALSE	0	3	0	3	HIDDEN GEM (High Novelty)
FUZPULBJXZQHRK-UHFFFAOYSA-N	COC(=O)C(O)C(O)C(O)C(OC(=O)c1cc(O)c(O)c(O)c1)C(=O)OC	1,6-dimethyl 2,3,4-trihydroxy-5-(3,4,5-trihydroxybenzoyloxy)hexanedioate	C15H18O12	390.297	-1.111	27	Phenolic acids (C6-C1)	c1ccccc1	Phyllanthaceae	Phyllanthus	Phyllanthus emblica	98						1	Phyllanthaceae	Exclusive (1 Family)	FALSE	0	-1.111	-99	FALSE	0	3	0	3	HIDDEN GEM (High Novelty)
FVDUEUSREHDUDK-JGEBJYAUSA-N	COc1cc([C@H]2c3c(cc(OC)c(O[C@@H]4O[C@H](CO)[C@@H](O)[C@H](O)[C@H]4O)c3OC)C[C@@H](CO)[C@@H]2CO)cc(OC)c1OC	(2S,3R,4S,5S,6R)-2-{[(6R,7R,8S)-6,7-bis(hydroxymethyl)-1,3-dimethoxy-8-(3,4,5-trimethoxyphenyl)-5,6,7,8-tetrahydronaphthalen-2-yl]oxy}-6-(hydroxymethyl)oxane-3,4,5-triol	C29H40O13	596.621	0.055	42	Lignans	c1ccc(cc1)C2c3ccccc3CCC2	Phyllanthaceae	Antidesma	Antidesma membranaceum	20						1	Phyllanthaceae	Exclusive (1 Family)	FALSE	0	0.055	-99	FALSE	0	3	0	3	HIDDEN GEM (High Novelty)
FVDUEUSREHDUDK-UHFFFAOYSA-N	COc1cc(C2c3c(cc(OC)c(OC4OC(CO)C(O)C(O)C4O)c3OC)CC(CO)C2CO)cc(OC)c1OC	2-{[6,7-bis(hydroxymethyl)-1,3-dimethoxy-8-(3,4,5-trimethoxyphenyl)-5,6,7,8-tetrahydronaphthalen-2-yl]oxy}-6-(hydroxymethyl)oxane-3,4,5-triol	C29H40O13	596.621	0.055	42	Lignans	c1ccc(cc1)C2c3ccccc3CCC2	Phyllanthaceae	Antidesma	Antidesma membranaceum	20						1	Phyllanthaceae	Exclusive (1 Family)	FALSE	0	0.055	-99	FALSE	0	3	0	3	HIDDEN GEM (High Novelty)
FVHSMRDKHFISMB-UHFFFAOYSA-N	COc1cc2c(OC)c3c(c(-c4ccc5c(c4)OCO5)c2cc1O)C(=O)OC3	9-(2H-1,3-benzodioxol-5-yl)-7-hydroxy-4,6-dimethoxy-1H,3H-naphtho[2,3-c]furan-1-one	C21H16O7	380.348	3.765	28	Lignans	O1c2ccc(cc2OC1)-c3c4ccccc4cc5c3COC5	Phyllanthaceae	Phyllanthus	Phyllanthus oligospermus	38						1	Phyllanthaceae	Exclusive (1 Family)	FALSE	0	3.765	-99	FALSE	0	3	0	3	HIDDEN GEM (High Novelty)
FWBYBHVDDGVPDF-YOVQKNEVSA-N	C=C(C)[C@@H]1CC[C@]2(C)CC[C@]3(C)[C@H](CC[C@H]4[C@@]5(C)C=CC(=O)C(C)(C)[C@@H]5CC[C@]43C)[C@@H]12	(1R,3aR,5aR,5bR,7aR,11aR,11bS,13aR,13bR)-3a,5a,5b,8,8,11a-hexamethyl-1-(prop-1-en-2-yl)-1H,2H,3H,3aH,4H,5H,5aH,5bH,6H,7H,7aH,8H,9H,11aH,11bH,12H,13H,13aH,13bH-cyclopenta[a]chrysen-9-one	C30H46O	422.687	10.982	31	Triterpenoids	C1=CC2C(CC1)CCC3C2CCC4C5CCCC5CCC43	Phyllanthaceae	Glochidion	Glochidion heyneanum var. heyneanum;Glochidion thomsonii	8						1	Phyllanthaceae	Exclusive (1 Family)	FALSE	0	10.982	-99	FALSE	0	3	0	3	HIDDEN GEM (High Novelty)
GARWSBVNXDNAOV-QAPCUYQASA-N	Cc1cc2c(cc1O)[C@]1(C)CCC(=O)C(C)(C)[C@H]1C=C2	(4aR,10aS)-6-hydroxy-1,1,4a,7-tetramethyl-1,2,3,4,4a,10a-hexahydrophenanthren-2-one	C18H22O2	270.367	3.408	20	Diterpenoids	c1ccc2c(c1)C=CC3CCCCC23	Phyllanthaceae	Flueggea	Flueggea virosa	8						1	Phyllanthaceae	Exclusive (1 Family)	FALSE	0	3.408	-99	FALSE	0	3	0	3	HIDDEN GEM (High Novelty)
GCEGHLRRCGSNLJ-FWPYAJAMSA-N	COc1cc2c(O[C@@H]3OC[C@@H](OC)[C@H](OC)[C@H]3O[C@@H]3O[C@H](COC(C)=O)[C@@H](O)[C@H](O)[C@H]3O)c3c(c(-c4ccc5c(c4)OCO5)c2cc1OC)C(=O)OC3	[(2R,3S,4S,5R,6S)-6-{[(2S,3R,4S,5R)-2-{[9-(2H-1,3-benzodioxol-5-yl)-6,7-dimethoxy-1-oxo-1H,3H-naphtho[2,3-c]furan-4-yl]oxy}-4,5-dimethoxyoxan-3-yl]oxy}-3,4,5-trihydroxyoxan-2-yl]methyl acetate	C36H40O17	744.694	2.085	53	Lignans	O1c2ccc(cc2OC1)-c3c4ccccc4cc5c3COC5	Phyllanthaceae	Phyllanthus	Phyllanthus taxodiifolius	38						1	Phyllanthaceae	Exclusive (1 Family)	FALSE	0	2.085	-99	FALSE	0	3	0	3	HIDDEN GEM (High Novelty)
GCEGHLRRCGSNLJ-UHFFFAOYSA-N	COc1cc2c(OC3OCC(OC)C(OC)C3OC3OC(COC(C)=O)C(O)C(O)C3O)c3c(c(-c4ccc5c(c4)OCO5)c2cc1OC)C(=O)OC3	{6-[(2-{[9-(2H-1,3-benzodioxol-5-yl)-6,7-dimethoxy-1-oxo-1H,3H-naphtho[2,3-c]furan-4-yl]oxy}-4,5-dimethoxyoxan-3-yl)oxy]-3,4,5-trihydroxyoxan-2-yl}methyl acetate	C36H40O17	744.694	2.085	53	Lignans	O1c2ccc(cc2OC1)-c3c4ccccc4cc5c3COC5	Phyllanthaceae	Phyllanthus	Phyllanthus taxodiifolius	38						1	Phyllanthaceae	Exclusive (1 Family)	FALSE	0	2.085	-99	FALSE	0	3	0	3	HIDDEN GEM (High Novelty)
GFKFBLJVPWRDEL-JGVFFNPUSA-N	C[C@H](O)C[C@H]1CCCCN1	(2S)-1-[(2R)-piperidin-2-yl]propan-2-ol	C8H17NO	143.227	1.263	10	Lysine alkaloids	N1CCCCC1	Phyllanthaceae	Andrachne	Andrachne aspera	12						1	Phyllanthaceae	Exclusive (1 Family)	FALSE	0	1.263	-99	FALSE	0	3	0	3	HIDDEN GEM (High Novelty)
GFVMHSQLCIEXNG-UHFFFAOYSA-N	CCCC(O)CC1CCCC(CC(C)=O)N1	1-[6-(2-hydroxypentyl)piperidin-2-yl]propan-2-one	C13H25NO2	227.344	2.461	16	Lysine alkaloids	N1CCCCC1	Phyllanthaceae	Andrachne	Andrachne aspera	12						1	Phyllanthaceae	Exclusive (1 Family)	FALSE	0	2.461	-99	FALSE	0	3	0	3	HIDDEN GEM (High Novelty)
GFVMHSQLCIEXNG-XQQFMLRXSA-N	CCC[C@H](O)C[C@H]1CCC[C@@H](CC(C)=O)N1	1-[(2S,6R)-6-[(2S)-2-hydroxypentyl]piperidin-2-yl]propan-2-one	C13H25NO2	227.344	2.461	16	Lysine alkaloids	N1CCCCC1	Phyllanthaceae	Andrachne	Andrachne aspera	12						1	Phyllanthaceae	Exclusive (1 Family)	FALSE	0	2.461	-99	FALSE	0	3	0	3	HIDDEN GEM (High Novelty)
GFVMHSQLCIEXNG-YNEHKIRRSA-N	CCC[C@@H](O)C[C@H]1CCC[C@@H](CC(C)=O)N1	1-[(2S,6R)-6-[(2R)-2-hydroxypentyl]piperidin-2-yl]propan-2-one	C13H25NO2	227.344	2.461	16	Lysine alkaloids	N1CCCCC1	Phyllanthaceae	Andrachne	Andrachne aspera	12						1	Phyllanthaceae	Exclusive (1 Family)	FALSE	0	2.461	-99	FALSE	0	3	0	3	HIDDEN GEM (High Novelty)
GGGUGZHBAOMSFJ-LCTNEHIHSA-N	CC1(C)CC[C@@]2(C)CC=C3[C@@]4(C)CC[C@H]5C(C)(C)[C@@H](O)CC[C@]5(C)[C@@H]4CC[C@@]3(C)[C@@H]2C1	(3S,4aR,6aS,8aS,12aR,12bS,14aS,14bR)-4,4,6a,8a,11,11,12b,14b-octamethyl-1,2,3,4,4a,5,6,6a,8,8a,9,10,11,12,12a,12b,13,14,14a,14b-icosahydropicen-3-ol	C30H50O	426.719	11.352	31		C1=C2C(CCC3C2CCC4CCCCC43)C5CCCCC5C1	Phyllanthaceae	Glochidion	Glochidion zeylanicum	7						1	Phyllanthaceae	Exclusive (1 Family)	FALSE	0	11.352	-99	FALSE	0	3	0	3	HIDDEN GEM (High Novelty)
GGQABIPBZKETPQ-IMSYWVGJSA-N	O=C(O[C@@H]1C(=O)O[C@H]([C@@H](O)C(=O)O)[C@H]1O)c1cc(O)c(O)c(O)c1	(2R)-2-hydroxy-2-[(2S,3R,4S)-3-hydroxy-5-oxo-4-(3,4,5-trihydroxybenzoyloxy)oxolan-2-yl]acetic acid	C13H12O11	344.228	-0.504	24	Phenolic acids (C6-C1)	O1CCC(OCc2ccccc2)C1	Phyllanthaceae	Phyllanthus	Phyllanthus emblica	6						1	Phyllanthaceae	Exclusive (1 Family)	FALSE	0	-0.504	-99	FALSE	0	3	0	3	HIDDEN GEM (High Novelty)
GGQABIPBZKETPQ-UHFFFAOYSA-N	O=C(OC1C(=O)OC(C(O)C(=O)O)C1O)c1cc(O)c(O)c(O)c1	2-hydroxy-2-[3-hydroxy-5-oxo-4-(3,4,5-trihydroxybenzoyloxy)oxolan-2-yl]acetic acid	C13H12O11	344.228	-0.504	24	Phenolic acids (C6-C1)	O1CCC(OCc2ccccc2)C1	Phyllanthaceae	Phyllanthus	Phyllanthus emblica	6						1	Phyllanthaceae	Exclusive (1 Family)	FALSE	0	-0.504	-99	FALSE	0	3	0	3	HIDDEN GEM (High Novelty)
GHWGICUIKKKMHY-FOORKGQUSA-N	COc1cc2c(O[C@@H]3O[C@H](CO)[C@@H](O)[C@H](O)[C@H]3O)c(CO)c(C)c(-c3ccc4c(c3)OCO4)c2cc1OC	(2S,3R,4S,5S,6R)-2-{[4-(2H-1,3-benzodioxol-5-yl)-2-(hydroxymethyl)-6,7-dimethoxy-3-methylnaphthalen-1-yl]oxy}-6-(hydroxymethyl)oxane-3,4,5-triol	C27H30O11	530.522	2.461	38	Lignans	O1c2ccc(cc2OC1)-c3cccc4ccccc43	Phyllanthaceae	Phyllanthus	Phyllanthus myrtifolius	6						1	Phyllanthaceae	Exclusive (1 Family)	FALSE	0	2.461	-99	FALSE	0	3	0	3	HIDDEN GEM (High Novelty)
GSDRPXSKFIANKI-BEVHKJLDSA-N	C[C@@H](O)/C=C/[C@H]1[C@H](O)C[C@@H](O)CC1(C)C	(1S,3R,4R)-4-[(1E,3R)-3-hydroxybut-1-en-1-yl]-5,5-dimethylcyclohexane-1,3-diol	C12H22O3	214.302	1.289	15	Apocarotenoids	C1CCCCC1	Phyllanthaceae	Phyllanthus	Phyllanthus racemosus	31						1	Phyllanthaceae	Exclusive (1 Family)	FALSE	0	1.289	-99	FALSE	0	3	0	3	HIDDEN GEM (High Novelty)
GSDRPXSKFIANKI-UHFFFAOYSA-N	CC(O)C=CC1C(O)CC(O)CC1(C)C	4-(3-hydroxybut-1-en-1-yl)-5,5-dimethylcyclohexane-1,3-diol	C12H22O3	214.302	1.289	15	Apocarotenoids	C1CCCCC1	Phyllanthaceae	Phyllanthus	Phyllanthus racemosus	31						1	Phyllanthaceae	Exclusive (1 Family)	FALSE	0	1.289	-99	FALSE	0	3	0	3	HIDDEN GEM (High Novelty)
GWTYUVDCMVXAGV-QSJFSLAZSA-N	CCN(CC)[C@@H]1C[C@@]23OC(=O)C=C2C[C@@H]1N1CCCC[C@H]13	(1R,2S,8S,15R)-15-(diethylamino)-13-oxa-7-azatetracyclo[6.5.2.0¹,¹⁰.0²,⁷]pentadec-10-en-12-one	C17H26N2O2	290.401	1.244	21	Ornithine alkaloids	O1CC=C2CC3N4CCCCC4C12CC3	Phyllanthaceae	Flueggea	Flueggea suffruticosa	6						1	Phyllanthaceae	Exclusive (1 Family)	FALSE	0	1.244	-99	FALSE	0	3	0	3	HIDDEN GEM (High Novelty)
GWTYUVDCMVXAGV-UHFFFAOYSA-N	CCN(CC)C1CC23OC(=O)C=C2CC1N1CCCCC13	15-(diethylamino)-13-oxa-7-azatetracyclo[6.5.2.0¹,¹⁰.0²,⁷]pentadec-10-en-12-one	C17H26N2O2	290.401	1.244	21	Ornithine alkaloids	O1CC=C2CC3N4CCCCC4C12CC3	Phyllanthaceae	Flueggea	Flueggea suffruticosa	6						1	Phyllanthaceae	Exclusive (1 Family)	FALSE	0	1.244	-99	FALSE	0	3	0	3	HIDDEN GEM (High Novelty)
GZHUOZHHOSNNHO-JBCPEALYSA-N	CC(=O)O[C@H]1[C@@H](O)CO[C@@H](O[C@H]2CC[C@@]3(C)[C@@H](CC[C@]4(C)[C@@H]3CC=C3[C@@H]5CC(C)(C)CC[C@]5(C(=O)O)CC[C@]34C)[C@]2(C)CO)[C@@H]1O	(4aS,6aS,6bR,8aR,9R,10S,12aR,12bR,14bS)-10-{[(2S,3R,4S,5S)-4-(acetyloxy)-3,5-dihydroxyoxan-2-yl]oxy}-9-(hydroxymethyl)-2,2,6a,6b,9,12a-hexamethyl-1,2,3,4,4a,5,6,6a,6b,7,8,8a,9,10,11,12,12a,12b,13,14b-icosahydropicene-4a-carboxylic acid	C37H58O9	646.852	6.937	46	Triterpenoids	C1=C2C3CCCCC3CCC2C4CCC5CCCCC5C4C1	Phyllanthaceae	Phyllanthus	Phyllanthus racemosus	27						1	Phyllanthaceae	Exclusive (1 Family)	FALSE	0	6.937	-99	FALSE	0	3	0	3	HIDDEN GEM (High Novelty)
GZHUOZHHOSNNHO-UHFFFAOYSA-N	CC(=O)OC1C(O)COC(OC2CCC3(C)C(CCC4(C)C3CC=C3C5CC(C)(C)CCC5(C(=O)O)CCC34C)C2(C)CO)C1O	10-{[4-(acetyloxy)-3,5-dihydroxyoxan-2-yl]oxy}-9-(hydroxymethyl)-2,2,6a,6b,9,12a-hexamethyl-1,2,3,4,4a,5,6,6a,6b,7,8,8a,9,10,11,12,12a,12b,13,14b-icosahydropicene-4a-carboxylic acid	C37H58O9	646.852	6.937	46	Triterpenoids	C1=C2C3CCCCC3CCC2C4CCC5CCCCC5C4C1	Phyllanthaceae	Phyllanthus	Phyllanthus racemosus	27						1	Phyllanthaceae	Exclusive (1 Family)	FALSE	0	6.937	-99	FALSE	0	3	0	3	HIDDEN GEM (High Novelty)
HCXKFKSCJVCPEU-AMNRWNFGSA-N	C[C@@H]1CO[C@@]2(C[C@@H]1OC(=O)c1ccccc1)O[C@@H]1C[C@@H](C(=O)O[C@@H]3O[C@H](CO)[C@@H](O)[C@H](O)[C@H]3O[C@@H]3O[C@H](CO)[C@@H](O)[C@H](O)[C@H]3O[C@@H]3OC[C@H](O)[C@H](O)[C@H]3O)C[C@H](O)[C@]1(O)C2=O	(2S,3R,4S,5S,6R)-3-{[(2S,3R,4S,5S,6R)-4,5-dihydroxy-6-(hydroxymethyl)-3-{[(2S,3R,4S,5S)-3,4,5-trihydroxyoxan-2-yl]oxy}oxan-2-yl]oxy}-4,5-dihydroxy-6-(hydroxymethyl)oxan-2-yl (2S,3aR,4S,4'S,5'R,6S,7aR)-4'-(benzoyloxy)-3a,4-dihydroxy-5'-methyl-3-oxo-hexahydro-3H-spiro[1-benzofuran-2,2'-oxane]-6-carboxylate	C38H52O23	876.807	-3.463	61	Organooxygen compounds	O(Cc1ccccc1)C2CCOC3(OC4CCCCC4C3)C2	Phyllanthaceae	Phyllanthus	Phyllanthus emblica	20						1	Phyllanthaceae	Exclusive (1 Family)	FALSE	0	-3.463	-99	FALSE	0	3	0	3	HIDDEN GEM (High Novelty)
HCXKFKSCJVCPEU-DOYBARDJSA-N	C[C@@H]1CO[C@@]2(C[C@@H]1OC(=O)c1ccccc1)O[C@@H]1C[C@@H](C(=O)O[C@@H]3O[C@H](CO)[C@@H](O)[C@H](O)[C@H]3O[C@@H]3O[C@H](CO)[C@@H](O)[C@H](O)[C@H]3O[C@@H]3OC[C@@H](O)[C@@H](O)[C@@H]3O)C[C@@H](O)[C@]1(O)C2=O	(2S,3R,4S,5S,6R)-3-{[(2S,3R,4S,5S,6R)-4,5-dihydroxy-6-(hydroxymethyl)-3-{[(2S,3S,4R,5R)-3,4,5-trihydroxyoxan-2-yl]oxy}oxan-2-yl]oxy}-4,5-dihydroxy-6-(hydroxymethyl)oxan-2-yl (2S,3aR,4R,4'S,5'R,6S,7aR)-4'-(benzoyloxy)-3a,4-dihydroxy-5'-methyl-3-oxo-hexahydro-3H-spiro[1-benzofuran-2,2'-oxane]-6-carboxylate	C38H52O23	876.807	-3.463	61	Organooxygen compounds	O(Cc1ccccc1)C2CCOC3(OC4CCCCC4C3)C2	Phyllanthaceae	Phyllanthus	Phyllanthus emblica	20						1	Phyllanthaceae	Exclusive (1 Family)	FALSE	0	-3.463	-99	FALSE	0	3	0	3	HIDDEN GEM (High Novelty)
HCXKFKSCJVCPEU-UHFFFAOYSA-N	CC1COC2(CC1OC(=O)c1ccccc1)OC1CC(C(=O)OC3OC(CO)C(O)C(O)C3OC3OC(CO)C(O)C(O)C3OC3OCC(O)C(O)C3O)CC(O)C1(O)C2=O	3-{[4,5-dihydroxy-6-(hydroxymethyl)-3-[(3,4,5-trihydroxyoxan-2-yl)oxy]oxan-2-yl]oxy}-4,5-dihydroxy-6-(hydroxymethyl)oxan-2-yl 4'-(benzoyloxy)-3a,4-dihydroxy-5'-methyl-3-oxo-hexahydro-3H-spiro[1-benzofuran-2,2'-oxane]-6-carboxylate	C38H52O23	876.807	-3.463	61	Organooxygen compounds	O(Cc1ccccc1)C2CCOC3(OC4CCCCC4C3)C2	Phyllanthaceae	Phyllanthus	Phyllanthus emblica	20						1	Phyllanthaceae	Exclusive (1 Family)	FALSE	0	-3.463	-99	FALSE	0	3	0	3	HIDDEN GEM (High Novelty)
HGJXAVROWQLCTP-BVTGIWGTSA-N	O=C(O)C[C@@H]1C(=O)O[C@@H]2[C@H]3COC(=O)c4cc(O)c(O)c(O)c4-c4c(cc(O)c(O)c4O)C(=O)O[C@H]2[C@@H](OC(=O)c2cc(O)c(O)c4c2[C@H]1[C@H](O)C(=O)O4)[C@H](OC(=O)c1cc(O)c(O)c(O)c1)O3	2-[(4R,5S,7R,25R,26R,29S,30S,31S)-13,14,15,18,19,20,31,35,36-nonahydroxy-2,10,23,28,32-pentaoxo-5-(3,4,5-trihydroxybenzoyloxy)-3,6,9,24,27,33-hexaoxaheptacyclo[28.7.1.0⁴,²⁵.0⁷,²⁶.0¹¹,¹⁶.0¹⁷,²².0³⁴,³⁸]octatriaconta-1(37),11,13,15,17(22),18,20,34(38),35-nonaen-29-yl]acetic acid	C41H30O27	954.662	3.368	68	Phenolic acids (C6-C1)	O1c2cccc3c2C(CC1)CCOC4C5OC(OCc6ccccc6)C(OC3)C4OCc7ccccc7-c8ccccc8COC5	Phyllanthaceae	Phyllanthus	Phyllanthus emblica	7						1	Phyllanthaceae	Exclusive (1 Family)	FALSE	0	3.368	-99	FALSE	0	3	0	3	HIDDEN GEM (High Novelty)
HGKIWLYFVQJOOO-UHFFFAOYSA-N	OCCCc1ccc(O)c(OC2OC(CO)C(O)C(O)C2O)c1	2-[2-hydroxy-5-(3-hydroxypropyl)phenoxy]-6-(hydroxymethyl)oxane-3,4,5-triol	C15H22O8	330.331	-0.659	23	Organooxygen compounds	c1ccccc1	Phyllanthaceae	Phyllanthus	Phyllanthus reticulatus	98						1	Phyllanthaceae	Exclusive (1 Family)	FALSE	0	-0.659	-99	FALSE	0	3	0	3	HIDDEN GEM (High Novelty)
HGKIWLYFVQJOOO-UXXRCYHCSA-N	OCCCc1ccc(O)c(O[C@@H]2O[C@H](CO)[C@@H](O)[C@H](O)[C@H]2O)c1	(2S,3R,4S,5S,6R)-2-[2-hydroxy-5-(3-hydroxypropyl)phenoxy]-6-(hydroxymethyl)oxane-3,4,5-triol	C15H22O8	330.331	-0.659	23	Organooxygen compounds	c1ccccc1	Phyllanthaceae	Phyllanthus	Phyllanthus reticulatus	98						1	Phyllanthaceae	Exclusive (1 Family)	FALSE	0	-0.659	-99	FALSE	0	3	0	3	HIDDEN GEM (High Novelty)
HJSVKCKJGOVSJG-MCQNMBRLSA-N	Cc1c(O)ccc(OC2O[C@H](COC(=O)/C=C/c3ccc(O)cc3)[C@@H](O)[C@H](O)[C@H]2O)c1C	[(2R,3S,4S,5R)-3,4,5-trihydroxy-6-(4-hydroxy-2,3-dimethylphenoxy)oxan-2-yl]methyl (2E)-3-(4-hydroxyphenyl)prop-2-enoate	C23H26O9	446.448	2.25	32	Phenylpropanoids (C6-C3)	c1ccccc1.c1ccccc1	Phyllanthaceae	Breynia	Breynia disticha	22						1	Phyllanthaceae	Exclusive (1 Family)	FALSE	0	2.25	-99	FALSE	0	3	0	3	HIDDEN GEM (High Novelty)
IFHBLQSSJDMWJS-OFEDHLHNSA-N	O=c1c(O[C@@H]2O[C@H](CO)[C@@H](O)[C@H](O)[C@H]2O)c(-c2ccccc2)oc2c(S(=O)(=O)O)c(O)cc(O)c12	5,7-dihydroxy-4-oxo-2-phenyl-3-{[(2S,3R,4S,5S,6R)-3,4,5-trihydroxy-6-(hydroxymethyl)oxan-2-yl]oxy}-4H-chromene-8-sulfonic acid	C21H20O13S	512.443	2.243	35	Flavonoids	O1c2ccccc2CC=C1c3ccccc3	Phyllanthaceae	Phyllanthus	Phyllanthus virgatus	58						1	Phyllanthaceae	Exclusive (1 Family)	FALSE	0	2.243	-99	FALSE	0	3	0	3	HIDDEN GEM (High Novelty)
IFHBLQSSJDMWJS-STBDCULYSA-N	O=c1c(O[C@@H]2O[C@H](CO)[C@@H](O)[C@H](O)[C@@H]2O)c(-c2ccccc2)oc2c(S(=O)(=O)O)c(O)cc(O)c12	5,7-dihydroxy-4-oxo-2-phenyl-3-{[(2S,3S,4S,5S,6R)-3,4,5-trihydroxy-6-(hydroxymethyl)oxan-2-yl]oxy}-4H-chromene-8-sulfonic acid	C21H20O13S	512.443	2.243	35	Flavonoids	O1c2ccccc2CC=C1c3ccccc3	Phyllanthaceae	Phyllanthus	Phyllanthus virgatus	58						1	Phyllanthaceae	Exclusive (1 Family)	FALSE	0	2.243	-99	FALSE	0	3	0	3	HIDDEN GEM (High Novelty)
IJNZCBYSQOHZML-GQBVEXEASA-N	COc1cc2c(O[C@@H]3O[C@H](CO)[C@@H](O)[C@H](OC)[C@H]3O)c3c(c(-c4ccc5c(c4)OCO5)c2cc1OC)C(=O)OC3	9-(2H-1,3-benzodioxol-5-yl)-4-{[(2S,3R,4S,5R,6R)-3,5-dihydroxy-6-(hydroxymethyl)-4-methoxyoxan-2-yl]oxy}-6,7-dimethoxy-1H,3H-naphtho[2,3-c]furan-1-one	C28H28O12	556.516	2.12	40	Lignans	O1c2ccc(cc2OC1)-c3c4ccccc4cc5c3COC5	Phyllanthaceae	Cleistanthus	Cleistanthus collinus	38						1	Phyllanthaceae	Exclusive (1 Family)	FALSE	0	2.12	-99	FALSE	0	3	0	3	HIDDEN GEM (High Novelty)
IJNZCBYSQOHZML-UHFFFAOYSA-N	COc1cc2c(OC3OC(CO)C(O)C(OC)C3O)c3c(c(-c4ccc5c(c4)OCO5)c2cc1OC)C(=O)OC3	9-(2H-1,3-benzodioxol-5-yl)-4-{[3,5-dihydroxy-6-(hydroxymethyl)-4-methoxyoxan-2-yl]oxy}-6,7-dimethoxy-1H,3H-naphtho[2,3-c]furan-1-one	C28H28O12	556.516	2.12	40	Lignans	O1c2ccc(cc2OC1)-c3c4ccccc4cc5c3COC5	Phyllanthaceae	Cleistanthus	Cleistanthus collinus	38						1	Phyllanthaceae	Exclusive (1 Family)	FALSE	0	2.12	-99	FALSE	0	3	0	3	HIDDEN GEM (High Novelty)
IPWXMGAKBVCNDA-GUMHCPJTSA-N	O[C@]12COC(c3ccc4c(c3)OCO4)[C@@]1(O)COC2c1ccc2c(c1)OCO2	(3aS,6aS)-1,4-bis(2H-1,3-benzodioxol-5-yl)-hexahydrofuro[3,4-c]furan-3a,6a-diol	C20H18O8	386.353	1.355	28	Lignans	O1c2ccc(cc2OC1)C3OCC4C(OCC34)c5ccc6OCOc6c5	Phyllanthaceae	Cleistanthus	Cleistanthus collinus	10						1	Phyllanthaceae	Exclusive (1 Family)	FALSE	0	1.355	-99	FALSE	0	3	0	3	HIDDEN GEM (High Novelty)
IZPTZYWDXAUURH-JORXNSFBSA-N	COc1cc([C@@H]2Oc3c(O)cc(CCCO)cc3[C@@H]2CO[C@@H]2O[C@H](CO)[C@@H](O)[C@H](O)[C@H]2O)ccc1O	(2R,3R,4S,5S,6R)-2-{[(2R,3R)-7-hydroxy-2-(4-hydroxy-3-methoxyphenyl)-5-(3-hydroxypropyl)-2,3-dihydro-1-benzofuran-3-yl]methoxy}-6-(hydroxymethyl)oxane-3,4,5-triol	C25H32O11	508.516	0.189	36	Lignans	O1c2ccccc2CC1c3ccccc3	Phyllanthaceae	Breynia	Breynia fruticosa	10						1	Phyllanthaceae	Exclusive (1 Family)	FALSE	0	0.189	-99	FALSE	0	3	0	3	HIDDEN GEM (High Novelty)
IZPTZYWDXAUURH-UHFFFAOYSA-N	COc1cc(C2Oc3c(O)cc(CCCO)cc3C2COC2OC(CO)C(O)C(O)C2O)ccc1O	2-{[7-hydroxy-2-(4-hydroxy-3-methoxyphenyl)-5-(3-hydroxypropyl)-2,3-dihydro-1-benzofuran-3-yl]methoxy}-6-(hydroxymethyl)oxane-3,4,5-triol	C25H32O11	508.516	0.189	36	Lignans	O1c2ccccc2CC1c3ccccc3	Phyllanthaceae	Breynia	Breynia fruticosa	10						1	Phyllanthaceae	Exclusive (1 Family)	FALSE	0	0.189	-99	FALSE	0	3	0	3	HIDDEN GEM (High Novelty)
JBVKVMLXAUHJEJ-LXOHQACASA-N	COc1cc2c(O[C@@H]3OC[C@@H](OC)[C@H](OC)[C@H]3O[C@@H]3O[C@H](CO)[C@@H](O)[C@H](O)[C@H]3O)c3c(c(-c4ccc5c(c4)OCO5)c2cc1OC)C(=O)OC3	9-(2H-1,3-benzodioxol-5-yl)-4-{[(2S,3R,4S,5R)-4,5-dimethoxy-3-{[(2S,3R,4S,5S,6R)-3,4,5-trihydroxy-6-(hydroxymethyl)oxan-2-yl]oxy}oxan-2-yl]oxy}-6,7-dimethoxy-1H,3H-naphtho[2,3-c]furan-1-one	C34H38O16	702.657	1.774	50	Lignans	O1c2ccc(cc2OC1)-c3c4ccccc4cc5c3COC5	Phyllanthaceae	Cleistanthus;Phyllanthus	Cleistanthus patulus;Phyllanthus taxodiifolius	38						1	Phyllanthaceae	Exclusive (1 Family)	FALSE	0	1.774	-99	FALSE	0	3	0	3	HIDDEN GEM (High Novelty)
JBVKVMLXAUHJEJ-UHFFFAOYSA-N	COc1cc2c(OC3OCC(OC)C(OC)C3OC3OC(CO)C(O)C(O)C3O)c3c(c(-c4ccc5c(c4)OCO5)c2cc1OC)C(=O)OC3	9-(2H-1,3-benzodioxol-5-yl)-4-[(4,5-dimethoxy-3-{[3,4,5-trihydroxy-6-(hydroxymethyl)oxan-2-yl]oxy}oxan-2-yl)oxy]-6,7-dimethoxy-1H,3H-naphtho[2,3-c]furan-1-one	C34H38O16	702.657	1.774	50	Lignans	O1c2ccc(cc2OC1)-c3c4ccccc4cc5c3COC5	Phyllanthaceae	Phyllanthus	Phyllanthus taxodiifolius	38						1	Phyllanthaceae	Exclusive (1 Family)	FALSE	0	1.774	-99	FALSE	0	3	0	3	HIDDEN GEM (High Novelty)
JJEHCCQUBCQCHI-UHFFFAOYSA-N	COc1cc2cc3c(c(-c4ccc5c(c4)OCO5)c2cc1OC)C(=O)OC3OC	9-(2H-1,3-benzodioxol-5-yl)-3,6,7-trimethoxy-1H,3H-naphtho[2,3-c]furan-1-one	C22H18O7	394.375	4.221	29	Lignans	O1c2ccc(cc2OC1)-c3c4ccccc4cc5c3COC5	Phyllanthaceae	Phyllanthus	Phyllanthus myrtifolius	38						1	Phyllanthaceae	Exclusive (1 Family)	FALSE	0	4.221	-99	FALSE	0	3	0	3	HIDDEN GEM (High Novelty)
JJJGFQQALVPPLB-DHZHZOJOSA-N	CC1COC2(CC1OC(=O)/C=C/c1ccccc1)OC1CC(C(=O)OC3OC(CO)C(O)C(O)C3OC3OC(C)C(O)C(O)C3O)CCC1C21CO1	4,5-dihydroxy-6-(hydroxymethyl)-3-[(3,4,5-trihydroxy-6-methyloxan-2-yl)oxy]oxan-2-yl 5-methyl-4-{[(2E)-3-phenylprop-2-enoyl]oxy}-hexahydrodispiro[oxane-2,2'-[1]benzofuran-3',2''-oxirane]-6'-carboxylate	C36H48O16	736.758	0.682	52	Sesquiterpenoids	O(CC=Cc1ccccc1)C2CCOC3(OC4CCCCC4C53OC5)C2	Phyllanthaceae	Phyllanthus	Phyllanthus acuminatus	12						1	Phyllanthaceae	Exclusive (1 Family)	FALSE	0	0.682	-99	FALSE	0	3	0	3	HIDDEN GEM (High Novelty)
JJJGFQQALVPPLB-WNEDANHYSA-N	CC1CO[C@]2(CC1OC(=O)/C=C/c1ccccc1)OC1CC(C(=O)O[C@@H]3O[C@H](CO)[C@@H](O)[C@H](O)[C@H]3O[C@@H]3O[C@H](C)[C@@H](O)[C@H](O)[C@H]3O)CCC1[C@]21CO1	(2S,3R,4S,5S,6R)-4,5-dihydroxy-6-(hydroxymethyl)-3-{[(2S,3R,4S,5S,6R)-3,4,5-trihydroxy-6-methyloxan-2-yl]oxy}oxan-2-yl (2R,3'S)-5-methyl-4-{[(2E)-3-phenylprop-2-enoyl]oxy}-hexahydrodispiro[oxane-2,2'-[1]benzofuran-3',2''-oxirane]-6'-carboxylate	C36H48O16	736.758	0.682	52	Sesquiterpenoids	O(CC=Cc1ccccc1)C2CCOC3(OC4CCCCC4C53OC5)C2	Phyllanthaceae	Phyllanthus	Phyllanthus acuminatus	12						1	Phyllanthaceae	Exclusive (1 Family)	FALSE	0	0.682	-99	FALSE	0	3	0	3	HIDDEN GEM (High Novelty)
JKZKSWRVCVQDQC-PKNBQFBNSA-N	C/C(=C\C(=O)CC(C)C)c1ccc(C(=O)O)cc1	4-[(2E)-6-methyl-4-oxohept-2-en-2-yl]benzoic acid	C15H18O3	246.302	3.508	18	Phenolic acids (C6-C1)	c1ccccc1	Phyllanthaceae	Bridelia	Bridelia retusa	98						1	Phyllanthaceae	Exclusive (1 Family)	FALSE	0	3.508	-99	FALSE	0	3	0	3	HIDDEN GEM (High Novelty)
JKZKSWRVCVQDQC-UHFFFAOYSA-N	CC(=CC(=O)CC(C)C)c1ccc(C(=O)O)cc1	4-(6-methyl-4-oxohept-2-en-2-yl)benzoic acid	C15H18O3	246.302	3.508	18	Phenolic acids (C6-C1)	c1ccccc1	Phyllanthaceae	Bridelia	Bridelia retusa	98						1	Phyllanthaceae	Exclusive (1 Family)	FALSE	0	3.508	-99	FALSE	0	3	0	3	HIDDEN GEM (High Novelty)
JPFWNDBMKIVWMS-GRVYUTMBSA-N	O=C(O)C[C@@H]1C(=O)O[C@H]2[C@@H]3OC(=O)c4cc(O)c(O)c(O)c4-c4c(cc(O)c(O)c4O)C(=O)OC[C@H]2O[C@@H](OC(=O)c2cc(O)c(O)c(O)c2)[C@@H]3OC(=O)c2cc(O)c(O)c3c2[C@H]1[C@@](O)(C(=O)O)O3	(4R,5S,7R,25S,26R,29S,30S,31S)-29-(carboxymethyl)-13,14,15,18,19,20,31,34,35-nonahydroxy-2,10,23,28-tetraoxo-5-(3,4,5-trihydroxybenzoyloxy)-3,6,9,24,27,32-hexaoxaheptacyclo[28.6.1.0⁴,²⁵.0⁷,²⁶.0¹¹,¹⁶.0¹⁷,²².0³³,³⁷]heptatriaconta-1(36),11(16),12,14,17,19,21,33(37),34-nonaene-31-carboxylic acid	C41H30O28	970.662	2.603	69	Phenolic acids (C6-C1)	O1c2cccc3c2C(C1)CCOC4C5OC(OCc6ccccc6)C(OC3)C4OCc7ccccc7-c8ccccc8COC5	Phyllanthaceae	Phyllanthus	Phyllanthus emblica	6						1	Phyllanthaceae	Exclusive (1 Family)	FALSE	0	2.603	-99	FALSE	0	3	0	3	HIDDEN GEM (High Novelty)
JPFWNDBMKIVWMS-OWHOZNFJSA-N	O=C(O)C[C@H]1C(=O)O[C@H]2[C@@H]3OC(=O)c4cc(O)c(O)c(O)c4-c4c(cc(O)c(O)c4O)C(=O)OC[C@H]2O[C@@H](OC(=O)c2cc(O)c(O)c(O)c2)[C@@H]3OC(=O)c2cc(O)c(O)c3c2[C@@H]1[C@@](O)(C(=O)O)O3	(4R,5S,7R,25S,26R,29R,30R,31S)-29-(carboxymethyl)-13,14,15,18,19,20,31,34,35-nonahydroxy-2,10,23,28-tetraoxo-5-(3,4,5-trihydroxybenzoyloxy)-3,6,9,24,27,32-hexaoxaheptacyclo[28.6.1.0⁴,²⁵.0⁷,²⁶.0¹¹,¹⁶.0¹⁷,²².0³³,³⁷]heptatriaconta-1(36),11(16),12,14,17,19,21,33(37),34-nonaene-31-carboxylic acid	C41H30O28	970.662	2.603	69	Phenolic acids (C6-C1)	O1c2cccc3c2C(C1)CCOC4C5OC(OCc6ccccc6)C(OC3)C4OCc7ccccc7-c8ccccc8COC5	Phyllanthaceae	Phyllanthus	Phyllanthus emblica	6						1	Phyllanthaceae	Exclusive (1 Family)	FALSE	0	2.603	-99	FALSE	0	3	0	3	HIDDEN GEM (High Novelty)
JPFWNDBMKIVWMS-UHFFFAOYSA-N	O=C(O)CC1C(=O)OC2C3COC(=O)c4cc(O)c(O)c(O)c4-c4c(cc(O)c(O)c4O)C(=O)OC2C(OC(=O)c2cc(O)c(O)c4c2C1C(O)(C(=O)O)O4)C(OC(=O)c1cc(O)c(O)c(O)c1)O3	29-(carboxymethyl)-13,14,15,18,19,20,31,34,35-nonahydroxy-2,10,23,28-tetraoxo-5-(3,4,5-trihydroxybenzoyloxy)-3,6,9,24,27,32-hexaoxaheptacyclo[28.6.1.0⁴,²⁵.0⁷,²⁶.0¹¹,¹⁶.0¹⁷,²².0³³,³⁷]heptatriaconta-1(36),11,13,15,17(22),18,20,33(37),34-nonaene-31-carboxylic acid	C41H30O28	970.662	2.603	69	Phenolic acids (C6-C1)	O1c2cccc3c2C(C1)CCOC4C5OC(OCc6ccccc6)C(OC3)C4OCc7ccccc7-c8ccccc8COC5	Phyllanthaceae	Phyllanthus	Phyllanthus emblica	6						1	Phyllanthaceae	Exclusive (1 Family)	FALSE	0	2.603	-99	FALSE	0	3	0	3	HIDDEN GEM (High Novelty)
JPFWNDBMKIVWMS-ZVSXTNCSSA-N	O=C(O)C[C@@H]1C(=O)O[C@@H]2[C@H]3COC(=O)c4cc(O)c(O)c(O)c4-c4c(cc(O)c(O)c4O)C(=O)O[C@H]2[C@@H](OC(=O)c2cc(O)c(O)c4c2[C@@H]1[C@@](O)(C(=O)O)O4)[C@H](OC(=O)c1cc(O)c(O)c(O)c1)O3	(4R,5S,7R,25R,26R,29S,30R,31S)-29-(carboxymethyl)-13,14,15,18,19,20,31,34,35-nonahydroxy-2,10,23,28-tetraoxo-5-(3,4,5-trihydroxybenzoyloxy)-3,6,9,24,27,32-hexaoxaheptacyclo[28.6.1.0⁴,²⁵.0⁷,²⁶.0¹¹,¹⁶.0¹⁷,²².0³³,³⁷]heptatriaconta-1(36),11,13,15,17(22),18,20,33(37),34-nonaene-31-carboxylic acid	C41H30O28	970.662	2.603	69	Phenolic acids (C6-C1)	O1c2cccc3c2C(C1)CCOC4C5OC(OCc6ccccc6)C(OC3)C4OCc7ccccc7-c8ccccc8COC5	Phyllanthaceae	Phyllanthus	Phyllanthus emblica	6						1	Phyllanthaceae	Exclusive (1 Family)	FALSE	0	2.603	-99	FALSE	0	3	0	3	HIDDEN GEM (High Novelty)
JPSGWRGLQYPUMR-JLHYYAGUSA-N	CC(=O)OC1C(O)C(C)OC(OC2C(OC(=O)C3CCC4C(C3)OC3(CC(OC(=O)/C=C/c5ccccc5)C(C)CO3)C43CO3)OC(CO)C(O)C2OC(C)=O)C1O	4-(acetyloxy)-3-{[4-(acetyloxy)-3,5-dihydroxy-6-methyloxan-2-yl]oxy}-5-hydroxy-6-(hydroxymethyl)oxan-2-yl 5-methyl-4-{[(2E)-3-phenylprop-2-enoyl]oxy}-hexahydrodispiro[oxane-2,2'-[1]benzofuran-3',2''-oxirane]-6'-carboxylate	C40H52O18	820.832	0.875	58	Fatty acyls	O(CC=Cc1ccccc1)C2CCOC3(OC4CCCCC4C53OC5)C2	Phyllanthaceae	Phyllanthus	Phyllanthus acuminatus	12						1	Phyllanthaceae	Exclusive (1 Family)	FALSE	0	0.875	-99	FALSE	0	3	0	3	HIDDEN GEM (High Novelty)
JPSGWRGLQYPUMR-NBIYANPLSA-N	CC(=O)O[C@@H]1[C@@H](O)[C@H](O[C@H]2[C@H](OC(=O)[C@@H]3CC[C@@H]4[C@H](C3)O[C@@]3(C[C@@H](OC(=O)/C=C/c5ccccc5)[C@@H](C)CO3)[C@@]43CO3)O[C@H](CO)[C@@H](O)[C@@H]2OC(C)=O)O[C@H](C)[C@H]1O	(2S,3R,4S,5R,6R)-4-(acetyloxy)-3-{[(2S,3R,4S,5R,6R)-4-(acetyloxy)-3,5-dihydroxy-6-methyloxan-2-yl]oxy}-5-hydroxy-6-(hydroxymethyl)oxan-2-yl (2S,3'S,3'aR,4R,5S,6'R,7'aS)-5-methyl-4-{[(2E)-3-phenylprop-2-enoyl]oxy}-hexahydrodispiro[oxane-2,2'-[1]benzofuran-3',2''-oxirane]-6'-carboxylate	C40H52O18	820.832	0.875	58	Fatty acyls	O(CC=Cc1ccccc1)C2CCOC3(OC4CCCCC4C53OC5)C2	Phyllanthaceae	Phyllanthus	Phyllanthus acuminatus	12						1	Phyllanthaceae	Exclusive (1 Family)	FALSE	0	0.875	-99	FALSE	0	3	0	3	HIDDEN GEM (High Novelty)
JPSGWRGLQYPUMR-UHFFFAOYSA-N	CC(=O)OC1C(O)C(C)OC(OC2C(OC(=O)C3CCC4C(C3)OC3(CC(OC(=O)C=Cc5ccccc5)C(C)CO3)C43CO3)OC(CO)C(O)C2OC(C)=O)C1O	4-(acetyloxy)-3-{[4-(acetyloxy)-3,5-dihydroxy-6-methyloxan-2-yl]oxy}-5-hydroxy-6-(hydroxymethyl)oxan-2-yl 5-methyl-4-[(3-phenylprop-2-enoyl)oxy]-hexahydrodispiro[oxane-2,2'-[1]benzofuran-3',2''-oxirane]-6'-carboxylate	C40H52O18	820.832	0.875	58	Fatty acyls	O(CC=Cc1ccccc1)C2CCOC3(OC4CCCCC4C53OC5)C2	Phyllanthaceae	Phyllanthus	Phyllanthus acuminatus	12						1	Phyllanthaceae	Exclusive (1 Family)	FALSE	0	0.875	-99	FALSE	0	3	0	3	HIDDEN GEM (High Novelty)
JTIZGDFRGKUHKK-WSRNRTDUSA-N	C[C@@H]1CC(=O)CC(C)(C)[C@@]1(O)/C=C/[C@@H](CO)O[C@@H]1O[C@H](CO)[C@@H](O)[C@H](O)[C@H]1O	(4S,5R)-4-hydroxy-4-[(1E,3S)-4-hydroxy-3-{[(2R,3R,4S,5S,6R)-3,4,5-trihydroxy-6-(hydroxymethyl)oxan-2-yl]oxy}but-1-en-1-yl]-3,3,5-trimethylcyclohexan-1-one	C19H32O9	404.453	-1.402	28	Apocarotenoids	C1CCCCC1	Phyllanthaceae	Breynia	Breynia officinalis;Breynia vitis-idaea	31						1	Phyllanthaceae	Exclusive (1 Family)	FALSE	0	-1.402	-99	FALSE	0	3	0	3	HIDDEN GEM (High Novelty)
JWNKHFRORAHUKE-FMNMHOSXSA-N	COc1cc(O)cc2c1C[C@H](O)[C@@H](c1cc(OC)c(O[C@@H]3O[C@H](CO)[C@@H](O)[C@H](O)[C@H]3O)c(OC)c1)O2	(2S,3R,4S,5S,6R)-2-{4-[(2R,3S)-3,7-dihydroxy-5-methoxy-3,4-dihydro-2H-1-benzopyran-2-yl]-2,6-dimethoxyphenoxy}-6-(hydroxymethyl)oxane-3,4,5-triol	C24H30O12	510.489	0.283	36	Flavonoids	O1c2ccccc2CCC1c3ccccc3	Phyllanthaceae	Glochidion	Glochidion zeylanicum	50						1	Phyllanthaceae	Exclusive (1 Family)	FALSE	0	0.283	-99	FALSE	0	3	0	3	HIDDEN GEM (High Novelty)
JWNKHFRORAHUKE-UHFFFAOYSA-N	COc1cc(O)cc2c1CC(O)C(c1cc(OC)c(OC3OC(CO)C(O)C(O)C3O)c(OC)c1)O2	2-[4-(3,7-dihydroxy-5-methoxy-3,4-dihydro-2H-1-benzopyran-2-yl)-2,6-dimethoxyphenoxy]-6-(hydroxymethyl)oxane-3,4,5-triol	C24H30O12	510.489	0.283	36	Flavonoids	O1c2ccccc2CCC1c3ccccc3	Phyllanthaceae	Glochidion	Glochidion zeylanicum	50						1	Phyllanthaceae	Exclusive (1 Family)	FALSE	0	0.283	-99	FALSE	0	3	0	3	HIDDEN GEM (High Novelty)
KBEIBRVSMQBGPK-CXOVXGEYSA-N	CO[C@H]1CCN2[C@H]3C[C@@]4(OC(=O)C=C4C[C@@H]3OC)[C@@H]2C1	(1S,2S,4S,8S,9S)-4,9-dimethoxy-14-oxa-7-azatetracyclo[6.6.1.0¹,¹¹.0²,⁷]pentadec-11-en-13-one	C15H21NO4	279.332	-0.156	20	Tyrosine alkaloids	O1CC=C2CCC3N4CCCCC4C12C3	Phyllanthaceae	Flueggea	Flueggea suffruticosa	6						1	Phyllanthaceae	Exclusive (1 Family)	FALSE	0	-0.156	-99	FALSE	0	3	0	3	HIDDEN GEM (High Novelty)
KBEIBRVSMQBGPK-UHFFFAOYSA-N	COC1CCN2C3CC4(OC(=O)C=C4CC3OC)C2C1	4,9-dimethoxy-14-oxa-7-azatetracyclo[6.6.1.0¹,¹¹.0²,⁷]pentadec-11-en-13-one	C15H21NO4	279.332	-0.156	20	Tyrosine alkaloids	O1CC=C2CCC3N4CCCCC4C12C3	Phyllanthaceae	Flueggea	Flueggea suffruticosa	6						1	Phyllanthaceae	Exclusive (1 Family)	FALSE	0	-0.156	-99	FALSE	0	3	0	3	HIDDEN GEM (High Novelty)
KCFGBZQQDITPTM-LUIBTVDYSA-N	COc1cc([C@H]2c3cc(O)c(OC)cc3C[C@@H](CO[C@@H]3OC[C@H](O)[C@H](O)[C@H]3O)[C@@H]2CO)ccc1O	(2R,3R,4S,5S)-2-{[(2R,3R,4S)-6-hydroxy-4-(4-hydroxy-3-methoxyphenyl)-3-(hydroxymethyl)-7-methoxy-1,2,3,4-tetrahydronaphthalen-2-yl]methoxy}oxane-3,4,5-triol	C25H32O10	492.517	0.345	35	Lignans	c1ccc(cc1)C2c3ccccc3CCC2	Phyllanthaceae	Bridelia	Bridelia glauca	20						1	Phyllanthaceae	Exclusive (1 Family)	FALSE	0	0.345	-99	FALSE	0	3	0	3	HIDDEN GEM (High Novelty)
KCFGBZQQDITPTM-SGUIYERUSA-N	COc1cc([C@H]2c3cc(O)c(OC)cc3C[C@@H](CO[C@H]3OC[C@H](O)[C@H](O)[C@@H]3O)[C@@H]2CO)ccc1O	(2S,3S,4S,5S)-2-{[(2R,3R,4S)-6-hydroxy-4-(4-hydroxy-3-methoxyphenyl)-3-(hydroxymethyl)-7-methoxy-1,2,3,4-tetrahydronaphthalen-2-yl]methoxy}oxane-3,4,5-triol	C25H32O10	492.517	0.345	35	Lignans	c1ccc(cc1)C2c3ccccc3CCC2	Phyllanthaceae	Bridelia	Bridelia balansae	20						1	Phyllanthaceae	Exclusive (1 Family)	FALSE	0	0.345	-99	FALSE	0	3	0	3	HIDDEN GEM (High Novelty)
KJWXZHRHCSMFSY-SGIHWFKDSA-N	O=C(O[C@@H](C(=O)O)[C@H](O)[C@H](O)[C@@H](O)C(=O)O)c1cc(O)c(O)c(O)c1	(2R,3S,4R,5R)-2,3,4-trihydroxy-5-(3,4,5-trihydroxybenzoyloxy)hexanedioic acid	C13H14O12	362.244	-1.753	25	Phenolic acids (C6-C1)	c1ccccc1	Phyllanthaceae	Phyllanthus	Phyllanthus emblica	98						1	Phyllanthaceae	Exclusive (1 Family)	FALSE	0	-1.753	-99	FALSE	0	3	0	3	HIDDEN GEM (High Novelty)
KJWXZHRHCSMFSY-UHFFFAOYSA-N	O=C(OC(C(=O)O)C(O)C(O)C(O)C(=O)O)c1cc(O)c(O)c(O)c1	2,3,4-trihydroxy-5-(3,4,5-trihydroxybenzoyloxy)hexanedioic acid	C13H14O12	362.244	-1.753	25	Phenolic acids (C6-C1)	c1ccccc1	Phyllanthaceae	Phyllanthus	Phyllanthus emblica	98						1	Phyllanthaceae	Exclusive (1 Family)	FALSE	0	-1.753	-99	FALSE	0	3	0	3	HIDDEN GEM (High Novelty)
KNSRUHGNXCWGHF-GGPKGHCWSA-N	C=Cc1c(C)c(O)cc2c1CC[C@@H]1C(C)(C)[C@H](O)CC[C@@]21C	(2R,4aR,10aS)-8-ethenyl-1,1,4a,7-tetramethyl-1,2,3,4,4a,9,10,10a-octahydrophenanthrene-2,6-diol	C20H28O2	300.436	5.07	22	Diterpenoids	c1ccc2c(c1)CCC3CCCCC23	Phyllanthaceae	Flueggea;Phyllanthus	Flueggea virosa;Phyllanthus oxyphyllus	8	5000	Hepatitis C virus	Hepacivirus hominis	1	E1 (Exp. Active)	2	Phyllanthaceae; Euphorbiaceae	Restricted	TRUE	5.30103	5.07	0.23103	FALSE	0	1	1	3	STAR (Exclusive & Active)
KQSAUOPDQAYSSQ-GPXXLQEOSA-N	COc1cc2cc(COC(C)=O)c(C(=O)O[C@@H]3O[C@H](CO)[C@@H](O)[C@H](O)[C@H]3O)c(-c3ccc4c(c3)OCO4)c2cc1OC	(2S,3R,4S,5S,6R)-3,4,5-trihydroxy-6-(hydroxymethyl)oxan-2-yl 3-[(acetyloxy)methyl]-1-(2H-1,3-benzodioxol-5-yl)-6,7-dimethoxynaphthalene-2-carboxylate	C29H30O13	586.542	2.785	42	Lignans	O1c2ccc(cc2OC1)-c3cccc4ccccc43	Phyllanthaceae	Phyllanthus	Phyllanthus acuminatus;Phyllanthus anisolobus	6						1	Phyllanthaceae	Exclusive (1 Family)	FALSE	0	2.785	-99	FALSE	0	3	0	3	HIDDEN GEM (High Novelty)
KQSAUOPDQAYSSQ-UHFFFAOYSA-N	COc1cc2cc(COC(C)=O)c(C(=O)OC3OC(CO)C(O)C(O)C3O)c(-c3ccc4c(c3)OCO4)c2cc1OC	3,4,5-trihydroxy-6-(hydroxymethyl)oxan-2-yl 3-[(acetyloxy)methyl]-1-(2H-1,3-benzodioxol-5-yl)-6,7-dimethoxynaphthalene-2-carboxylate	C29H30O13	586.542	2.785	42	Lignans	O1c2ccc(cc2OC1)-c3cccc4ccccc43	Phyllanthaceae	Phyllanthus	Phyllanthus anisolobus	6						1	Phyllanthaceae	Exclusive (1 Family)	FALSE	0	2.785	-99	FALSE	0	3	0	3	HIDDEN GEM (High Novelty)
KWSAGEUCYXRPTA-QGTGJCAVSA-N	C=C(C)[C@@H]1CC[C@]2(C)CC[C@]3(C)[C@H](CC[C@@H]4[C@@]5(C)C=C[C@H](O)C(C)(C)[C@@H]5CC[C@]43C)[C@@H]12	(1R,3aR,5aR,5bR,7aR,9S,11aR,11bR,13aR,13bR)-3a,5a,5b,8,8,11a-hexamethyl-1-(prop-1-en-2-yl)-1H,2H,3H,3aH,4H,5H,5aH,5bH,6H,7H,7aH,8H,9H,11aH,11bH,12H,13H,13aH,13bH-cyclopenta[a]chrysen-9-ol	C30H48O	424.703	11.453	31	Triterpenoids	C1=CC2C(CC1)CCC3C2CCC4C5CCCC5CCC43	Phyllanthaceae	Glochidion	Glochidion eriocarpum	8						1	Phyllanthaceae	Exclusive (1 Family)	FALSE	0	11.453	-99	FALSE	0	3	0	3	HIDDEN GEM (High Novelty)
KWSAGEUCYXRPTA-UHFFFAOYSA-N	C=C(C)C1CCC2(C)CCC3(C)C(CCC4C5(C)C=CC(O)C(C)(C)C5CCC43C)C12	3a,5a,5b,8,8,11a-hexamethyl-1-(prop-1-en-2-yl)-1H,2H,3H,3aH,4H,5H,5aH,5bH,6H,7H,7aH,8H,9H,11aH,11bH,12H,13H,13aH,13bH-cyclopenta[a]chrysen-9-ol	C30H48O	424.703	11.453	31	Triterpenoids	C1=CC2C(CC1)CCC3C2CCC4C5CCCC5CCC43	Phyllanthaceae	Glochidion	Glochidion eriocarpum	8						1	Phyllanthaceae	Exclusive (1 Family)	FALSE	0	11.453	-99	FALSE	0	3	0	3	HIDDEN GEM (High Novelty)
KXNUUGLBJAAEGW-HNAYVOBHSA-N	COc1cc([C@H]2Oc3c(OC)cc(CCCOS(=O)(=O)O)cc3[C@@H]2CO)ccc1O	{3-[(2S,3R)-2-(4-hydroxy-3-methoxyphenyl)-3-(hydroxymethyl)-7-methoxy-2,3-dihydro-1-benzofuran-5-yl]propoxy}sulfonic acid	C20H24O9S	440.466	0.321	30	Lignans	O1c2ccccc2CC1c3ccccc3	Phyllanthaceae	Glochidion	Glochidion zeylanicum	10						1	Phyllanthaceae	Exclusive (1 Family)	FALSE	0	0.321	-99	FALSE	0	3	0	3	HIDDEN GEM (High Novelty)
KXNUUGLBJAAEGW-UHFFFAOYSA-N	COc1cc(C2Oc3c(OC)cc(CCCOS(=O)(=O)O)cc3C2CO)ccc1O	{3-[2-(4-hydroxy-3-methoxyphenyl)-3-(hydroxymethyl)-7-methoxy-2,3-dihydro-1-benzofuran-5-yl]propoxy}sulfonic acid	C20H24O9S	440.466	0.321	30	Lignans	O1c2ccccc2CC1c3ccccc3	Phyllanthaceae	Glochidion	Glochidion zeylanicum	10						1	Phyllanthaceae	Exclusive (1 Family)	FALSE	0	0.321	-99	FALSE	0	3	0	3	HIDDEN GEM (High Novelty)
KXTXCSBHGZDHPM-LLVKDONJSA-N	CC(C)=CC(=O)C[C@@H](C)c1ccc(C(=O)O)cc1	4-[(2R)-6-methyl-4-oxohept-5-en-2-yl]benzoic acid	C15H18O3	246.302	2.877	18	Sesquiterpenoids	c1ccccc1	Phyllanthaceae	Bridelia	Bridelia retusa	98						1	Phyllanthaceae	Exclusive (1 Family)	FALSE	0	2.877	-99	FALSE	0	3	0	3	HIDDEN GEM (High Novelty)
KXTXCSBHGZDHPM-UHFFFAOYSA-N	CC(C)=CC(=O)CC(C)c1ccc(C(=O)O)cc1	4-(6-methyl-4-oxohept-5-en-2-yl)benzoic acid	C15H18O3	246.302	2.877	18	Sesquiterpenoids	c1ccccc1	Phyllanthaceae	Bridelia	Bridelia retusa	98						1	Phyllanthaceae	Exclusive (1 Family)	FALSE	0	2.877	-99	FALSE	0	3	0	3	HIDDEN GEM (High Novelty)
LHNLHJJGLDWGFS-UHFFFAOYSA-N	COc1cc(-c2oc3cc(O)cc(O)c3c(=O)c2O)cc(OC)c1OC	3,5,7-trihydroxy-2-(3,4,5-trimethoxyphenyl)-4H-chromen-4-one	C18H16O8	360.316	3.574	26	Flavonoids	O1c2ccccc2CC=C1c3ccccc3	Phyllanthaceae	Bridelia	Bridelia ferruginea	58	3200	ATP-dependent translocase ABCB1	Homo sapiens	1	E1 (Exp. Active)	2	Phyllanthaceae; Meliaceae	Restricted	TRUE	5.49485	3.574	1.92085	FALSE	0	1	1	3	STAR (Exclusive & Active)
LOHRCIAMXCCSQS-HAXSJUCQSA-N	C=C(CC[C@@H](C(=O)O)[C@H]1CC[C@H]2C3=CC[C@H]4[C@H](C)[C@@H](O[C@@H]5O[C@@H](C)[C@H](O)[C@@H](O)[C@@H]5O)[C@H](OC(C)=O)C[C@]4(C)[C@H]3CC[C@@]21C)C(C)C	(2R)-2-[(1R,3aR,5aS,6S,7R,8R,9aS,9bR,11aR)-8-(acetyloxy)-6,9a,11a-trimethyl-7-{[(2S,3S,4R,5R,6S)-3,4,5-trihydroxy-6-methyloxan-2-yl]oxy}-1H,2H,3H,3aH,5H,5aH,6H,7H,8H,9H,9aH,9bH,10H,11H,11aH-cyclopenta[a]phenanthren-1-yl]-6-methyl-5-methylideneheptanoic acid	C37H58O9	646.852	7.597	46	Steroids	C1=C2C3CCCC3CCC2C4CCCCC4C1	Phyllanthaceae	Breynia	Breynia fruticosa	7						1	Phyllanthaceae	Exclusive (1 Family)	FALSE	0	7.597	-99	FALSE	0	3	0	3	HIDDEN GEM (High Novelty)
LOHRCIAMXCCSQS-RTWLVPPYSA-N	C=C(CC[C@@H](C(=O)O)[C@H]1CC[C@H]2C3=CC[C@H]4[C@H](C)[C@@H](O[C@@H]5O[C@@H](C)[C@H](O)[C@@H](O)[C@H]5O)[C@H](OC(C)=O)C[C@]4(C)[C@H]3CC[C@@]21C)C(C)C	(2R)-2-[(1R,3aR,5aS,6S,7R,8R,9aS,9bR,11aR)-8-(acetyloxy)-6,9a,11a-trimethyl-7-{[(2S,3R,4R,5R,6S)-3,4,5-trihydroxy-6-methyloxan-2-yl]oxy}-1H,2H,3H,3aH,5H,5aH,6H,7H,8H,9H,9aH,9bH,10H,11H,11aH-cyclopenta[a]phenanthren-1-yl]-6-methyl-5-methylideneheptanoic acid	C37H58O9	646.852	7.597	46	Steroids	C1=C2C3CCCC3CCC2C4CCCCC4C1	Phyllanthaceae	Breynia	Breynia fruticosa	7						1	Phyllanthaceae	Exclusive (1 Family)	FALSE	0	7.597	-99	FALSE	0	3	0	3	HIDDEN GEM (High Novelty)
LPBCPQDJCNLUAJ-UHFFFAOYSA-N	CC1C(=O)CC(O)C2C1(C)CCC1C2(C)CCC2(C)C3CC(C)(C)CC(O)C3(C)CCC12C	1,9-dihydroxy-4,4a,6b,8a,11,11,12b,14a-octamethyl-docosahydropicen-3-one	C30H50O3	458.717	8.654	33	Triterpenoids	C1CCC2C(C1)CCC3C2CCC4C5CCCCC5CCC43	Phyllanthaceae	Phyllanthus	Phyllanthus muellerianus	27						1	Phyllanthaceae	Exclusive (1 Family)	FALSE	0	8.654	-99	FALSE	0	3	0	3	HIDDEN GEM (High Novelty)
LPBCPQDJCNLUAJ-XEHUYYQPSA-N	C[C@H]1C(=O)C[C@@H](O)[C@@H]2[C@]1(C)CC[C@H]1[C@@]2(C)CC[C@@]2(C)[C@@H]3CC(C)(C)C[C@@H](O)[C@]3(C)CC[C@]12C	(1R,4R,4aS,6aS,6bR,8aR,9R,12aS,12bS,14aR,14bS)-1,9-dihydroxy-4,4a,6b,8a,11,11,12b,14a-octamethyl-docosahydropicen-3-one	C30H50O3	458.717	8.654	33	Triterpenoids	C1CCC2C(C1)CCC3C2CCC4C5CCCCC5CCC43	Phyllanthaceae	Phyllanthus	Phyllanthus muellerianus	27						1	Phyllanthaceae	Exclusive (1 Family)	FALSE	0	8.654	-99	FALSE	0	3	0	3	HIDDEN GEM (High Novelty)
LXHGRIAYJAHNHR-MIZYBKAJSA-N	O=C1C=C2C[C@H]3[C@H](O)C[C@]2(O1)[C@@H]1CCCN31	(1R,2S,7S,14R)-14-hydroxy-12-oxa-6-azatetracyclo[5.5.2.0¹,⁹.0²,⁶]tetradec-9-en-11-one	C12H15NO3	221.253	-0.522	16	Lysine alkaloids	O1CC=C2CC3N4CCCC4C12CC3	Phyllanthaceae	Phyllanthus	Phyllanthus amarus	6						1	Phyllanthaceae	Exclusive (1 Family)	FALSE	0	-0.522	-99	FALSE	0	3	0	3	HIDDEN GEM (High Novelty)
LXHGRIAYJAHNHR-QFOLPQNPSA-N	O=C1C=C2C[C@H]3[C@@H](O)C[C@]2(O1)[C@@H]1CCCN31	(1R,2S,7S,14S)-14-hydroxy-12-oxa-6-azatetracyclo[5.5.2.0¹,⁹.0²,⁶]tetradec-9-en-11-one	C12H15NO3	221.253	-0.522	16	Lysine alkaloids	O1CC=C2CC3N4CCCC4C12CC3	Phyllanthaceae	Phyllanthus	Phyllanthus niruroides	6						1	Phyllanthaceae	Exclusive (1 Family)	FALSE	0	-0.522	-99	FALSE	0	3	0	3	HIDDEN GEM (High Novelty)
LXHGRIAYJAHNHR-UXCLJVHYSA-N	O=C1C=C2C[C@H]3[C@@H](O)C[C@]2(O1)[C@H]1CCCN31	(1R,2R,7S,14S)-14-hydroxy-12-oxa-6-azatetracyclo[5.5.2.0¹,⁹.0²,⁶]tetradec-9-en-11-one	C12H15NO3	221.253	-0.522	16	Lysine alkaloids	O1CC=C2CC3N4CCCC4C12CC3	Phyllanthaceae	Phyllanthus	Phyllanthus amarus	6						1	Phyllanthaceae	Exclusive (1 Family)	FALSE	0	-0.522	-99	FALSE	0	3	0	3	HIDDEN GEM (High Novelty)
LXSRUEIBKBIXFV-UHFFFAOYSA-N	O=c1c(O)c(-c2ccc(O)cc2)oc2c(S(=O)(=O)O)c(O)cc(O)c12	3,5,7-trihydroxy-2-(4-hydroxyphenyl)-4-oxo-4H-chromene-8-sulfonic acid	C15H10O9S	366.301	3.572	25	Flavonoids	O1c2ccccc2CC=C1c3ccccc3	Phyllanthaceae	Phyllanthus	Phyllanthus virgatus	58						1	Phyllanthaceae	Exclusive (1 Family)	FALSE	0	3.572	-99	FALSE	0	3	0	3	HIDDEN GEM (High Novelty)
LZXXMGFJLMMPML-UHFFFAOYSA-N	COc1cc2c(OC3OCC(OC)C(OC)C3OC)c3c(c(-c4ccc5c(c4)OCO5)c2cc1OC)C(=O)OC3	9-(2H-1,3-benzodioxol-5-yl)-6,7-dimethoxy-4-[(3,4,5-trimethoxyoxan-2-yl)oxy]-1H,3H-naphtho[2,3-c]furan-1-one	C29H30O11	554.543	3.401	40	Lignans	O1c2ccc(cc2OC1)-c3c4ccccc4cc5c3COC5	Phyllanthaceae	Phyllanthus	Phyllanthus taxodiifolius	38						1	Phyllanthaceae	Exclusive (1 Family)	FALSE	0	3.401	-99	FALSE	0	3	0	3	HIDDEN GEM (High Novelty)
MANZFHVJGHCTOA-MYOZJNGHSA-N	O=C(OC[C@H]1O[C@@H](Oc2c(C(=O)O)ccc(O)c2O)[C@H](O)[C@@H](O)[C@@H]1O)c1cc(O)c(O)c(O)c1	3,4-dihydroxy-2-{[(2S,3R,4S,5S,6R)-3,4,5-trihydroxy-6-[(3,4,5-trihydroxybenzoyloxy)methyl]oxan-2-yl]oxy}benzoic acid	C20H20O14	484.365	0.942	34	Phenolic acids (C6-C1)	c1ccccc1.c1ccccc1	Phyllanthaceae	Phyllanthus	Phyllanthus emblica	22						1	Phyllanthaceae	Exclusive (1 Family)	FALSE	0	0.942	-99	FALSE	0	3	0	3	HIDDEN GEM (High Novelty)
MANZFHVJGHCTOA-UHFFFAOYSA-N	O=C(OCC1OC(Oc2c(C(=O)O)ccc(O)c2O)C(O)C(O)C1O)c1cc(O)c(O)c(O)c1	3,4-dihydroxy-2-({3,4,5-trihydroxy-6-[(3,4,5-trihydroxybenzoyloxy)methyl]oxan-2-yl}oxy)benzoic acid	C20H20O14	484.365	0.942	34	Phenolic acids (C6-C1)	c1ccccc1.c1ccccc1	Phyllanthaceae	Phyllanthus	Phyllanthus emblica	22						1	Phyllanthaceae	Exclusive (1 Family)	FALSE	0	0.942	-99	FALSE	0	3	0	3	HIDDEN GEM (High Novelty)
MEUUWCKGFAIYFH-ZNJHZESWSA-N	O=C(O)C[C@@H](C(=O)O[C@@H]1[C@H]2COC(=O)c3cc(O)c(O)c(O)c3-c3c(cc(O)c(O)c3O)C(=O)O[C@@H]1[C@H](O)[C@@H](OC(=O)c1cc(O)c(O)c(O)c1)O2)[C@H]1c2c(cc(O)c(O)c2O)C(=O)O[C@H]1C(=O)O	(3R,4S)-4-[(2R)-3-carboxy-1-{[(1R,19R,21R,22S,23R)-6,7,8,11,12,13,22-heptahydroxy-3,16-dioxo-21-(3,4,5-trihydroxybenzoyloxy)-2,17,20-trioxatetracyclo[17.3.1.0⁴,⁹.0¹⁰,¹⁵]tricosa-4(9),5,7,10,12,14-hexaen-23-yl]oxy}-1-oxopropan-2-yl]-5,6,7-trihydroxy-1-oxo-3,4-dihydro-1H-2-benzopyran-3-carboxylic acid	C41H32O28	972.678	3.097	69	Phenolic acids (C6-C1)	O1Cc2ccccc2-c3ccccc3COC4CC(OCc5ccccc5)OC(C1)C4OCCC6c7ccccc7COC6	Phyllanthaceae	Phyllanthus	Phyllanthus emblica	6						1	Phyllanthaceae	Exclusive (1 Family)	FALSE	0	3.097	-99	FALSE	0	3	0	3	HIDDEN GEM (High Novelty)
MHFFMNJSTPVFLD-UHFFFAOYSA-N	COc1cc2c(OC3OCC(OC)C(O)C3O)c3c(c(-c4ccc5c(c4)OCO5)c2cc1OC)C(=O)OC3	9-(2H-1,3-benzodioxol-5-yl)-4-[(3,4-dihydroxy-5-methoxyoxan-2-yl)oxy]-6,7-dimethoxy-1H,3H-naphtho[2,3-c]furan-1-one	C27H26O11	526.49	2.792	38	Lignans	O1c2ccc(cc2OC1)-c3c4ccccc4cc5c3COC5	Phyllanthaceae	Cleistanthus	Cleistanthus patulus	38						1	Phyllanthaceae	Exclusive (1 Family)	FALSE	0	2.792	-99	FALSE	0	3	0	3	HIDDEN GEM (High Novelty)
MHFFMNJSTPVFLD-ULGZCJNSSA-N	COc1cc2c(O[C@@H]3OC[C@@H](OC)[C@H](O)[C@H]3O)c3c(c(-c4ccc5c(c4)OCO5)c2cc1OC)C(=O)OC3	9-(2H-1,3-benzodioxol-5-yl)-4-{[(2S,3R,4R,5R)-3,4-dihydroxy-5-methoxyoxan-2-yl]oxy}-6,7-dimethoxy-1H,3H-naphtho[2,3-c]furan-1-one	C27H26O11	526.49	2.792	38	Lignans	O1c2ccc(cc2OC1)-c3c4ccccc4cc5c3COC5	Phyllanthaceae	Cleistanthus	Cleistanthus patulus	38						1	Phyllanthaceae	Exclusive (1 Family)	FALSE	0	2.792	-99	FALSE	0	3	0	3	HIDDEN GEM (High Novelty)
MIOOAVYFDWMZAD-LJAQVGFWSA-N	CCCCCCCCCCCCCCCCCCCC[C@@]1(O)CC(=O)c2c(O)cc(O)cc2O1	(2S)-2,5,7-trihydroxy-2-icosyl-3,4-dihydro-2H-1-benzopyran-4-one	C29H48O5	476.69	11.104	34	Benzopyrans	O1c2ccccc2CCC1	Phyllanthaceae	Antidesma	Antidesma membranaceum	8						1	Phyllanthaceae	Exclusive (1 Family)	FALSE	0	11.104	-99	FALSE	0	3	0	3	HIDDEN GEM (High Novelty)
MIOOAVYFDWMZAD-UHFFFAOYSA-N	CCCCCCCCCCCCCCCCCCCCC1(O)CC(=O)c2c(O)cc(O)cc2O1	2,5,7-trihydroxy-2-icosyl-3,4-dihydro-2H-1-benzopyran-4-one	C29H48O5	476.69	11.104	34	Benzopyrans	O1c2ccccc2CCC1	Phyllanthaceae	Antidesma	Antidesma membranaceum	8						1	Phyllanthaceae	Exclusive (1 Family)	FALSE	0	11.104	-99	FALSE	0	3	0	3	HIDDEN GEM (High Novelty)
MKGXQOJRVYDQIO-FOORKGQUSA-N	COc1cc2c(O[C@@H]3O[C@H](CO)[C@@H](O)[C@H](O)[C@H]3O)c(CO)c(CO)c(-c3ccc4c(c3)OCO4)c2cc1OC	(2S,3R,4S,5S,6R)-2-{[4-(2H-1,3-benzodioxol-5-yl)-2,3-bis(hydroxymethyl)-6,7-dimethoxynaphthalen-1-yl]oxy}-6-(hydroxymethyl)oxane-3,4,5-triol	C27H30O12	546.521	1.213	39	Lignans	O1c2ccc(cc2OC1)-c3cccc4ccccc43	Phyllanthaceae	Phyllanthus	Phyllanthus myrtifolius	6						1	Phyllanthaceae	Exclusive (1 Family)	FALSE	0	1.213	-99	FALSE	0	3	0	3	HIDDEN GEM (High Novelty)
MKVQPLIMYJILBG-FYCSSZILSA-N	O=C(O)[C@H]1CC[C@H]2[C@@H](C1)O[C@@]1(C[C@H](O)[C@H](CO[C@H]3O[C@H](CO)[C@@H](O)[C@H](O)[C@H]3O)CO1)[C@]2(O)CO	(2S,3R,3aS,4'S,5'R,6S,7aR)-3,4'-dihydroxy-3-(hydroxymethyl)-5'-({[(2S,3R,4S,5S,6R)-3,4,5-trihydroxy-6-(hydroxymethyl)oxan-2-yl]oxy}methyl)-hexahydro-3H-spiro[1-benzofuran-2,2'-oxane]-6-carboxylic acid	C21H34O13	494.488	-3.165	34	Sesquiterpenoids	O1CCCCC12OC3CCCCC3C2	Phyllanthaceae	Phyllanthus	Phyllanthus emblica	6						1	Phyllanthaceae	Exclusive (1 Family)	FALSE	0	-3.165	-99	FALSE	0	3	0	3	HIDDEN GEM (High Novelty)
MKVQPLIMYJILBG-UHFFFAOYSA-N	O=C(O)C1CCC2C(C1)OC1(CC(O)C(COC3OC(CO)C(O)C(O)C3O)CO1)C2(O)CO	3,4'-dihydroxy-3-(hydroxymethyl)-5'-({[3,4,5-trihydroxy-6-(hydroxymethyl)oxan-2-yl]oxy}methyl)-hexahydro-3H-spiro[1-benzofuran-2,2'-oxane]-6-carboxylic acid	C21H34O13	494.488	-3.165	34	Sesquiterpenoids	O1CCCCC12OC3CCCCC3C2	Phyllanthaceae	Phyllanthus	Phyllanthus emblica	6						1	Phyllanthaceae	Exclusive (1 Family)	FALSE	0	-3.165	-99	FALSE	0	3	0	3	HIDDEN GEM (High Novelty)
MOCRJZJERZYGCF-JWHQFJEQSA-N	C[C@@H]1C[C@H](O)CC(C)(C)[C@]1(O)/C=C/[C@H](CO)O[C@@H]1O[C@H](CO)[C@@H](O)[C@H](O)[C@H]1O	(2R,3R,4S,5S,6R)-2-{[(2R,3E)-4-[(1R,4S,6R)-1,4-dihydroxy-2,2,6-trimethylcyclohexyl]-1-hydroxybut-3-en-2-yl]oxy}-6-(hydroxymethyl)oxane-3,4,5-triol	C19H34O9	406.469	-0.993	28	Apocarotenoids	C1CCCCC1	Phyllanthaceae	Breynia	Breynia officinalis;Breynia vitis-idaea	31						1	Phyllanthaceae	Exclusive (1 Family)	FALSE	0	-0.993	-99	FALSE	0	3	0	3	HIDDEN GEM (High Novelty)
MOCRJZJERZYGCF-LIMBPXAQSA-N	C[C@@H]1C[C@H](O)CC(C)(C)[C@@]1(O)/C=C/[C@@H](CO)O[C@@H]1O[C@H](CO)[C@@H](O)[C@H](O)[C@H]1O	(2R,3R,4S,5S,6R)-2-{[(2S,3E)-4-[(1S,4S,6R)-1,4-dihydroxy-2,2,6-trimethylcyclohexyl]-1-hydroxybut-3-en-2-yl]oxy}-6-(hydroxymethyl)oxane-3,4,5-triol	C19H34O9	406.469	-0.993	28	Apocarotenoids	C1CCCCC1	Phyllanthaceae	Breynia	Breynia officinalis;Breynia vitis-idaea	31						1	Phyllanthaceae	Exclusive (1 Family)	FALSE	0	-0.993	-99	FALSE	0	3	0	3	HIDDEN GEM (High Novelty)
MOCRJZJERZYGCF-UHFFFAOYSA-N	CC1CC(O)CC(C)(C)C1(O)C=CC(CO)OC1OC(CO)C(O)C(O)C1O	2-{[4-(1,4-dihydroxy-2,2,6-trimethylcyclohexyl)-1-hydroxybut-3-en-2-yl]oxy}-6-(hydroxymethyl)oxane-3,4,5-triol	C19H34O9	406.469	-0.993	28	Apocarotenoids	C1CCCCC1	Phyllanthaceae	Breynia	Breynia officinalis;Breynia vitis-idaea	31						1	Phyllanthaceae	Exclusive (1 Family)	FALSE	0	-0.993	-99	FALSE	0	3	0	3	HIDDEN GEM (High Novelty)
MSXJNVQBSSTHHY-BETDFMMASA-N	C[C@@H]1O[C@H](O[C@@H]2[C@H](O)[C@@H](O[C@@H]3[C@@H](O[C@H]4C[S@+]([O-])[C@@H]5[C@@H]4C[C@@H](O)[C@]4(O)C(=O)[C@@]6(C[C@@H](OC(=O)c7ccc(O)cc7)[C@H](C)CO6)O[C@@H]54)O[C@@H](CO)[C@H](O)[C@H]3O)O[C@H](CO)[C@H]2O)[C@@H](O)[C@H](O)[C@H]1O	(1'R,2R,2'R,4R,5R,6'R,7'R,9'R,10'R,12'S)-10'-{[(2R,3S,4R,5R,6S)-3-{[(2R,3S,4S,5R,6R)-3,5-dihydroxy-6-(hydroxymethyl)-4-{[(2R,3S,4R,5R,6S)-3,4,5-trihydroxy-6-methyloxan-2-yl]oxy}oxan-2-yl]oxy}-4,5-dihydroxy-6-(hydroxymethyl)oxan-2-yl]oxy}-6',7'-dihydroxy-4-(4-hydroxybenzoyloxy)-5-methyl-5'-oxo-3'-oxa-12'-thiaspiro[oxane-2,4'-tricyclo[7.3.0.0²,⁶]dodecan]-12'-ium-12'-olate	C40H56O24S	952.926	-5.31	65	Organooxygen compounds	O(Cc1ccccc1)C2CCOC3(OC4C5SCCC5CCC4C3)C2	Phyllanthaceae	Breynia	Breynia fruticosa	19						1	Phyllanthaceae	Exclusive (1 Family)	FALSE	0	-5.31	-99	FALSE	0	3	0	3	HIDDEN GEM (High Novelty)
MSXJNVQBSSTHHY-MSKJIAQNSA-N	C[C@@H]1CO[C@@]2(C[C@@H]1OC(=O)c1ccc(O)cc1)O[C@@H]1[C@H]3[C@@H](C[C@H](O)[C@]1(O)C2=O)[C@@H](O[C@@H]1O[C@H](CO)[C@@H](O)[C@H](O)[C@@H]1O[C@H]1O[C@H](CO)[C@H](O)[C@H](O[C@@H]2O[C@H](C)[C@@H](O)[C@@H](O)[C@H]2O)[C@H]1O)C[S@@+]3[O-]	(1'R,2S,2'S,4S,5R,6'R,7'S,9'S,10'R,12'S)-10'-{[(2S,3S,4S,5S,6R)-3-{[(2R,3R,4S,5S,6R)-3,5-dihydroxy-6-(hydroxymethyl)-4-{[(2S,3R,4R,5S,6R)-3,4,5-trihydroxy-6-methyloxan-2-yl]oxy}oxan-2-yl]oxy}-4,5-dihydroxy-6-(hydroxymethyl)oxan-2-yl]oxy}-6',7'-dihydroxy-4-(4-hydroxybenzoyloxy)-5-methyl-5'-oxo-3'-oxa-12'-thiaspiro[oxane-2,4'-tricyclo[7.3.0.0²,⁶]dodecan]-12'-ium-12'-olate	C40H56O24S	952.926	-5.31	65	Organooxygen compounds	O(Cc1ccccc1)C2CCOC3(OC4C5SCCC5CCC4C3)C2	Phyllanthaceae	Breynia	Breynia fruticosa	19						1	Phyllanthaceae	Exclusive (1 Family)	FALSE	0	-5.31	-99	FALSE	0	3	0	3	HIDDEN GEM (High Novelty)
MSXJNVQBSSTHHY-UHFFFAOYSA-N	CC1COC2(CC1OC(=O)c1ccc(O)cc1)OC1C3C(CC(O)C1(O)C2=O)C(OC1OC(CO)C(O)C(O)C1OC1OC(CO)C(O)C(OC2OC(C)C(O)C(O)C2O)C1O)C[S+]3[O-]	10'-[(3-{[3,5-dihydroxy-6-(hydroxymethyl)-4-[(3,4,5-trihydroxy-6-methyloxan-2-yl)oxy]oxan-2-yl]oxy}-4,5-dihydroxy-6-(hydroxymethyl)oxan-2-yl)oxy]-6',7'-dihydroxy-4-(4-hydroxybenzoyloxy)-5-methyl-5'-oxo-3'-oxa-12'-thiaspiro[oxane-2,4'-tricyclo[7.3.0.0²,⁶]dodecan]-12'-ium-12'-olate	C40H56O24S	952.926	-5.31	65	Organooxygen compounds	O(Cc1ccccc1)C2CCOC3(OC4C5SCCC5CCC4C3)C2	Phyllanthaceae	Breynia	Breynia fruticosa	19						1	Phyllanthaceae	Exclusive (1 Family)	FALSE	0	-5.31	-99	FALSE	0	3	0	3	HIDDEN GEM (High Novelty)
MSXJNVQBSSTHHY-VVUHNZHVSA-N	C[C@@H]1O[C@@H](O[C@@H]2[C@@H](O)[C@H](O[C@H]3[C@H](O[C@H]4C[S+]([O-])[C@@H]5[C@H]6O[C@@]7(C[C@H](OC(=O)c8ccc(O)cc8)[C@H](C)CO7)C(=O)[C@@]6(O)[C@@H](O)C[C@@H]54)O[C@H](CO)[C@@H](O)[C@@H]3O)O[C@H](CO)[C@H]2O)[C@H](O)[C@H](O)[C@H]1O	(1'S,2S,2'S,4S,5R,6'R,7'S,9'R,10'R)-10'-{[(2S,3R,4S,5S,6R)-3-{[(2S,3R,4S,5R,6R)-3,5-dihydroxy-6-(hydroxymethyl)-4-{[(2S,3R,4R,5R,6S)-3,4,5-trihydroxy-6-methyloxan-2-yl]oxy}oxan-2-yl]oxy}-4,5-dihydroxy-6-(hydroxymethyl)oxan-2-yl]oxy}-6',7'-dihydroxy-4-(4-hydroxybenzoyloxy)-5-methyl-5'-oxo-3'-oxa-12'-thiaspiro[oxane-2,4'-tricyclo[7.3.0.0²,⁶]dodecan]-12'-ium-12'-olate	C40H56O24S	952.926	-5.31	65	Organooxygen compounds	O(Cc1ccccc1)C2CCOC3(OC4C5SCCC5CCC4C3)C2	Phyllanthaceae	Breynia	Breynia officinalis;Breynia vitis-idaea	19						1	Phyllanthaceae	Exclusive (1 Family)	FALSE	0	-5.31	-99	FALSE	0	3	0	3	HIDDEN GEM (High Novelty)
MSXJNVQBSSTHHY-ZWXOLFNGSA-N	C[C@@H]1O[C@@H](O[C@@H]2[C@@H](O)[C@H](O[C@H]3[C@H](O[C@H]4C[S@@+]([O-])[C@@H]5[C@H]6O[C@@]7(C[C@H](OC(=O)c8ccc(O)cc8)[C@H](C)CO7)C(=O)[C@@]6(O)[C@@H](O)C[C@@H]54)O[C@H](CO)[C@@H](O)[C@@H]3O)O[C@H](CO)[C@H]2O)[C@H](O)[C@H](O)[C@H]1O	(1'S,2S,2'S,4S,5R,6'R,7'S,9'R,10'R,12'R)-10'-{[(2S,3R,4S,5S,6R)-3-{[(2S,3R,4S,5R,6R)-3,5-dihydroxy-6-(hydroxymethyl)-4-{[(2S,3R,4R,5R,6S)-3,4,5-trihydroxy-6-methyloxan-2-yl]oxy}oxan-2-yl]oxy}-4,5-dihydroxy-6-(hydroxymethyl)oxan-2-yl]oxy}-6',7'-dihydroxy-4-(4-hydroxybenzoyloxy)-5-methyl-5'-oxo-3'-oxa-12'-thiaspiro[oxane-2,4'-tricyclo[7.3.0.0²,⁶]dodecan]-12'-ium-12'-olate	C40H56O24S	952.926	-5.31	65	Organooxygen compounds	O(Cc1ccccc1)C2CCOC3(OC4C5SCCC5CCC4C3)C2	Phyllanthaceae	Breynia	Breynia fruticosa	19						1	Phyllanthaceae	Exclusive (1 Family)	FALSE	0	-5.31	-99	FALSE	0	3	0	3	HIDDEN GEM (High Novelty)
MXGZXGGMUXNJQR-ICLALRSMSA-N	C[C@@H]1CO[C@@]2(C[C@@H]1OC(=O)c1ccc(O)cc1)O[C@@H]1C[C@@H](C(=O)O[C@@H]3O[C@H](CO)[C@@H](O)[C@H](O)[C@H]3O[C@@H]3O[C@H](CO)[C@@H](O)[C@H](O)[C@H]3O)C[C@@H](O)[C@]1(O)C2=O	(2S,3R,4S,5S,6R)-4,5-dihydroxy-6-(hydroxymethyl)-3-{[(2S,3R,4S,5S,6R)-3,4,5-trihydroxy-6-(hydroxymethyl)oxan-2-yl]oxy}oxan-2-yl (2S,3aR,4R,4'S,5'R,6S,7aR)-3a,4-dihydroxy-4'-(4-hydroxybenzoyloxy)-5'-methyl-3-oxo-hexahydro-3H-spiro[1-benzofuran-2,2'-oxane]-6-carboxylate	C33H44O20	760.692	-2.575	53	Fatty acyls	O(Cc1ccccc1)C2CCOC3(OC4CCCCC4C3)C2	Phyllanthaceae	Phyllanthus	Phyllanthus emblica	20						1	Phyllanthaceae	Exclusive (1 Family)	FALSE	0	-2.575	-99	FALSE	0	3	0	3	HIDDEN GEM (High Novelty)
MXGZXGGMUXNJQR-RGNMAXIJSA-N	C[C@@H]1CO[C@@]2(C[C@@H]1OC(=O)c1ccc(O)cc1)O[C@@H]1C[C@@H](C(=O)O[C@@H]3O[C@H](CO)[C@@H](O)[C@H](O)[C@H]3O[C@@H]3O[C@H](CO)[C@@H](O)[C@H](O)[C@H]3O)C[C@H](O)[C@]1(O)C2=O	(2S,3R,4S,5S,6R)-4,5-dihydroxy-6-(hydroxymethyl)-3-{[(2S,3R,4S,5S,6R)-3,4,5-trihydroxy-6-(hydroxymethyl)oxan-2-yl]oxy}oxan-2-yl (2S,3aR,4S,4'S,5'R,6S,7aR)-3a,4-dihydroxy-4'-(4-hydroxybenzoyloxy)-5'-methyl-3-oxo-hexahydro-3H-spiro[1-benzofuran-2,2'-oxane]-6-carboxylate	C33H44O20	760.692	-2.575	53	Fatty acyls	O(Cc1ccccc1)C2CCOC3(OC4CCCCC4C3)C2	Phyllanthaceae	Phyllanthus	Phyllanthus emblica	20						1	Phyllanthaceae	Exclusive (1 Family)	FALSE	0	-2.575	-99	FALSE	0	3	0	3	HIDDEN GEM (High Novelty)
MXXCYHQPSVRPOP-MUUUQUSLSA-N	CC[C@H](C)C(=O)c1c(O)cc(O)cc1O[C@@H]1O[C@H](CO[C@@H]2OC[C@](O)(CO)[C@H]2O)[C@@H](O)[C@H](O)[C@H]1O	(2S)-1-(2-{[(2S,3R,4S,5S,6R)-6-({[(2R,3R,4R)-3,4-dihydroxy-4-(hydroxymethyl)oxolan-2-yl]oxy}methyl)-3,4,5-trihydroxyoxan-2-yl]oxy}-4,6-dihydroxyphenyl)-2-methylbutan-1-one	C22H32O13	504.483	-0.418	35	Phloroglucinols	c1ccccc1	Phyllanthaceae	Phyllanthus	Phyllanthus emblica	98						1	Phyllanthaceae	Exclusive (1 Family)	FALSE	0	-0.418	-99	FALSE	0	3	0	3	HIDDEN GEM (High Novelty)
MXXCYHQPSVRPOP-UHFFFAOYSA-N	CCC(C)C(=O)c1c(O)cc(O)cc1OC1OC(COC2OCC(O)(CO)C2O)C(O)C(O)C1O	1-(2-{[6-({[3,4-dihydroxy-4-(hydroxymethyl)oxolan-2-yl]oxy}methyl)-3,4,5-trihydroxyoxan-2-yl]oxy}-4,6-dihydroxyphenyl)-2-methylbutan-1-one	C22H32O13	504.483	-0.418	35	Phloroglucinols	c1ccccc1	Phyllanthaceae	Phyllanthus	Phyllanthus emblica	98						1	Phyllanthaceae	Exclusive (1 Family)	FALSE	0	-0.418	-99	FALSE	0	3	0	3	HIDDEN GEM (High Novelty)
NCZJHBOLUQWVQK-SIAPDPLDSA-N	C[C@@H]1O[C@H](Oc2c(-c3ccc(O)cc3)oc3c(O)cc(O)cc3c2=O)[C@H](O)[C@H](O)[C@H]1O	6,8-dihydroxy-2-(4-hydroxyphenyl)-3-{[(2R,3R,4R,5R,6S)-3,4,5-trihydroxy-6-methyloxan-2-yl]oxy}-4H-chromen-4-one	C21H20O10	432.378	2.659	31	Flavonoids	O1c2ccccc2CC=C1c3ccccc3	Phyllanthaceae	Phyllanthus	Phyllanthus emblica	58						1	Phyllanthaceae	Exclusive (1 Family)	FALSE	0	2.659	-99	FALSE	0	3	0	3	HIDDEN GEM (High Novelty)
NCZJHBOLUQWVQK-UHFFFAOYSA-N	CC1OC(Oc2c(-c3ccc(O)cc3)oc3c(O)cc(O)cc3c2=O)C(O)C(O)C1O	6,8-dihydroxy-2-(4-hydroxyphenyl)-3-[(3,4,5-trihydroxy-6-methyloxan-2-yl)oxy]-4H-chromen-4-one	C21H20O10	432.378	2.659	31	Flavonoids	O1c2ccccc2CC=C1c3ccccc3	Phyllanthaceae	Phyllanthus	Phyllanthus emblica	58						1	Phyllanthaceae	Exclusive (1 Family)	FALSE	0	2.659	-99	FALSE	0	3	0	3	HIDDEN GEM (High Novelty)
NDSCHEHLYHHQII-IDAXNRPWSA-N	O=C(O)C[C@]1(O)C(=O)O[C@H]2[C@@H]3OC(=O)c4cc(O)c(O)c(O)c4-c4c(cc(O)c(O)c4O)C(=O)OC[C@H]2O[C@@H](OC(=O)c2cc(O)c(O)c(O)c2)[C@@H]3OC(=O)c2cc(O)c(O)c3c2[C@@H]1[C@H](O)C(=O)O3	2-[(4R,5S,7R,25S,26R,29R,30R,31S)-13,14,15,18,19,20,29,31,35,36-decahydroxy-2,10,23,28,32-pentaoxo-5-(3,4,5-trihydroxybenzoyloxy)-3,6,9,24,27,33-hexaoxaheptacyclo[28.7.1.0⁴,²⁵.0⁷,²⁶.0¹¹,¹⁶.0¹⁷,²².0³⁴,³⁸]octatriaconta-1(37),11(16),12,14,17,19,21,34(38),35-nonaen-29-yl]acetic acid	C41H30O28	970.662	3.279	69	Phenolic acids (C6-C1)	O1c2cccc3c2C(CC1)CCOC4C5OC(OCc6ccccc6)C(OC3)C4OCc7ccccc7-c8ccccc8COC5	Phyllanthaceae	Phyllanthus	Phyllanthus amarus	7						1	Phyllanthaceae	Exclusive (1 Family)	FALSE	0	3.279	-99	FALSE	0	3	0	3	HIDDEN GEM (High Novelty)
NDSCHEHLYHHQII-UHFFFAOYSA-N	O=C(O)CC1(O)C(=O)OC2C3COC(=O)c4cc(O)c(O)c(O)c4-c4c(cc(O)c(O)c4O)C(=O)OC2C(OC(=O)c2cc(O)c(O)c4c2C1C(O)C(=O)O4)C(OC(=O)c1cc(O)c(O)c(O)c1)O3	2-[13,14,15,18,19,20,29,31,35,36-decahydroxy-2,10,23,28,32-pentaoxo-5-(3,4,5-trihydroxybenzoyloxy)-3,6,9,24,27,33-hexaoxaheptacyclo[28.7.1.0⁴,²⁵.0⁷,²⁶.0¹¹,¹⁶.0¹⁷,²².0³⁴,³⁸]octatriaconta-1(37),11,13,15,17(22),18,20,34(38),35-nonaen-29-yl]acetic acid	C41H30O28	970.662	3.279	69	Phenolic acids (C6-C1)	O1c2cccc3c2C(CC1)CCOC4C5OC(OCc6ccccc6)C(OC3)C4OCc7ccccc7-c8ccccc8COC5	Phyllanthaceae	Phyllanthus	Phyllanthus amarus	7						1	Phyllanthaceae	Exclusive (1 Family)	FALSE	0	3.279	-99	FALSE	0	3	0	3	HIDDEN GEM (High Novelty)
NEIXCGWBKMVLBR-ICUIBWBKSA-N	CC1(C)C[C@@H]2C3=CC[C@@H]4[C@]5(C)CC[C@H](O[C@@H]6O[C@H](CO)[C@@H](O)[C@H](O)[C@H]6O)[C@@](C)(CO)[C@H]5CC[C@]4(C)[C@]3(C)C[C@H](OC(=O)c3ccccc3)[C@@]2(CO)C[C@H]1O	(3R,4aS,5S,6aS,6bS,8aS,9R,10S,12aS,12bR,14bR)-3-hydroxy-4a,9-bis(hydroxymethyl)-2,2,6a,6b,9,12a-hexamethyl-10-{[(2R,3R,4S,5S,6R)-3,4,5-trihydroxy-6-(hydroxymethyl)oxan-2-yl]oxy}-1,2,3,4,4a,5,6,6a,6b,7,8,8a,9,10,11,12,12a,12b,13,14b-icosahydropicen-5-yl benzoate	C43H64O11	756.963	6.039	54	Triterpenoids	O(Cc1ccccc1)C2CC3C(=CCC4C3CCC5CCCCC54)C6CCCCC26	Phyllanthaceae	Glochidion	Glochidion heyneanum var. heyneanum	6						1	Phyllanthaceae	Exclusive (1 Family)	FALSE	0	6.039	-99	FALSE	0	3	0	3	HIDDEN GEM (High Novelty)
NEIXCGWBKMVLBR-UHFFFAOYSA-N	CC1(C)CC2C3=CCC4C5(C)CCC(OC6OC(CO)C(O)C(O)C6O)C(C)(CO)C5CCC4(C)C3(C)CC(OC(=O)c3ccccc3)C2(CO)CC1O	3-hydroxy-4a,9-bis(hydroxymethyl)-2,2,6a,6b,9,12a-hexamethyl-10-{[3,4,5-trihydroxy-6-(hydroxymethyl)oxan-2-yl]oxy}-1,2,3,4,4a,5,6,6a,6b,7,8,8a,9,10,11,12,12a,12b,13,14b-icosahydropicen-5-yl benzoate	C43H64O11	756.963	6.039	54	Triterpenoids	O(Cc1ccccc1)C2CC3C(=CCC4C3CCC5CCCCC54)C6CCCCC26	Phyllanthaceae	Glochidion	Glochidion heyneanum var. heyneanum	6						1	Phyllanthaceae	Exclusive (1 Family)	FALSE	0	6.039	-99	FALSE	0	3	0	3	HIDDEN GEM (High Novelty)
NMYWYRHWZSFNPU-CARAORCDSA-N	CC(=O)O[C@@H]1Cc2c(O)cc(O[C@@H]3O[C@H](CO)[C@@H](O)[C@H](O)[C@H]3O)cc2O[C@@H]1c1ccc(O)c(O)c1	(2R,3R)-2-(3,4-dihydroxyphenyl)-5-hydroxy-7-{[(2S,3R,4S,5S,6R)-3,4,5-trihydroxy-6-(hydroxymethyl)oxan-2-yl]oxy}-3,4-dihydro-2H-1-benzopyran-3-yl acetate	C23H26O12	494.446	0.895	35	Flavonoids	O1c2ccccc2CCC1c3ccccc3	Phyllanthaceae	Breynia	Breynia fruticosa	50						1	Phyllanthaceae	Exclusive (1 Family)	FALSE	0	0.895	-99	FALSE	0	3	0	3	HIDDEN GEM (High Novelty)
NMYWYRHWZSFNPU-UHFFFAOYSA-N	CC(=O)OC1Cc2c(O)cc(OC3OC(CO)C(O)C(O)C3O)cc2OC1c1ccc(O)c(O)c1	2-(3,4-dihydroxyphenyl)-5-hydroxy-7-{[3,4,5-trihydroxy-6-(hydroxymethyl)oxan-2-yl]oxy}-3,4-dihydro-2H-1-benzopyran-3-yl acetate	C23H26O12	494.446	0.895	35	Flavonoids	O1c2ccccc2CCC1c3ccccc3	Phyllanthaceae	Breynia	Breynia fruticosa	50						1	Phyllanthaceae	Exclusive (1 Family)	FALSE	0	0.895	-99	FALSE	0	3	0	3	HIDDEN GEM (High Novelty)
NSOJLVUORKKGRI-UHFFFAOYSA-N	O=C(O)CC(OC(=O)c1cc(O)c(O)c(O)c1)C(=O)O	2-(3,4,5-trihydroxybenzoyloxy)butanedioic acid	C11H10O9	286.192	0.355	20	Phenolic acids (C6-C1)	c1ccccc1	Phyllanthaceae	Phyllanthus	Phyllanthus emblica	98						1	Phyllanthaceae	Exclusive (1 Family)	FALSE	0	0.355	-99	FALSE	0	3	0	3	HIDDEN GEM (High Novelty)
NSOJLVUORKKGRI-ZETCQYMHSA-N	O=C(O)C[C@H](OC(=O)c1cc(O)c(O)c(O)c1)C(=O)O	(2S)-2-(3,4,5-trihydroxybenzoyloxy)butanedioic acid	C11H10O9	286.192	0.355	20	Phenolic acids (C6-C1)	c1ccccc1	Phyllanthaceae	Phyllanthus	Phyllanthus emblica	98						1	Phyllanthaceae	Exclusive (1 Family)	FALSE	0	0.355	-99	FALSE	0	3	0	3	HIDDEN GEM (High Novelty)
NTDAFPROCLCPBL-ALLBUJQBSA-N	O=C1C=C2C=C[C@@H](O[C@@H]3O[C@H](CO)[C@@H](O)[C@H](O)[C@H]3O)C[C@H]2O1	(6S,7aR)-6-{[(2R,3R,4S,5S,6R)-3,4,5-trihydroxy-6-(hydroxymethyl)oxan-2-yl]oxy}-2,6,7,7a-tetrahydro-1-benzofuran-2-one	C14H18O8	314.288	-1.03	22	Organooxygen compounds	O1CC=C2C=CCCC12	Phyllanthaceae	Glochidion;Phyllanthus	Glochidion zeylanicum;Phyllanthus urinaria	7						1	Phyllanthaceae	Exclusive (1 Family)	FALSE	0	-1.03	-99	FALSE	0	3	0	3	HIDDEN GEM (High Novelty)
NTDAFPROCLCPBL-PSERGMTQSA-N	O=C1C=C2C=C[C@H](O[C@@H]3O[C@H](CO)[C@@H](O)[C@H](O)[C@H]3O)C[C@@H]2O1	(6R,7aS)-6-{[(2R,3R,4S,5S,6R)-3,4,5-trihydroxy-6-(hydroxymethyl)oxan-2-yl]oxy}-2,6,7,7a-tetrahydro-1-benzofuran-2-one	C14H18O8	314.288	-1.03	22	Organooxygen compounds	O1CC=C2C=CCCC12	Phyllanthaceae	Glochidion;Phyllanthus	Glochidion zeylanicum;Phyllanthus urinaria	7						1	Phyllanthaceae	Exclusive (1 Family)	FALSE	0	-1.03	-99	FALSE	0	3	0	3	HIDDEN GEM (High Novelty)
NTDAFPROCLCPBL-UHFFFAOYSA-N	O=C1C=C2C=CC(OC3OC(CO)C(O)C(O)C3O)CC2O1	6-{[3,4,5-trihydroxy-6-(hydroxymethyl)oxan-2-yl]oxy}-2,6,7,7a-tetrahydro-1-benzofuran-2-one	C14H18O8	314.288	-1.03	22	Organooxygen compounds	O1CC=C2C=CCCC12	Phyllanthaceae	Glochidion;Phyllanthus	Glochidion zeylanicum;Phyllanthus urinaria	7						1	Phyllanthaceae	Exclusive (1 Family)	FALSE	0	-1.03	-99	FALSE	0	3	0	3	HIDDEN GEM (High Novelty)
NYAPSJHDGQOIMJ-UHFFFAOYSA-N	COc1cc2c(-c3ccc4c(c3)OCO4)c3c(cc2c(OC)c1OC)C(OC)OC3=O	9-(2H-1,3-benzodioxol-5-yl)-3,5,6,7-tetramethoxy-1H,3H-naphtho[2,3-c]furan-1-one	C23H20O8	424.401	4.136	31	Lignans	O1c2ccc(cc2OC1)-c3c4ccccc4cc5c3COC5	Phyllanthaceae	Phyllanthus	Phyllanthus myrtifolius	38						1	Phyllanthaceae	Exclusive (1 Family)	FALSE	0	4.136	-99	FALSE	0	3	0	3	HIDDEN GEM (High Novelty)
OFLPXEYYLDOAPP-DVVAYUSPSA-N	C[C@H]1[C@H](O)[C@H](O)C[C@H]2[C@]3(C)CC[C@@]4(C)[C@@H]5CC(C)(C)CC[C@]5(C)CC[C@]4(C)[C@H]3CC[C@@]21C	(2R,3S,4R,4aS,6aS,6bR,8aR,12aR,12bS,14aS,14bS)-4,4a,6b,8a,11,11,12b,14a-octamethyl-docosahydropicene-2,3-diol	C30H52O2	444.734	12.214	32	Triterpenoids	C1CCC2C(C1)CCC3C2CCC4C5CCCCC5CCC43	Phyllanthaceae	Leptopus	Leptopus chinensis	27						1	Phyllanthaceae	Exclusive (1 Family)	FALSE	0	12.214	-99	FALSE	0	3	0	3	HIDDEN GEM (High Novelty)
OGVBUVNWHBXNFL-KRYLVGRBSA-N	O=C(/C=C/c1ccc(O)cc1)OC[C@H]1O[C@@H](Oc2cc(O)c3c(c2)O[C@H](c2ccc(O)c(O)c2)CC3=O)[C@H](O)[C@@H](O)[C@@H]1O	[(2R,3S,4S,5R,6S)-6-{[(2S)-2-(3,4-dihydroxyphenyl)-5-hydroxy-4-oxo-3,4-dihydro-2H-1-benzopyran-7-yl]oxy}-3,4,5-trihydroxyoxan-2-yl]methyl (2E)-3-(4-hydroxyphenyl)prop-2-enoate	C30H28O13	596.537	2.372	43	Flavonoids	O1c2ccccc2CCC1c3ccccc3.c1ccccc1	Phyllanthaceae	Phyllanthus	Phyllanthus emblica	8						1	Phyllanthaceae	Exclusive (1 Family)	FALSE	0	2.372	-99	FALSE	0	3	0	3	HIDDEN GEM (High Novelty)
OGVBUVNWHBXNFL-UHFFFAOYSA-N	O=C(C=Cc1ccc(O)cc1)OCC1OC(Oc2cc(O)c3c(c2)OC(c2ccc(O)c(O)c2)CC3=O)C(O)C(O)C1O	(6-{[2-(3,4-dihydroxyphenyl)-5-hydroxy-4-oxo-3,4-dihydro-2H-1-benzopyran-7-yl]oxy}-3,4,5-trihydroxyoxan-2-yl)methyl 3-(4-hydroxyphenyl)prop-2-enoate	C30H28O13	596.537	2.372	43	Flavonoids	O1c2ccccc2CCC1c3ccccc3.c1ccccc1	Phyllanthaceae	Phyllanthus	Phyllanthus emblica	8						1	Phyllanthaceae	Exclusive (1 Family)	FALSE	0	2.372	-99	FALSE	0	3	0	3	HIDDEN GEM (High Novelty)
OHLFUILALUNTGR-AQICRGNOSA-N	O=C1C=C2C[C@@H](O)C3CC2(O1)C1CCCCN31	(9R)-9-hydroxy-14-oxa-7-azatetracyclo[6.6.1.0¹,¹¹.0²,⁷]pentadec-11-en-13-one	C13H17NO3	235.279	-0.164	17	Lysine alkaloids	O1CC=C2CCC3N4CCCCC4C12C3	Phyllanthaceae	Flueggea;Margaritaria	Flueggea suffruticosa;Margaritaria indica	6						1	Phyllanthaceae	Exclusive (1 Family)	FALSE	0	-0.164	-99	FALSE	0	3	0	3	HIDDEN GEM (High Novelty)
OONDLKCAZJZRCW-OVEXWALPSA-N	O=C(/C=C/c1ccc(O)c(O)c1)OC[C@H]1OC(Oc2ccc(O)cc2)[C@H](O)[C@@H](O)[C@@H]1O	[(2R,3S,4S,5R)-3,4,5-trihydroxy-6-(4-hydroxyphenoxy)oxan-2-yl]methyl (2E)-3-(3,4-dihydroxyphenyl)prop-2-enoate	C21H22O10	434.394	1.553	31	Phenylpropanoids (C6-C3)	c1ccccc1.c1ccccc1	Phyllanthaceae	Breynia	Breynia disticha	22						1	Phyllanthaceae	Exclusive (1 Family)	FALSE	0	1.553	-99	FALSE	0	3	0	3	HIDDEN GEM (High Novelty)
OQWQQASPTCXQLO-AOIWGVFYSA-N	COc1cc2c(cc1CO)C=C[C@@H]1C(C)(C)[C@@H](O)CC[C@@]21C	(2S,4aR,10aS)-7-(hydroxymethyl)-6-methoxy-1,1,4a-trimethyl-1,2,3,4,4a,10a-hexahydrophenanthren-2-ol	C19H26O3	302.409	3.299	22	Diterpenoids	c1ccc2c(c1)C=CC3CCCCC23	Phyllanthaceae	Flueggea	Flueggea virosa	8						1	Phyllanthaceae	Exclusive (1 Family)	FALSE	0	3.299	-99	FALSE	0	3	0	3	HIDDEN GEM (High Novelty)
OQWQQASPTCXQLO-LMMKCTJWSA-N	COc1cc2c(cc1CO)C=C[C@@H]1C(C)(C)[C@H](O)CC[C@@]21C	(2R,4aR,10aS)-7-(hydroxymethyl)-6-methoxy-1,1,4a-trimethyl-1,2,3,4,4a,10a-hexahydrophenanthren-2-ol	C19H26O3	302.409	3.299	22	Diterpenoids	c1ccc2c(c1)C=CC3CCCCC23	Phyllanthaceae	Flueggea	Flueggea virosa	8						1	Phyllanthaceae	Exclusive (1 Family)	FALSE	0	3.299	-99	FALSE	0	3	0	3	HIDDEN GEM (High Novelty)
OSUSRWMGHUUXBY-ZBBPMGHLSA-N	CC(=O)C=C=C1C(C)(C)C[C@@H](O[C@@H]2O[C@H](CO)[C@@H](O)[C@H](O)[C@H]2O)C[C@@]1(C)O	4-[(2R,4R)-2-hydroxy-2,6,6-trimethyl-4-{[(2R,3R,4S,5S,6R)-3,4,5-trihydroxy-6-(hydroxymethyl)oxan-2-yl]oxy}cyclohexylidene]but-3-en-2-one	C19H30O8	386.437	1.223	27	Apocarotenoids	C1CCCCC1	Phyllanthaceae	Glochidion	Glochidion zeylanicum	31						1	Phyllanthaceae	Exclusive (1 Family)	FALSE	0	1.223	-99	FALSE	0	3	0	3	HIDDEN GEM (High Novelty)
OZHWNYGSHCLZHE-CMDGGOBGSA-N	C=CC(C)(C)/C=C/c1ccc(O)c(OC)c1	4-[(1E)-3,3-dimethylpenta-1,4-dien-1-yl]-2-methoxyphenol	C14H18O2	218.292	4.926	16		c1ccccc1	Phyllanthaceae	Antidesma	Antidesma montanum;Antidesma montanum var. montanum	98						1	Phyllanthaceae	Exclusive (1 Family)	FALSE	0	4.926	-99	FALSE	0	3	0	3	HIDDEN GEM (High Novelty)
OZHWNYGSHCLZHE-UHFFFAOYSA-N	C=CC(C)(C)C=Cc1ccc(O)c(OC)c1	4-(3,3-dimethylpenta-1,4-dien-1-yl)-2-methoxyphenol	C14H18O2	218.292	4.926	16		c1ccccc1	Phyllanthaceae	Antidesma	Antidesma montanum;Antidesma montanum var. montanum	98						1	Phyllanthaceae	Exclusive (1 Family)	FALSE	0	4.926	-99	FALSE	0	3	0	3	HIDDEN GEM (High Novelty)
OZICUJMVENZDKS-JDEACCKASA-N	CC(=O)O[C@H]1CO[C@@H](O[C@H]2CC[C@@]3(C)[C@@H](CC[C@]4(C)[C@@H]3CC=C3[C@@H]5CC(C)(C)CC[C@]5(C(=O)O)CC[C@]34C)[C@]2(C)CO)[C@H](O)[C@H]1O	(4aS,6aS,6bR,8aR,9R,10S,12aR,12bR,14bS)-10-{[(2S,3R,4R,5S)-5-(acetyloxy)-3,4-dihydroxyoxan-2-yl]oxy}-9-(hydroxymethyl)-2,2,6a,6b,9,12a-hexamethyl-1,2,3,4,4a,5,6,6a,6b,7,8,8a,9,10,11,12,12a,12b,13,14b-icosahydropicene-4a-carboxylic acid	C37H58O9	646.852	7.366	46	Triterpenoids	C1=C2C3CCCCC3CCC2C4CCC5CCCCC5C4C1	Phyllanthaceae	Phyllanthus	Phyllanthus racemosus	27						1	Phyllanthaceae	Exclusive (1 Family)	FALSE	0	7.366	-99	FALSE	0	3	0	3	HIDDEN GEM (High Novelty)
OZICUJMVENZDKS-UHFFFAOYSA-N	CC(=O)OC1COC(OC2CCC3(C)C(CCC4(C)C3CC=C3C5CC(C)(C)CCC5(C(=O)O)CCC34C)C2(C)CO)C(O)C1O	10-{[5-(acetyloxy)-3,4-dihydroxyoxan-2-yl]oxy}-9-(hydroxymethyl)-2,2,6a,6b,9,12a-hexamethyl-1,2,3,4,4a,5,6,6a,6b,7,8,8a,9,10,11,12,12a,12b,13,14b-icosahydropicene-4a-carboxylic acid	C37H58O9	646.852	7.366	46	Triterpenoids	C1=C2C3CCCCC3CCC2C4CCC5CCCCC5C4C1	Phyllanthaceae	Phyllanthus	Phyllanthus racemosus	27						1	Phyllanthaceae	Exclusive (1 Family)	FALSE	0	7.366	-99	FALSE	0	3	0	3	HIDDEN GEM (High Novelty)
PDCZTHZYQGOSBV-DAHKTCFSSA-N	COc1cc2c(O[C@H]3OC[C@@H](OC(C)=O)[C@@H](O)[C@@H]3O)c3c(c(-c4ccc5c(c4)OCO5)c2cc1OC)C(=O)OC3	(3R,4S,5S,6R)-6-{[9-(2H-1,3-benzodioxol-5-yl)-6,7-dimethoxy-1-oxo-1H,3H-naphtho[2,3-c]furan-4-yl]oxy}-4,5-dihydroxyoxan-3-yl acetate	C28H26O12	554.5	3.013	40	Lignans	O1c2ccc(cc2OC1)-c3c4ccccc4cc5c3COC5	Phyllanthaceae	Phyllanthus	Phyllanthus oligospermus	38						1	Phyllanthaceae	Exclusive (1 Family)	FALSE	0	3.013	-99	FALSE	0	3	0	3	HIDDEN GEM (High Novelty)
PDCZTHZYQGOSBV-UHFFFAOYSA-N	COc1cc2c(OC3OCC(OC(C)=O)C(O)C3O)c3c(c(-c4ccc5c(c4)OCO5)c2cc1OC)C(=O)OC3	6-{[9-(2H-1,3-benzodioxol-5-yl)-6,7-dimethoxy-1-oxo-1H,3H-naphtho[2,3-c]furan-4-yl]oxy}-4,5-dihydroxyoxan-3-yl acetate	C28H26O12	554.5	3.013	40	Lignans	O1c2ccc(cc2OC1)-c3c4ccccc4cc5c3COC5	Phyllanthaceae	Phyllanthus	Phyllanthus oligospermus	38						1	Phyllanthaceae	Exclusive (1 Family)	FALSE	0	3.013	-99	FALSE	0	3	0	3	HIDDEN GEM (High Novelty)
PFKUXHMIHJHOPX-AKTKNJCKSA-N	CC1(C)C[C@@H]2C3=CC[C@@H]4[C@]5(C)CC[C@H](O[C@@H]6O[C@H](CO)[C@@H](O)[C@H](O)[C@H]6O[C@@H]6O[C@H](CO)[C@@H](O)[C@H](O)[C@H]6O)[C@@](C)(CO)[C@H]5CC[C@]4(C)[C@]3(C)C[C@H](OC(=O)c3ccccc3)[C@@]2(CO)C[C@H]1O	(3R,4aS,5S,6aS,6bS,8aS,9R,10S,12aS,12bR,14bR)-10-{[(2R,3R,4S,5S,6R)-4,5-dihydroxy-6-(hydroxymethyl)-3-{[(2S,3R,4S,5S,6R)-3,4,5-trihydroxy-6-(hydroxymethyl)oxan-2-yl]oxy}oxan-2-yl]oxy}-3-hydroxy-4a,9-bis(hydroxymethyl)-2,2,6a,6b,9,12a-hexamethyl-1,2,3,4,4a,5,6,6a,6b,7,8,8a,9,10,11,12,12a,12b,13,14b-icosahydropicen-5-yl benzoate	C49H74O16	919.104	4.502	65	Triterpenoids	O(Cc1ccccc1)C2CC3C(=CCC4C3CCC5CCCCC54)C6CCCCC26	Phyllanthaceae	Glochidion	Glochidion heyneanum var. heyneanum	6						1	Phyllanthaceae	Exclusive (1 Family)	FALSE	0	4.502	-99	FALSE	0	3	0	3	HIDDEN GEM (High Novelty)
PFKUXHMIHJHOPX-UHFFFAOYSA-N	CC1(C)CC2C3=CCC4C5(C)CCC(OC6OC(CO)C(O)C(O)C6OC6OC(CO)C(O)C(O)C6O)C(C)(CO)C5CCC4(C)C3(C)CC(OC(=O)c3ccccc3)C2(CO)CC1O	10-{[4,5-dihydroxy-6-(hydroxymethyl)-3-{[3,4,5-trihydroxy-6-(hydroxymethyl)oxan-2-yl]oxy}oxan-2-yl]oxy}-3-hydroxy-4a,9-bis(hydroxymethyl)-2,2,6a,6b,9,12a-hexamethyl-1,2,3,4,4a,5,6,6a,6b,7,8,8a,9,10,11,12,12a,12b,13,14b-icosahydropicen-5-yl benzoate	C49H74O16	919.104	4.502	65	Triterpenoids	O(Cc1ccccc1)C2CC3C(=CCC4C3CCC5CCCCC54)C6CCCCC26	Phyllanthaceae	Glochidion	Glochidion heyneanum var. heyneanum	6						1	Phyllanthaceae	Exclusive (1 Family)	FALSE	0	4.502	-99	FALSE	0	3	0	3	HIDDEN GEM (High Novelty)
POKGESLRCWHPFR-GEWRCSBCSA-N	C=C(C)[C@@H]1CC[C@]2(C)CC[C@]3(C)[C@H](CC[C@@H]4[C@@]5(C)[C@H](O)CC(=O)C(C)(C)[C@@H]5CC[C@]43C)[C@@H]12	(1R,3aR,5aR,5bR,7aR,11R,11aR,11bS,13aR,13bR)-11-hydroxy-3a,5a,5b,8,8,11a-hexamethyl-1-(prop-1-en-2-yl)-icosahydro-1H-cyclopenta[a]chrysen-9-one	C30H48O2	440.702	9.631	32	Triterpenoids	C1CCC2C(C1)CCC3C2CCC4C5CCCC5CCC43	Phyllanthaceae	Flueggea;Glochidion;Phyllanthus	Flueggea virosa;Glochidion eriocarpum;Glochidion heyneanum var. heyneanum;Glochidion puberum;Glochidion sphaerogynum;Glochidion zeylanicum;Phyllanthus sellowianus;Phyllanthus watsonii	49						1	Phyllanthaceae	Exclusive (1 Family)	FALSE	0	9.631	-99	FALSE	0	3	0	3	HIDDEN GEM (High Novelty)
POKGESLRCWHPFR-JXYHJGGISA-N	C=C(C)[C@@H]1CC[C@@]2(C)CC[C@]3(C)[C@@H](CC[C@H]4[C@]5(C)[C@@H](O)CC(=O)C(C)(C)[C@H]5CC[C@]43C)[C@@H]12	(1R,3aS,5aR,5bR,7aS,11S,11aS,11bR,13aS,13bR)-11-hydroxy-3a,5a,5b,8,8,11a-hexamethyl-1-(prop-1-en-2-yl)-icosahydro-1H-cyclopenta[a]chrysen-9-one	C30H48O2	440.702	9.631	32	Triterpenoids	C1CCC2C(C1)CCC3C2CCC4C5CCCC5CCC43	Phyllanthaceae	Glochidion	Glochidion heyneanum var. heyneanum	49						1	Phyllanthaceae	Exclusive (1 Family)	FALSE	0	9.631	-99	FALSE	0	3	0	3	HIDDEN GEM (High Novelty)
PVGWXYJWMOVCGL-UHFFFAOYSA-N	C=CC(C)(C)c1cc2cc(OC)cc(O)c2oc1=O	8-hydroxy-6-methoxy-3-(2-methylbut-3-en-2-yl)-2H-chromen-2-one	C15H16O4	260.286	4.587	19		O1c2ccccc2C=CC1	Phyllanthaceae	Antidesma	Antidesma montanum;Antidesma montanum var. montanum	6						1	Phyllanthaceae	Exclusive (1 Family)	FALSE	0	4.587	-99	FALSE	0	3	0	3	HIDDEN GEM (High Novelty)
QJTFVHQEZWKQOM-BTAQKKAZSA-N	CC(=O)O[C@H]1[C@H](O)[C@@H](O[C@@H]2O[C@H](C)[C@@H](O)[C@H](OC(C)=O)[C@H]2O)[C@H](OC(=O)[C@@H]2CC[C@@H]3[C@H](C2)O[C@@]2(C[C@@H](OC(=O)/C=C/c4ccccc4)[C@@H](C)CO2)[C@@]32CO2)O[C@@H]1C	(2S,3R,4S,5S,6R)-5-(acetyloxy)-3-{[(2S,3R,4S,5R,6R)-4-(acetyloxy)-3,5-dihydroxy-6-methyloxan-2-yl]oxy}-4-hydroxy-6-methyloxan-2-yl (2S,3'S,3'aR,4R,5S,6'R,7'aS)-5-methyl-4-{[(2E)-3-phenylprop-2-enoyl]oxy}-hexahydrodispiro[oxane-2,2'-[1]benzofuran-3',2''-oxirane]-6'-carboxylate	C40H52O17	804.832	1.578	57	Carboxylic acids and derivatives	O(CC=Cc1ccccc1)C2CCOC3(OC4CCCCC4C53OC5)C2	Phyllanthaceae	Phyllanthus	Phyllanthus acuminatus	12						1	Phyllanthaceae	Exclusive (1 Family)	FALSE	0	1.578	-99	FALSE	0	3	0	3	HIDDEN GEM (High Novelty)
QJTFVHQEZWKQOM-UHFFFAOYSA-N	CC(=O)OC1C(C)OC(OC(=O)C2CCC3C(C2)OC2(CC(OC(=O)C=Cc4ccccc4)C(C)CO2)C32CO2)C(OC2OC(C)C(O)C(OC(C)=O)C2O)C1O	5-(acetyloxy)-3-{[4-(acetyloxy)-3,5-dihydroxy-6-methyloxan-2-yl]oxy}-4-hydroxy-6-methyloxan-2-yl 5-methyl-4-[(3-phenylprop-2-enoyl)oxy]-hexahydrodispiro[oxane-2,2'-[1]benzofuran-3',2''-oxirane]-6'-carboxylate	C40H52O17	804.832	1.578	57	Carboxylic acids and derivatives	O(CC=Cc1ccccc1)C2CCOC3(OC4CCCCC4C53OC5)C2	Phyllanthaceae	Phyllanthus	Phyllanthus acuminatus	12						1	Phyllanthaceae	Exclusive (1 Family)	FALSE	0	1.578	-99	FALSE	0	3	0	3	HIDDEN GEM (High Novelty)
QKEPSJGSRCXJTH-UHFFFAOYSA-N	COc1c(O)cc2c(c1O)CC1(OC2=O)OC(CO)C(O)C1O	3',4',5,7-tetrahydroxy-5'-(hydroxymethyl)-6-methoxy-1,4-dihydrospiro[2-benzopyran-3,2'-oxolan]-1-one	C14H16O9	328.272	-0.751	23		c1ccccc1	Phyllanthaceae	Flueggea	Flueggea virosa	98						1	Phyllanthaceae	Exclusive (1 Family)	FALSE	0	-0.751	-99	FALSE	0	3	0	3	HIDDEN GEM (High Novelty)
QKEPSJGSRCXJTH-ZJIMWXPPSA-N	COc1c(O)cc2c(c1O)C[C@]1(OC2=O)O[C@H](CO)[C@@H](O)[C@H]1O	(3R,3'R,4'S,5'R)-3',4',5,7-tetrahydroxy-5'-(hydroxymethyl)-6-methoxy-1,4-dihydrospiro[2-benzopyran-3,2'-oxolan]-1-one	C14H16O9	328.272	-0.751	23		c1ccccc1	Phyllanthaceae	Flueggea	Flueggea virosa	98						1	Phyllanthaceae	Exclusive (1 Family)	FALSE	0	-0.751	-99	FALSE	0	3	0	3	HIDDEN GEM (High Novelty)
QKOAGENOBVHVOX-DHZVXSMASA-N	C=C(CC[C@](C)(O)[C@H]1CC[C@@H]2[C@]1(C)CC[C@H]1[C@@]2(C)CC[C@H]2C(C)(C)[C@@H](OC(=O)/C=C\c3ccc(O)cc3)CC[C@]12C)C(C)C	(1S,3aS,3bR,5aR,7S,9aR,9bS,11aS)-1-[(2S)-2-hydroxy-6-methyl-5-methylideneheptan-2-yl]-3b,6,6,9a,11a-pentamethyl-hexadecahydro-1H-cyclopenta[a]phenanthren-7-yl (2Z)-3-(4-hydroxyphenyl)prop-2-enoate	C40H60O4	604.904	12.604	44		O(CC=Cc1ccccc1)C2CCC3C(CCC4C5CCCC5CCC34)C2	Phyllanthaceae	Flueggea	Flueggea virosa	7						1	Phyllanthaceae	Exclusive (1 Family)	FALSE	0	12.604	-99	FALSE	0	3	0	3	HIDDEN GEM (High Novelty)
QMVGUCBQONPPFT-CJEJPAGKSA-N	O=C(O)C[C@H](C(=O)O[C@@H]1[C@@H](O)[C@H](OC(=O)c2cc(O)c(O)c(O)c2)O[C@H](CO)[C@H]1O)[C@H]1c2c(cc(O)c(O)c2O)C(=O)O[C@@H]1C(=O)O	(3S,4S)-4-[(2S)-3-carboxy-1-{[(2R,3R,4S,5R,6S)-3,5-dihydroxy-2-(hydroxymethyl)-6-(3,4,5-trihydroxybenzoyloxy)oxan-4-yl]oxy}-1-oxopropan-2-yl]-5,6,7-trihydroxy-1-oxo-3,4-dihydro-1H-2-benzopyran-3-carboxylic acid	C27H26O20	670.484	-0.586	47	Phenolic acids (C6-C1)	O1Cc2ccccc2CC1.c1ccccc1	Phyllanthaceae	Phyllanthus	Phyllanthus emblica	12						1	Phyllanthaceae	Exclusive (1 Family)	FALSE	0	-0.586	-99	FALSE	0	3	0	3	HIDDEN GEM (High Novelty)
QMVGUCBQONPPFT-CNXQDTQISA-N	O=C(O)C[C@H](C(=O)O[C@@H]1[C@H](O)[C@H](OC(=O)c2cc(O)c(O)c(O)c2)O[C@@H](CO)[C@H]1O)[C@H]1c2c(cc(O)c(O)c2O)C(=O)O[C@@H]1C(=O)O	(3S,4S)-4-[(2S)-3-carboxy-1-{[(2S,3R,4S,5S,6S)-3,5-dihydroxy-2-(hydroxymethyl)-6-(3,4,5-trihydroxybenzoyloxy)oxan-4-yl]oxy}-1-oxopropan-2-yl]-5,6,7-trihydroxy-1-oxo-3,4-dihydro-1H-2-benzopyran-3-carboxylic acid	C27H26O20	670.484	-0.586	47	Phenolic acids (C6-C1)	O1Cc2ccccc2CC1.c1ccccc1	Phyllanthaceae	Phyllanthus	Phyllanthus emblica	12						1	Phyllanthaceae	Exclusive (1 Family)	FALSE	0	-0.586	-99	FALSE	0	3	0	3	HIDDEN GEM (High Novelty)
QMVGUCBQONPPFT-RRWLGCILSA-N	O=C(O)CC(C(=O)O[C@@H]1[C@@H](O)[C@H](OC(=O)c2cc(O)c(O)c(O)c2)O[C@H](CO)[C@H]1O)[C@H]1c2c(cc(O)c(O)c2O)C(=O)O[C@@H]1C(=O)O	(3S,4S)-4-(3-carboxy-1-{[(2R,3R,4S,5R,6S)-3,5-dihydroxy-2-(hydroxymethyl)-6-(3,4,5-trihydroxybenzoyloxy)oxan-4-yl]oxy}-1-oxopropan-2-yl)-5,6,7-trihydroxy-1-oxo-3,4-dihydro-1H-2-benzopyran-3-carboxylic acid	C27H26O20	670.484	-0.586	47	Phenolic acids (C6-C1)	O1Cc2ccccc2CC1.c1ccccc1	Phyllanthaceae	Phyllanthus	Phyllanthus emblica	12						1	Phyllanthaceae	Exclusive (1 Family)	FALSE	0	-0.586	-99	FALSE	0	3	0	3	HIDDEN GEM (High Novelty)
QMVGUCBQONPPFT-UHFFFAOYSA-N	O=C(O)CC(C(=O)OC1C(O)C(CO)OC(OC(=O)c2cc(O)c(O)c(O)c2)C1O)C1c2c(cc(O)c(O)c2O)C(=O)OC1C(=O)O	4-(3-carboxy-1-{[3,5-dihydroxy-2-(hydroxymethyl)-6-(3,4,5-trihydroxybenzoyloxy)oxan-4-yl]oxy}-1-oxopropan-2-yl)-5,6,7-trihydroxy-1-oxo-3,4-dihydro-1H-2-benzopyran-3-carboxylic acid	C27H26O20	670.484	-0.586	47	Phenolic acids (C6-C1)	O1Cc2ccccc2CC1.c1ccccc1	Phyllanthaceae	Phyllanthus	Phyllanthus emblica	12						1	Phyllanthaceae	Exclusive (1 Family)	FALSE	0	-0.586	-99	FALSE	0	3	0	3	HIDDEN GEM (High Novelty)
RATQVALKDAUZBW-YPGBTJQUSA-N	O=C(OC[C@@H]1O[C@H](OC(=O)c2cc(O)c(O)c(O)c2)[C@@H](OC(=O)c2cc(O)c(O)c(O)c2)[C@H](OC(=O)c2cc(O)c(O)c(O)c2)[C@H]1O)c1cc(O)c(O)c(O)c1	(2R,3S,4R,5S,6S)-5-hydroxy-3,4-bis(3,4,5-trihydroxybenzoyloxy)-6-[(3,4,5-trihydroxybenzoyloxy)methyl]oxan-2-yl 3,4,5-trihydroxybenzoate	C34H28O22	788.574	4.707	56	Phenolic acids (C6-C1)	c1ccccc1.c1ccccc1.c1ccccc1.c1ccccc1	Phyllanthaceae	Phyllanthus	Phyllanthus emblica	7						1	Phyllanthaceae	Exclusive (1 Family)	FALSE	0	4.707	-99	FALSE	0	3	0	3	HIDDEN GEM (High Novelty)
RFCPTXGFYWKJJB-DACKGDCOSA-N	C=C(C)[C@@H]1CC[C@]2(C)CC[C@]3(C)[C@H](CC[C@@H]4[C@@]5(C)CC[C@@H](O)[C@@](C)(CO)[C@@H]5CC[C@]43C)[C@@H]12	(1R,3aR,5aR,5bR,7aR,8R,9R,11aR,11bR,13aR,13bR)-8-(hydroxymethyl)-3a,5a,5b,8,11a-pentamethyl-1-(prop-1-en-2-yl)-icosahydro-1H-cyclopenta[a]chrysen-9-ol	C30H50O2	442.718	11.198	32	Triterpenoids	C1CCC2C(C1)CCC3C2CCC4C5CCCC5CCC43	Phyllanthaceae	Glochidion	Glochidion lanceolarium;Glochidion sphaerogynum	49						1	Phyllanthaceae	Exclusive (1 Family)	FALSE	0	11.198	-99	FALSE	0	3	0	3	HIDDEN GEM (High Novelty)
RHHYCUVNDLVGAX-LLVKDONJSA-N	CC(C)CC(=O)C[C@@H](C)c1ccc(C(=O)O)cc1	4-[(2R)-6-methyl-4-oxoheptan-2-yl]benzoic acid	C15H20O3	248.318	3.332	18	Sesquiterpenoids	c1ccccc1	Phyllanthaceae	Bridelia	Bridelia retusa	98						1	Phyllanthaceae	Exclusive (1 Family)	FALSE	0	3.332	-99	FALSE	0	3	0	3	HIDDEN GEM (High Novelty)
RHHYCUVNDLVGAX-NSHDSACASA-N	CC(C)CC(=O)C[C@H](C)c1ccc(C(=O)O)cc1	4-[(2S)-6-methyl-4-oxoheptan-2-yl]benzoic acid	C15H20O3	248.318	3.332	18	Sesquiterpenoids	c1ccccc1	Phyllanthaceae	Bridelia	Bridelia retusa	98						1	Phyllanthaceae	Exclusive (1 Family)	FALSE	0	3.332	-99	FALSE	0	3	0	3	HIDDEN GEM (High Novelty)
RHHYCUVNDLVGAX-UHFFFAOYSA-N	CC(C)CC(=O)CC(C)c1ccc(C(=O)O)cc1	4-(6-methyl-4-oxoheptan-2-yl)benzoic acid	C15H20O3	248.318	3.332	18	Sesquiterpenoids	c1ccccc1	Phyllanthaceae	Bridelia	Bridelia retusa	98						1	Phyllanthaceae	Exclusive (1 Family)	FALSE	0	3.332	-99	FALSE	0	3	0	3	HIDDEN GEM (High Novelty)
RLZZBHBWPWGOSA-MYVHNFIBSA-N	C[C@@H]1CO[C@@]2(C[C@@H]1OC(=O)c1ccccc1)O[C@@H]1C[C@@H](C(=O)O[C@@H]3O[C@H](CO)[C@@H](O)[C@H](O)[C@H]3O[C@@H]3O[C@H](CO)[C@@H](O)[C@H](O)[C@H]3O)C[C@@H](O)[C@]1(O)C2=O	(2S,3R,4S,5S,6R)-4,5-dihydroxy-6-(hydroxymethyl)-3-{[(2S,3R,4S,5S,6R)-3,4,5-trihydroxy-6-(hydroxymethyl)oxan-2-yl]oxy}oxan-2-yl (2S,3aR,4R,4'S,5'R,6S,7aR)-4'-(benzoyloxy)-3a,4-dihydroxy-5'-methyl-3-oxo-hexahydro-3H-spiro[1-benzofuran-2,2'-oxane]-6-carboxylate	C33H44O19	744.692	-2.169	52	Fatty acyls	O(Cc1ccccc1)C2CCOC3(OC4CCCCC4C3)C2	Phyllanthaceae	Phyllanthus	Phyllanthus emblica	20						1	Phyllanthaceae	Exclusive (1 Family)	FALSE	0	-2.169	-99	FALSE	0	3	0	3	HIDDEN GEM (High Novelty)
RLZZBHBWPWGOSA-UHFFFAOYSA-N	CC1COC2(CC1OC(=O)c1ccccc1)OC1CC(C(=O)OC3OC(CO)C(O)C(O)C3OC3OC(CO)C(O)C(O)C3O)CC(O)C1(O)C2=O	4,5-dihydroxy-6-(hydroxymethyl)-3-{[3,4,5-trihydroxy-6-(hydroxymethyl)oxan-2-yl]oxy}oxan-2-yl 4'-(benzoyloxy)-3a,4-dihydroxy-5'-methyl-3-oxo-hexahydro-3H-spiro[1-benzofuran-2,2'-oxane]-6-carboxylate	C33H44O19	744.692	-2.169	52	Fatty acyls	O(Cc1ccccc1)C2CCOC3(OC4CCCCC4C3)C2	Phyllanthaceae	Phyllanthus	Phyllanthus emblica	20						1	Phyllanthaceae	Exclusive (1 Family)	FALSE	0	-2.169	-99	FALSE	0	3	0	3	HIDDEN GEM (High Novelty)
RLZZBHBWPWGOSA-WKLGMTJKSA-N	C[C@@H]1CO[C@@]2(C[C@@H]1OC(=O)c1ccccc1)O[C@@H]1C[C@@H](C(=O)O[C@@H]3O[C@H](CO)[C@@H](O)[C@H](O)[C@H]3O[C@@H]3O[C@H](CO)[C@@H](O)[C@H](O)[C@H]3O)C[C@H](O)[C@]1(O)C2=O	(2S,3R,4S,5S,6R)-4,5-dihydroxy-6-(hydroxymethyl)-3-{[(2S,3R,4S,5S,6R)-3,4,5-trihydroxy-6-(hydroxymethyl)oxan-2-yl]oxy}oxan-2-yl (2S,3aR,4S,4'S,5'R,6S,7aR)-4'-(benzoyloxy)-3a,4-dihydroxy-5'-methyl-3-oxo-hexahydro-3H-spiro[1-benzofuran-2,2'-oxane]-6-carboxylate	C33H44O19	744.692	-2.169	52	Fatty acyls	O(Cc1ccccc1)C2CCOC3(OC4CCCCC4C3)C2	Phyllanthaceae	Phyllanthus	Phyllanthus emblica	20						1	Phyllanthaceae	Exclusive (1 Family)	FALSE	0	-2.169	-99	FALSE	0	3	0	3	HIDDEN GEM (High Novelty)
RNQWMEXCSFUKMK-NQSOMBOQSA-N	CC(=O)OC[C@]1(C)[C@@H](O[C@@H]2OC[C@H](OC(C)=O)[C@H](OC(C)=O)[C@H]2OC(C)=O)CC[C@@]2(C)[C@H]1CC[C@]1(C)[C@@H]2CC=C2[C@@H]3CC(C)(C)CC[C@]3(C(=O)O)CC[C@]21C	(4aS,6aS,6bR,8aR,9R,10S,12aR,12bR,14bS)-9-[(acetyloxy)methyl]-2,2,6a,6b,9,12a-hexamethyl-10-{[(2S,3R,4S,5S)-3,4,5-tris(acetyloxy)oxan-2-yl]oxy}-1,2,3,4,4a,5,6,6a,6b,7,8,8a,9,10,11,12,12a,12b,13,14b-icosahydropicene-4a-carboxylic acid	C43H64O12	772.963	9.157	55	Triterpenoids	C1=C2C3CCCCC3CCC2C4CCC5CCCCC5C4C1	Phyllanthaceae	Phyllanthus	Phyllanthus racemosus	27						1	Phyllanthaceae	Exclusive (1 Family)	FALSE	0	9.157	-99	FALSE	0	3	0	3	HIDDEN GEM (High Novelty)
RXJHXBORQMLXBV-AJNGGQMLSA-N	CCCC[C@H](O)C[C@@H]1CCC[C@@H](C[C@@H](O)CC)N1	(2S)-1-[(2S,6S)-6-[(2S)-2-hydroxybutyl]piperidin-2-yl]hexan-2-ol	C15H31NO2	257.413	3.692	18	Lysine alkaloids	N1CCCCC1	Phyllanthaceae	Andrachne	Andrachne aspera	12						1	Phyllanthaceae	Exclusive (1 Family)	FALSE	0	3.692	-99	FALSE	0	3	0	3	HIDDEN GEM (High Novelty)
RXJHXBORQMLXBV-UHFFFAOYSA-N	CCCCC(O)CC1CCCC(CC(O)CC)N1	1-[6-(2-hydroxybutyl)piperidin-2-yl]hexan-2-ol	C15H31NO2	257.413	3.692	18	Lysine alkaloids	N1CCCCC1	Phyllanthaceae	Andrachne	Andrachne aspera	12						1	Phyllanthaceae	Exclusive (1 Family)	FALSE	0	3.692	-99	FALSE	0	3	0	3	HIDDEN GEM (High Novelty)
SBBZLYAYBZBMAP-FYPFZWSXSA-N	COc1cc([C@@H](O)[C@H](C)O[C@@H]2O[C@H](CO)[C@@H](O)[C@H](O)[C@H]2O)cc(OC)c1OC	(2R,3R,4S,5S,6R)-2-{[(1R,2S)-1-hydroxy-1-(3,4,5-trimethoxyphenyl)propan-2-yl]oxy}-6-(hydroxymethyl)oxane-3,4,5-triol	C18H28O10	404.41	-0.566	28	Lignans	c1ccccc1	Phyllanthaceae	Breynia	Breynia fruticosa	98						1	Phyllanthaceae	Exclusive (1 Family)	FALSE	0	-0.566	-99	FALSE	0	3	0	3	HIDDEN GEM (High Novelty)
SBBZLYAYBZBMAP-UHFFFAOYSA-N	COc1cc(C(O)C(C)OC2OC(CO)C(O)C(O)C2O)cc(OC)c1OC	2-{[1-hydroxy-1-(3,4,5-trimethoxyphenyl)propan-2-yl]oxy}-6-(hydroxymethyl)oxane-3,4,5-triol	C18H28O10	404.41	-0.566	28	Lignans	c1ccccc1	Phyllanthaceae	Breynia	Breynia fruticosa	98						1	Phyllanthaceae	Exclusive (1 Family)	FALSE	0	-0.566	-99	FALSE	0	3	0	3	HIDDEN GEM (High Novelty)
SCEJDYBXNWSAHA-AVWCOXAJSA-N	C=C(CC[C@](C)(O)[C@H]1CC[C@]2(C)[C@@H]1CC[C@@H]1[C@@]3(C)CC[C@H](OC(=O)/C=C/c4ccc(O)cc4)C(C)(C)[C@H]3CC[C@]12C)C(C)C	(1S,3aR,3bR,5aS,7S,9aR,9bR,11aR)-1-[(2S)-2-hydroxy-6-methyl-5-methylideneheptan-2-yl]-3a,3b,6,6,9a-pentamethyl-hexadecahydro-1H-cyclopenta[a]phenanthren-7-yl (2E)-3-(4-hydroxyphenyl)prop-2-enoate	C40H60O4	604.904	12.604	44		O(CC=Cc1ccccc1)C2CCC3C(CCC4C5CCCC5CCC34)C2	Phyllanthaceae	Flueggea	Flueggea virosa	7						1	Phyllanthaceae	Exclusive (1 Family)	FALSE	0	12.604	-99	FALSE	0	3	0	3	HIDDEN GEM (High Novelty)
SCEJDYBXNWSAHA-DXXSZDSESA-N	C=C(CC[C@](C)(O)[C@H]1CC[C@]2(C)[C@@H]1CC[C@@H]1[C@@]3(C)CC[C@H](OC(=O)/C=C\c4ccc(O)cc4)C(C)(C)[C@H]3CC[C@]12C)C(C)C	(1S,3aR,3bR,5aS,7S,9aR,9bR,11aR)-1-[(2S)-2-hydroxy-6-methyl-5-methylideneheptan-2-yl]-3a,3b,6,6,9a-pentamethyl-hexadecahydro-1H-cyclopenta[a]phenanthren-7-yl (2Z)-3-(4-hydroxyphenyl)prop-2-enoate	C40H60O4	604.904	12.604	44		O(CC=Cc1ccccc1)C2CCC3C(CCC4C5CCCC5CCC34)C2	Phyllanthaceae	Flueggea	Flueggea virosa	7						1	Phyllanthaceae	Exclusive (1 Family)	FALSE	0	12.604	-99	FALSE	0	3	0	3	HIDDEN GEM (High Novelty)
SCEJDYBXNWSAHA-LQOIYRNJSA-N	C=C(CC[C@](C)(O)[C@H]1CC[C@]2(C)[C@@H]1CC[C@@H]1[C@@]3(C)CC[C@H](OC(=O)/C=C\c4ccc(O)cc4)C(C)(C)[C@@H]3CC[C@]12C)C(C)C	(1S,3aR,3bR,5aR,7S,9aR,9bR,11aR)-1-[(2S)-2-hydroxy-6-methyl-5-methylideneheptan-2-yl]-3a,3b,6,6,9a-pentamethyl-hexadecahydro-1H-cyclopenta[a]phenanthren-7-yl (2Z)-3-(4-hydroxyphenyl)prop-2-enoate	C40H60O4	604.904	12.604	44		O(CC=Cc1ccccc1)C2CCC3C(CCC4C5CCCC5CCC34)C2	Phyllanthaceae	Flueggea	Flueggea virosa	7						1	Phyllanthaceae	Exclusive (1 Family)	FALSE	0	12.604	-99	FALSE	0	3	0	3	HIDDEN GEM (High Novelty)
SCEJDYBXNWSAHA-UHFFFAOYSA-N	C=C(CCC(C)(O)C1CCC2(C)C1CCC1C3(C)CCC(OC(=O)C=Cc4ccc(O)cc4)C(C)(C)C3CCC12C)C(C)C	1-(2-hydroxy-6-methyl-5-methylideneheptan-2-yl)-3a,3b,6,6,9a-pentamethyl-hexadecahydro-1H-cyclopenta[a]phenanthren-7-yl 3-(4-hydroxyphenyl)prop-2-enoate	C40H60O4	604.904	12.604	44		O(CC=Cc1ccccc1)C2CCC3C(CCC4C5CCCC5CCC34)C2	Phyllanthaceae	Flueggea	Flueggea virosa	7						1	Phyllanthaceae	Exclusive (1 Family)	FALSE	0	12.604	-99	FALSE	0	3	0	3	HIDDEN GEM (High Novelty)
SCEJDYBXNWSAHA-XUOGIBOZSA-N	C=C(CC[C@](C)(O)[C@H]1CC[C@]2(C)[C@@H]1CC[C@@H]1[C@@]3(C)CC[C@H](OC(=O)/C=C/c4ccc(O)cc4)C(C)(C)[C@@H]3CC[C@]12C)C(C)C	(1S,3aR,3bR,5aR,7S,9aR,9bR,11aR)-1-[(2S)-2-hydroxy-6-methyl-5-methylideneheptan-2-yl]-3a,3b,6,6,9a-pentamethyl-hexadecahydro-1H-cyclopenta[a]phenanthren-7-yl (2E)-3-(4-hydroxyphenyl)prop-2-enoate	C40H60O4	604.904	12.604	44		O(CC=Cc1ccccc1)C2CCC3C(CCC4C5CCCC5CCC34)C2	Phyllanthaceae	Flueggea	Flueggea virosa	7						1	Phyllanthaceae	Exclusive (1 Family)	FALSE	0	12.604	-99	FALSE	0	3	0	3	HIDDEN GEM (High Novelty)
SCEJDYBXNWSAHA-YYXUCVMZSA-N	C=C(CC[C@](C)(O)[C@H]1CC[C@]2(C)[C@@H]1CC[C@@H]1[C@]3(C)CC[C@H](OC(=O)/C=C/c4ccc(O)cc4)C(C)(C)[C@@H]3CC[C@]12C)C(C)C	(1S,3aR,3bR,5aR,7S,9aS,9bR,11aR)-1-[(2S)-2-hydroxy-6-methyl-5-methylideneheptan-2-yl]-3a,3b,6,6,9a-pentamethyl-hexadecahydro-1H-cyclopenta[a]phenanthren-7-yl (2E)-3-(4-hydroxyphenyl)prop-2-enoate	C40H60O4	604.904	12.604	44		O(CC=Cc1ccccc1)C2CCC3C(CCC4C5CCCC5CCC34)C2	Phyllanthaceae	Flueggea	Flueggea virosa	7						1	Phyllanthaceae	Exclusive (1 Family)	FALSE	0	12.604	-99	FALSE	0	3	0	3	HIDDEN GEM (High Novelty)
SFLBBFFVFHUSKQ-WSGBSSCDSA-N	C[C@H]1[C@@H](O)CC[C@H]2[C@]3(C)CC[C@@]4(C)[C@@H]5CC(C)(C)CC[C@]5(C)CC[C@]4(C(=O)O)[C@H]3CC[C@@]21C	(4aR,6aS,6bS,8aS,9R,10S,12aS,12bS,14aS,14bR)-10-hydroxy-2,2,4a,8a,9,12b,14a-heptamethyl-docosahydropicene-6a-carboxylic acid	C30H50O3	458.717	10.532	33	Triterpenoids	C1CCC2C(C1)CCC3C2CCC4C5CCCCC5CCC43	Phyllanthaceae	Phyllanthus	Phyllanthus flexuosus	27						1	Phyllanthaceae	Exclusive (1 Family)	FALSE	0	10.532	-99	FALSE	0	3	0	3	HIDDEN GEM (High Novelty)
SJWBGJZSWLEJSB-UHFFFAOYSA-N	Cc1cc2c(cc1O)C1(C)CCC(O)C(C)(C)C1C=C2	1,1,4a,7-tetramethyl-1,2,3,4,4a,10a-hexahydrophenanthrene-2,6-diol	C18H24O2	272.383	4.015	20	Diterpenoids	c1ccc2c(c1)C=CC3CCCCC23	Phyllanthaceae	Flueggea	Flueggea suffruticosa	8						1	Phyllanthaceae	Exclusive (1 Family)	FALSE	0	4.015	-99	FALSE	0	3	0	3	HIDDEN GEM (High Novelty)
SJWBGJZSWLEJSB-XYJFISCASA-N	Cc1cc2c(cc1O)[C@@]1(C)CC[C@H](O)C(C)(C)[C@@H]1C=C2	(2S,4aS,10aR)-1,1,4a,7-tetramethyl-1,2,3,4,4a,10a-hexahydrophenanthrene-2,6-diol	C18H24O2	272.383	4.015	20	Diterpenoids	c1ccc2c(c1)C=CC3CCCCC23	Phyllanthaceae	Flueggea	Flueggea suffruticosa	8						1	Phyllanthaceae	Exclusive (1 Family)	FALSE	0	4.015	-99	FALSE	0	3	0	3	HIDDEN GEM (High Novelty)
SOUKMFVXMWFSFB-UHFFFAOYSA-N	COc1cc2c(OC3OC(CO)C(OC4OCC(O)C(OC)C4OC)C(O)C3O)c3c(c(-c4ccc5c(c4)OCO5)c2cc1OC)C(=O)OC3	9-(2H-1,3-benzodioxol-5-yl)-4-({3,4-dihydroxy-5-[(5-hydroxy-3,4-dimethoxyoxan-2-yl)oxy]-6-(hydroxymethyl)oxan-2-yl}oxy)-6,7-dimethoxy-1H,3H-naphtho[2,3-c]furan-1-one	C34H38O16	702.657	0.916	50	Lignans	O1c2ccc(cc2OC1)-c3c4ccccc4cc5c3COC5	Phyllanthaceae	Cleistanthus	Cleistanthus collinus	38						1	Phyllanthaceae	Exclusive (1 Family)	FALSE	0	0.916	-99	FALSE	0	3	0	3	HIDDEN GEM (High Novelty)
SPRXHKASMRXNPC-WTBIFLSVSA-N	CC(=O)OC1C(O)C(C)OC(OC2C(C)OC(OC(=O)[C@@H]3CC[C@@H]4[C@H](C3)OC3(C[C@@H](OC(=O)/C=C/c5ccccc5)[C@@H](C)CO3)[C@@]43CO3)C(O)C2OC(C)=O)C1O	4-(acetyloxy)-5-{[4-(acetyloxy)-3,5-dihydroxy-6-methyloxan-2-yl]oxy}-3-hydroxy-6-methyloxan-2-yl (3'S,3'aR,4R,5S,6'R,7'aS)-5-methyl-4-{[(2E)-3-phenylprop-2-enoyl]oxy}-hexahydrodispiro[oxane-2,2'-[1]benzofuran-3',2''-oxirane]-6'-carboxylate	C40H52O17	804.832	1.578	57	Carboxylic acids and derivatives	O(CC=Cc1ccccc1)C2CCOC3(OC4CCCCC4C53OC5)C2	Phyllanthaceae	Phyllanthus	Phyllanthus acuminatus	12						1	Phyllanthaceae	Exclusive (1 Family)	FALSE	0	1.578	-99	FALSE	0	3	0	3	HIDDEN GEM (High Novelty)
SVHWKXNNRMAUAN-DCQANWLSSA-N	O=C1C=C2C[C@@H]3[C@H](O)C[C@@]2(O1)[C@@H]1CCCCN13	(1S,2S,8R,15R)-15-hydroxy-13-oxa-7-azatetracyclo[6.5.2.0¹,¹⁰.0²,⁷]pentadec-10-en-12-one	C13H17NO3	235.279	-0.164	17	Lysine alkaloids	O1CC=C2CC3N4CCCCC4C12CC3	Phyllanthaceae	Flueggea	Flueggea suffruticosa	6						1	Phyllanthaceae	Exclusive (1 Family)	FALSE	0	-0.164	-99	FALSE	0	3	0	3	HIDDEN GEM (High Novelty)
SVHWKXNNRMAUAN-SBFPOUOMSA-N	O=C1C=C2C[C@H]3[C@H](O)C[C@]2(O1)[C@H]1CCCCN31	(1R,2R,8S,15R)-15-hydroxy-13-oxa-7-azatetracyclo[6.5.2.0¹,¹⁰.0²,⁷]pentadec-10-en-12-one	C13H17NO3	235.279	-0.164	17	Lysine alkaloids	O1CC=C2CC3N4CCCCC4C12CC3	Phyllanthaceae	Flueggea;Margaritaria	Flueggea suffruticosa;Margaritaria indica	6						1	Phyllanthaceae	Exclusive (1 Family)	FALSE	0	-0.164	-99	FALSE	0	3	0	3	HIDDEN GEM (High Novelty)
SVHWKXNNRMAUAN-UHFFFAOYSA-N	O=C1C=C2CC3C(O)CC2(O1)C1CCCCN31	15-hydroxy-13-oxa-7-azatetracyclo[6.5.2.0¹,¹⁰.0²,⁷]pentadec-10-en-12-one	C13H17NO3	235.279	-0.164	17	Lysine alkaloids	O1CC=C2CC3N4CCCCC4C12CC3	Phyllanthaceae	Flueggea	Flueggea suffruticosa;Flueggea virosa	6						1	Phyllanthaceae	Exclusive (1 Family)	FALSE	0	-0.164	-99	FALSE	0	3	0	3	HIDDEN GEM (High Novelty)
SVHWKXNNRMAUAN-UZWSLXQKSA-N	O=C1C=C2C[C@@H]3[C@H](O)C[C@@]2(O1)[C@H]1CCCCN31	(1S,2R,8R,15R)-15-hydroxy-13-oxa-7-azatetracyclo[6.5.2.0¹,¹⁰.0²,⁷]pentadec-10-en-12-one	C13H17NO3	235.279	-0.164	17	Lysine alkaloids	O1CC=C2CC3N4CCCCC4C12CC3	Phyllanthaceae	Flueggea	Flueggea virosa	6						1	Phyllanthaceae	Exclusive (1 Family)	FALSE	0	-0.164	-99	FALSE	0	3	0	3	HIDDEN GEM (High Novelty)
SWEUJTWPRYKNNX-HIZNAZLYSA-N	C=C(C)[C@@H]1CC[C@@]2(C)CC[C@]3(C)[C@H](CC[C@@H]4[C@]5(C)[C@H](O)C[C@@H](O)C(C)(C)[C@H]5CC[C@]43C)[C@@H]12	(1R,3aS,5aR,5bR,7aR,9R,11R,11aS,11bS,13aR,13bR)-3a,5a,5b,8,8,11a-hexamethyl-1-(prop-1-en-2-yl)-icosahydro-1H-cyclopenta[a]chrysene-9,11-diol	C30H50O2	442.718	10.238	32	Triterpenoids	C1CCC2C(C1)CCC3C2CCC4C5CCCC5CCC43	Phyllanthaceae	Glochidion	Glochidion heyneanum var. heyneanum	49						1	Phyllanthaceae	Exclusive (1 Family)	FALSE	0	10.238	-99	FALSE	0	3	0	3	HIDDEN GEM (High Novelty)
SWEUJTWPRYKNNX-IMTKGKAVSA-N	C=C(C)[C@@H]1CC[C@@]2(C)CC[C@]3(C)[C@H](CC[C@@H]4[C@]5(C)[C@H](O)C[C@H](O)C(C)(C)[C@H]5CC[C@]43C)[C@@H]12	(1R,3aS,5aR,5bR,7aR,9S,11R,11aS,11bS,13aR,13bR)-3a,5a,5b,8,8,11a-hexamethyl-1-(prop-1-en-2-yl)-icosahydro-1H-cyclopenta[a]chrysene-9,11-diol	C30H50O2	442.718	10.238	32	Triterpenoids	C1CCC2C(C1)CCC3C2CCC4C5CCCC5CCC43	Phyllanthaceae	Glochidion	Glochidion heyneanum var. heyneanum	49						1	Phyllanthaceae	Exclusive (1 Family)	FALSE	0	10.238	-99	FALSE	0	3	0	3	HIDDEN GEM (High Novelty)
SWEUJTWPRYKNNX-SOIFGYJUSA-N	C=C(C)[C@@H]1CC[C@]2(C)CC[C@]3(C)[C@H](CC[C@@H]4[C@@]5(C)[C@@H](O)C[C@H](O)C(C)(C)[C@@H]5CC[C@]43C)[C@@H]12	(1R,3aR,5aR,5bR,7aS,9S,11S,11aR,11bS,13aR,13bR)-3a,5a,5b,8,8,11a-hexamethyl-1-(prop-1-en-2-yl)-icosahydro-1H-cyclopenta[a]chrysene-9,11-diol	C30H50O2	442.718	10.238	32	Triterpenoids	C1CCC2C(C1)CCC3C2CCC4C5CCCC5CCC43	Phyllanthaceae	Glochidion	Glochidion lanceolarium	49						1	Phyllanthaceae	Exclusive (1 Family)	FALSE	0	10.238	-99	FALSE	0	3	0	3	HIDDEN GEM (High Novelty)
SWZMSZQQJRKFBP-DMDPSCGWSA-N	O=C1C=C2C=C[C@H]3C[C@]2(O1)[C@H]1CCCCN31	(1R,2R,8R)-14-oxa-7-azatetracyclo[6.6.1.0¹,¹¹.0²,⁷]pentadeca-9,11-dien-13-one	C13H15NO2	217.264	1.018	16	Lysine alkaloids	O1CC=C2C=CC3N4CCCCC4C12C3	Phyllanthaceae	Breynia;Flueggea	Breynia coronata;Flueggea suffruticosa;Flueggea virosa	15						1	Phyllanthaceae	Exclusive (1 Family)	FALSE	0	1.018	-99	FALSE	0	3	0	3	HIDDEN GEM (High Novelty)
SWZMSZQQJRKFBP-GMXVVIOVSA-N	O=C1C=C2C=C[C@H]3C[C@]2(O1)[C@@H]1CCCCN13	(1R,2S,8R)-14-oxa-7-azatetracyclo[6.6.1.0¹,¹¹.0²,⁷]pentadeca-9,11-dien-13-one	C13H15NO2	217.264	1.018	16	Lysine alkaloids	O1CC=C2C=CC3N4CCCCC4C12C3	Phyllanthaceae	Flueggea	Flueggea virosa	15						1	Phyllanthaceae	Exclusive (1 Family)	FALSE	0	1.018	-99	FALSE	0	3	0	3	HIDDEN GEM (High Novelty)
SWZMSZQQJRKFBP-KUNJKIHDSA-N	O=C1C=C2C=CC3C[C@@]2(O1)[C@@H]1CCCCN31	(1S,2S)-14-oxa-7-azatetracyclo[6.6.1.0¹,¹¹.0²,⁷]pentadeca-9,11-dien-13-one	C13H15NO2	217.264	1.018	16	Lysine alkaloids	O1CC=C2C=CC3N4CCCCC4C12C3	Phyllanthaceae	Flueggea;Margaritaria	Flueggea suffruticosa;Margaritaria indica	15						1	Phyllanthaceae	Exclusive (1 Family)	FALSE	0	1.018	-99	FALSE	0	3	0	3	HIDDEN GEM (High Novelty)
SWZMSZQQJRKFBP-MDZLAQPJSA-N	O=C1C=C2C=C[C@@H]3C[C@@]2(O1)[C@@H]1CCCCN31	(1S,2S,8S)-14-oxa-7-azatetracyclo[6.6.1.0¹,¹¹.0²,⁷]pentadeca-9,11-dien-13-one	C13H15NO2	217.264	1.018	16	Lysine alkaloids	O1CC=C2C=CC3N4CCCCC4C12C3	Phyllanthaceae	Margaritaria	Margaritaria indica	15						1	Phyllanthaceae	Exclusive (1 Family)	FALSE	0	1.018	-99	FALSE	0	3	0	3	HIDDEN GEM (High Novelty)
SWZMSZQQJRKFBP-NTZNESFSSA-N	O=C1C=C2C=C[C@@H]3C[C@]2(O1)[C@@H]1CCCCN31	(1R,2S,8S)-14-oxa-7-azatetracyclo[6.6.1.0¹,¹¹.0²,⁷]pentadeca-9,11-dien-13-one	C13H15NO2	217.264	1.018	16	Lysine alkaloids	O1CC=C2C=CC3N4CCCCC4C12C3	Phyllanthaceae	Breynia;Flueggea	Breynia coronata;Flueggea virosa	15						1	Phyllanthaceae	Exclusive (1 Family)	FALSE	0	1.018	-99	FALSE	0	3	0	3	HIDDEN GEM (High Novelty)
TTWQECPYMPCSRC-UHFFFAOYSA-N	CC(=O)OC1Cc2c(O)cc(OC3OC(COC(=O)C(C)C)C(O)C(O)C3O)cc2OC1c1ccc(O)c(O)c1	(6-{[3-(acetyloxy)-2-(3,4-dihydroxyphenyl)-5-hydroxy-3,4-dihydro-2H-1-benzopyran-7-yl]oxy}-3,4,5-trihydroxyoxan-2-yl)methyl 2-methylpropanoate	C27H32O13	564.536	1.752	40	Flavonoids	O1c2ccccc2CCC1c3ccccc3	Phyllanthaceae	Breynia	Breynia fruticosa	50						1	Phyllanthaceae	Exclusive (1 Family)	FALSE	0	1.752	-99	FALSE	0	3	0	3	HIDDEN GEM (High Novelty)
TTWQECPYMPCSRC-XHQTUGGMSA-N	CC(=O)O[C@@H]1Cc2c(O)cc(O[C@@H]3O[C@H](COC(=O)C(C)C)[C@@H](O)[C@H](O)[C@H]3O)cc2O[C@@H]1c1ccc(O)c(O)c1	[(2R,3S,4S,5R,6S)-6-{[(2R,3R)-3-(acetyloxy)-2-(3,4-dihydroxyphenyl)-5-hydroxy-3,4-dihydro-2H-1-benzopyran-7-yl]oxy}-3,4,5-trihydroxyoxan-2-yl]methyl 2-methylpropanoate	C27H32O13	564.536	1.752	40	Flavonoids	O1c2ccccc2CCC1c3ccccc3	Phyllanthaceae	Breynia	Breynia fruticosa	50						1	Phyllanthaceae	Exclusive (1 Family)	FALSE	0	1.752	-99	FALSE	0	3	0	3	HIDDEN GEM (High Novelty)
TUVJAMYHJQCTQZ-NZXKCIIXSA-N	C[C@@H]1O[C@@H](O[C@@H]2[C@@H](O)[C@H](O[C@H]3[C@H](O[C@H]4CS[C@@H]5[C@H]6O[C@@]7(C[C@H](OC(=O)c8ccc(O)cc8)[C@H](C)CO7)C(=O)[C@@]6(O)[C@@H](O)C[C@@H]54)O[C@H](C)[C@@H](O)[C@@H]3O)O[C@H](CO)[C@H]2O)[C@H](O)[C@H](O)[C@H]1O	(1'S,2S,2'S,4S,5R,6'R,7'S,9'R,10'R)-10'-{[(2S,3R,4S,5S,6R)-3-{[(2S,3R,4S,5R,6R)-3,5-dihydroxy-6-(hydroxymethyl)-4-{[(2S,3R,4R,5R,6S)-3,4,5-trihydroxy-6-methyloxan-2-yl]oxy}oxan-2-yl]oxy}-4,5-dihydroxy-6-methyloxan-2-yl]oxy}-6',7'-dihydroxy-5-methyl-5'-oxo-3'-oxa-12'-thiaspiro[oxane-2,4'-tricyclo[7.3.0.0²,⁶]dodecan]-4-yl 4-hydroxybenzoate	C40H56O22S	920.927	-2.51	63	Organooxygen compounds	O(Cc1ccccc1)C2CCOC3(OC4C5SCCC5CCC4C3)C2	Phyllanthaceae	Breynia	Breynia fruticosa	19						1	Phyllanthaceae	Exclusive (1 Family)	FALSE	0	-2.51	-99	FALSE	0	3	0	3	HIDDEN GEM (High Novelty)
TUVJAMYHJQCTQZ-UHFFFAOYSA-N	CC1COC2(CC1OC(=O)c1ccc(O)cc1)OC1C3SCC(OC4OC(C)C(O)C(O)C4OC4OC(CO)C(O)C(OC5OC(C)C(O)C(O)C5O)C4O)C3CC(O)C1(O)C2=O	10'-[(3-{[3,5-dihydroxy-6-(hydroxymethyl)-4-[(3,4,5-trihydroxy-6-methyloxan-2-yl)oxy]oxan-2-yl]oxy}-4,5-dihydroxy-6-methyloxan-2-yl)oxy]-6',7'-dihydroxy-5-methyl-5'-oxo-3'-oxa-12'-thiaspiro[oxane-2,4'-tricyclo[7.3.0.0²,⁶]dodecan]-4-yl 4-hydroxybenzoate	C40H56O22S	920.927	-2.51	63	Organooxygen compounds	O(Cc1ccccc1)C2CCOC3(OC4C5SCCC5CCC4C3)C2	Phyllanthaceae	Breynia	Breynia fruticosa	19						1	Phyllanthaceae	Exclusive (1 Family)	FALSE	0	-2.51	-99	FALSE	0	3	0	3	HIDDEN GEM (High Novelty)
TYCVVKGFKLGEKY-SAVNYADSSA-N	COc1cc([C@H]2c3c(cc(OC)c(O[C@@H]4O[C@H](CO)[C@@H](O)[C@H](O)[C@H]4O)c3OC)C[C@@H](CO)[C@@H]2CO)cc(OC)c1O	(2S,3R,4S,5S,6R)-2-{[(6R,7R,8S)-8-(4-hydroxy-3,5-dimethoxyphenyl)-6,7-bis(hydroxymethyl)-1,3-dimethoxy-5,6,7,8-tetrahydronaphthalen-2-yl]oxy}-6-(hydroxymethyl)oxane-3,4,5-triol	C28H38O13	582.595	-0.266	41	Lignans	c1ccc(cc1)C2c3ccccc3CCC2	Phyllanthaceae	Antidesma	Antidesma membranaceum	20						1	Phyllanthaceae	Exclusive (1 Family)	FALSE	0	-0.266	-99	FALSE	0	3	0	3	HIDDEN GEM (High Novelty)
TYCVVKGFKLGEKY-UHFFFAOYSA-N	COc1cc(C2c3c(cc(OC)c(OC4OC(CO)C(O)C(O)C4O)c3OC)CC(CO)C2CO)cc(OC)c1O	2-{[8-(4-hydroxy-3,5-dimethoxyphenyl)-6,7-bis(hydroxymethyl)-1,3-dimethoxy-5,6,7,8-tetrahydronaphthalen-2-yl]oxy}-6-(hydroxymethyl)oxane-3,4,5-triol	C28H38O13	582.595	-0.266	41	Lignans	c1ccc(cc1)C2c3ccccc3CCC2	Phyllanthaceae	Antidesma	Antidesma membranaceum	20						1	Phyllanthaceae	Exclusive (1 Family)	FALSE	0	-0.266	-99	FALSE	0	3	0	3	HIDDEN GEM (High Novelty)
UBPXJBQKHFQSGI-CDPGZDAZSA-N	C[C@H](O)/C=C/[C@@]1(O)C(CO[C@@H]2O[C@H](CO)[C@@H](O)[C@H](O)[C@H]2O)=CC(=O)CC1(C)C	(4S)-4-hydroxy-4-[(1E,3S)-3-hydroxybut-1-en-1-yl]-5,5-dimethyl-3-({[(2R,3R,4S,5S,6R)-3,4,5-trihydroxy-6-(hydroxymethyl)oxan-2-yl]oxy}methyl)cyclohex-2-en-1-one	C19H30O9	402.437	-1.501	28	Apocarotenoids	C1=CCCCC1	Phyllanthaceae	Glochidion	Glochidion zeylanicum	21						1	Phyllanthaceae	Exclusive (1 Family)	FALSE	0	-1.501	-99	FALSE	0	3	0	3	HIDDEN GEM (High Novelty)
UBPXJBQKHFQSGI-UHFFFAOYSA-N	CC(O)C=CC1(O)C(COC2OC(CO)C(O)C(O)C2O)=CC(=O)CC1(C)C	4-hydroxy-4-(3-hydroxybut-1-en-1-yl)-5,5-dimethyl-3-({[3,4,5-trihydroxy-6-(hydroxymethyl)oxan-2-yl]oxy}methyl)cyclohex-2-en-1-one	C19H30O9	402.437	-1.501	28	Apocarotenoids	C1=CCCCC1	Phyllanthaceae	Glochidion	Glochidion zeylanicum	21						1	Phyllanthaceae	Exclusive (1 Family)	FALSE	0	-1.501	-99	FALSE	0	3	0	3	HIDDEN GEM (High Novelty)
UIPAARDLEGMHCG-CNASZQCZSA-N	COc1cc(C(=O)O[C@H]2C[C@]3(OC[C@H]2C)O[C@@H]2[C@@H]4[C@H](C[C@H](O)[C@]2(O)C3=O)[C@@H](O[C@@H]2O[C@H](C)[C@@H](O)[C@H](O)[C@H]2O[C@@H]2O[C@H](CO)[C@@H](O)[C@H](O[C@@H]3O[C@@H](C)[C@H](O)[C@@H](O)[C@H]3O)[C@H]2O[C@@H]2O[C@@H](C)[C@H](O)[C@@H](O)[C@H]2O)C[S@@+]4[O-])ccc1O	(1'S,2S,2'S,4S,5R,6'R,7'S,9'R,10'R,12'S)-10'-{[(2S,3R,4S,5S,6R)-4,5-dihydroxy-3-{[(2S,3R,4S,5R,6R)-5-hydroxy-6-(hydroxymethyl)-3,4-bis({[(2S,3R,4R,5R,6S)-3,4,5-trihydroxy-6-methyloxan-2-yl]oxy})oxan-2-yl]oxy}-6-methyloxan-2-yl]oxy}-6',7'-dihydroxy-4-(4-hydroxy-3-methoxybenzoyloxy)-5-methyl-5'-oxo-3'-oxa-12'-thiaspiro[oxane-2,4'-tricyclo[7.3.0.0²,⁶]dodecan]-12'-ium-12'-olate	C47H68O28S	1113.09	-5.365	76	Tannins	O(Cc1ccccc1)C2CCOC3(OC4C5SCCC5CCC4C3)C2	Phyllanthaceae	Breynia	Breynia fruticosa	19						1	Phyllanthaceae	Exclusive (1 Family)	FALSE	0	-5.365	-99	FALSE	0	3	0	3	HIDDEN GEM (High Novelty)
UIPAARDLEGMHCG-UHFFFAOYSA-N	COc1cc(C(=O)OC2CC3(OCC2C)OC2C4C(CC(O)C2(O)C3=O)C(OC2OC(C)C(O)C(O)C2OC2OC(CO)C(O)C(OC3OC(C)C(O)C(O)C3O)C2OC2OC(C)C(O)C(O)C2O)C[S+]4[O-])ccc1O	10'-[(4,5-dihydroxy-3-{[5-hydroxy-6-(hydroxymethyl)-3,4-bis[(3,4,5-trihydroxy-6-methyloxan-2-yl)oxy]oxan-2-yl]oxy}-6-methyloxan-2-yl)oxy]-6',7'-dihydroxy-4-(4-hydroxy-3-methoxybenzoyloxy)-5-methyl-5'-oxo-3'-oxa-12'-thiaspiro[oxane-2,4'-tricyclo[7.3.0.0²,⁶]dodecan]-12'-ium-12'-olate	C47H68O28S	1113.09	-5.365	76	Tannins	O(Cc1ccccc1)C2CCOC3(OC4C5SCCC5CCC4C3)C2	Phyllanthaceae	Breynia	Breynia fruticosa	19						1	Phyllanthaceae	Exclusive (1 Family)	FALSE	0	-5.365	-99	FALSE	0	3	0	3	HIDDEN GEM (High Novelty)
UKNOCPYIIKEREX-QKRBUKBHSA-N	COc1cc2c(O[C@H]3OC[C@@H](O)[C@H](O)[C@@H]3OC)c3c(c(-c4ccc5c(c4)OCO5)c2cc1OC)C(=O)OC3	9-(2H-1,3-benzodioxol-5-yl)-4-{[(2R,3S,4S,5R)-4,5-dihydroxy-3-methoxyoxan-2-yl]oxy}-6,7-dimethoxy-1H,3H-naphtho[2,3-c]furan-1-one	C27H26O11	526.49	2.792	38	Lignans	O1c2ccc(cc2OC1)-c3c4ccccc4cc5c3COC5	Phyllanthaceae	Phyllanthus	Phyllanthus acutissimus	38						1	Phyllanthaceae	Exclusive (1 Family)	FALSE	0	2.792	-99	FALSE	0	3	0	3	HIDDEN GEM (High Novelty)
UKNOCPYIIKEREX-UHFFFAOYSA-N	COc1cc2c(OC3OCC(O)C(O)C3OC)c3c(c(-c4ccc5c(c4)OCO5)c2cc1OC)C(=O)OC3	9-(2H-1,3-benzodioxol-5-yl)-4-[(4,5-dihydroxy-3-methoxyoxan-2-yl)oxy]-6,7-dimethoxy-1H,3H-naphtho[2,3-c]furan-1-one	C27H26O11	526.49	2.792	38	Lignans	O1c2ccc(cc2OC1)-c3c4ccccc4cc5c3COC5	Phyllanthaceae	Phyllanthus	Phyllanthus acutissimus	38						1	Phyllanthaceae	Exclusive (1 Family)	FALSE	0	2.792	-99	FALSE	0	3	0	3	HIDDEN GEM (High Novelty)
ULGWPYHCJGMHRG-HAXSJUCQSA-N	C=C(CC[C@@H](C(=O)S)[C@H]1CC[C@H]2C3=CC[C@H]4[C@H](C)[C@@H](O[C@@H]5O[C@@H](C)[C@H](O)[C@@H](O)[C@@H]5O)[C@H](OC(C)=O)C[C@]4(C)[C@H]3CC[C@@]21C)C(C)C	(2R)-2-[(1R,3aR,5aS,6S,7R,8R,9aS,9bR,11aR)-8-(acetyloxy)-6,9a,11a-trimethyl-7-{[(2S,3S,4R,5R,6S)-3,4,5-trihydroxy-6-methyloxan-2-yl]oxy}-1H,2H,3H,3aH,5H,5aH,6H,7H,8H,9H,9aH,9bH,10H,11H,11aH-cyclopenta[a]phenanthren-1-yl]-6-methyl-5-methylideneheptanethioic S-acid	C37H58O8S	662.919	8.014	46	Steroids	C1=C2C3CCCC3CCC2C4CCCCC4C1	Phyllanthaceae	Breynia	Breynia fruticosa	7						1	Phyllanthaceae	Exclusive (1 Family)	FALSE	0	8.014	-99	FALSE	0	3	0	3	HIDDEN GEM (High Novelty)
ULORBDMEFAYHRJ-RYRKJORJSA-N	Cc1cc2c(cc1O)[C@]1(C)CC[C@H](O)C(C)(C)[C@H]1CC2	(2S,4aR,10aS)-1,1,4a,7-tetramethyl-1,2,3,4,4a,9,10,10a-octahydrophenanthrene-2,6-diol	C18H26O2	274.399	4.133	20	Diterpenoids	c1ccc2c(c1)CCC3CCCCC23	Phyllanthaceae	Flueggea	Flueggea virosa	8						1	Phyllanthaceae	Exclusive (1 Family)	FALSE	0	4.133	-99	FALSE	0	3	0	3	HIDDEN GEM (High Novelty)
UNJGJWVJJMZDOT-UHFFFAOYSA-N	CCCC(O)CC1CCCCN1	1-(piperidin-2-yl)pentan-2-ol	C10H21NO	171.28	2.19	12	Lysine alkaloids	N1CCCCC1	Phyllanthaceae	Andrachne	Andrachne aspera	12						1	Phyllanthaceae	Exclusive (1 Family)	FALSE	0	2.19	-99	FALSE	0	3	0	3	HIDDEN GEM (High Novelty)
UNJGJWVJJMZDOT-VHSXEESVSA-N	CCC[C@@H](O)C[C@@H]1CCCCN1	(2R)-1-[(2S)-piperidin-2-yl]pentan-2-ol	C10H21NO	171.28	2.19	12	Lysine alkaloids	N1CCCCC1	Phyllanthaceae	Andrachne	Andrachne aspera	12						1	Phyllanthaceae	Exclusive (1 Family)	FALSE	0	2.19	-99	FALSE	0	3	0	3	HIDDEN GEM (High Novelty)
USIIDHZUZNJCDA-CPHIKDQESA-N	O=C(O)C[C@H](C(=O)O[C@@H]1[C@H](CO)O[C@@H](OC(=O)c2cc(O)c(O)c(O)c2)[C@@H](O)[C@H]1O)[C@H]1c2c(cc(O)c(O)c2O)C(=O)O[C@@H]1C(=O)O	(3S,4S)-4-[(2S)-3-carboxy-1-{[(2S,3S,4R,5S,6S)-4,5-dihydroxy-2-(hydroxymethyl)-6-(3,4,5-trihydroxybenzoyloxy)oxan-3-yl]oxy}-1-oxopropan-2-yl]-5,6,7-trihydroxy-1-oxo-3,4-dihydro-1H-2-benzopyran-3-carboxylic acid	C27H26O20	670.484	-0.586	47	Phenolic acids (C6-C1)	O1Cc2ccccc2CC1.c1ccccc1	Phyllanthaceae	Phyllanthus	Phyllanthus emblica	12						1	Phyllanthaceae	Exclusive (1 Family)	FALSE	0	-0.586	-99	FALSE	0	3	0	3	HIDDEN GEM (High Novelty)
USIIDHZUZNJCDA-HEMVGRSYSA-N	O=C(O)C[C@H](C(=O)O[C@H]1[C@@H](O)[C@@H](O)[C@H](OC(=O)c2cc(O)c(O)c(O)c2)O[C@@H]1CO)[C@H]1c2c(cc(O)c(O)c2O)C(=O)O[C@@H]1C(=O)O	(3S,4S)-4-[(2S)-3-carboxy-1-{[(2R,3S,4S,5R,6S)-4,5-dihydroxy-2-(hydroxymethyl)-6-(3,4,5-trihydroxybenzoyloxy)oxan-3-yl]oxy}-1-oxopropan-2-yl]-5,6,7-trihydroxy-1-oxo-3,4-dihydro-1H-2-benzopyran-3-carboxylic acid	C27H26O20	670.484	-0.586	47	Phenolic acids (C6-C1)	O1Cc2ccccc2CC1.c1ccccc1	Phyllanthaceae	Phyllanthus	Phyllanthus emblica	12						1	Phyllanthaceae	Exclusive (1 Family)	FALSE	0	-0.586	-99	FALSE	0	3	0	3	HIDDEN GEM (High Novelty)
USPLRJUDIZISBN-APWZRJJASA-N	COc1cc2c(cc1C)C=C[C@@H]1C(C)(C)C(=O)CC[C@@]21C	(4aR,10aS)-6-methoxy-1,1,4a,7-tetramethyl-1,2,3,4,4a,10a-hexahydrophenanthren-2-one	C19H24O2	284.393	3.729	21	Diterpenoids	c1ccc2c(c1)C=CC3CCCCC23	Phyllanthaceae	Flueggea	Flueggea virosa	8						1	Phyllanthaceae	Exclusive (1 Family)	FALSE	0	3.729	-99	FALSE	0	3	0	3	HIDDEN GEM (High Novelty)
UVUGMMKTRWZGRA-UHFFFAOYSA-N	COC(=O)C(O)C(O)C(O)C(OC(=O)c1cc(O)c(O)c(O)c1)C(=O)O	3,4,5-trihydroxy-6-methoxy-6-oxo-2-(3,4,5-trihydroxybenzoyloxy)hexanoic acid	C14H16O12	376.27	-1.432	26	Phenolic acids (C6-C1)	c1ccccc1	Phyllanthaceae	Phyllanthus	Phyllanthus emblica	98						1	Phyllanthaceae	Exclusive (1 Family)	FALSE	0	-1.432	-99	FALSE	0	3	0	3	HIDDEN GEM (High Novelty)
UVUGMMKTRWZGRA-VPOLOUISSA-N	COC(=O)[C@@H](O)[C@H](O)[C@H](O)[C@@H](OC(=O)c1cc(O)c(O)c(O)c1)C(=O)O	(2R,3S,4R,5S)-3,4,5-trihydroxy-6-methoxy-6-oxo-2-(3,4,5-trihydroxybenzoyloxy)hexanoic acid	C14H16O12	376.27	-1.432	26	Phenolic acids (C6-C1)	c1ccccc1	Phyllanthaceae	Phyllanthus	Phyllanthus emblica	98						1	Phyllanthaceae	Exclusive (1 Family)	FALSE	0	-1.432	-99	FALSE	0	3	0	3	HIDDEN GEM (High Novelty)
UYNYLGFPCBCXQG-IWBKERRISA-N	C[C@H](O)CC[C@H]1C(CO[C@@H]2O[C@H](CO)[C@H](O)[C@H](O)[C@H]2O)=CC(=O)CC1(C)C	(4R)-4-[(3S)-3-hydroxybutyl]-5,5-dimethyl-3-({[(2R,3R,4S,5R,6R)-3,4,5-trihydroxy-6-(hydroxymethyl)oxan-2-yl]oxy}methyl)cyclohex-2-en-1-one	C19H32O8	388.453	-0.248	27	Apocarotenoids	C1=CCCCC1	Phyllanthaceae	Glochidion	Glochidion zeylanicum	21						1	Phyllanthaceae	Exclusive (1 Family)	FALSE	0	-0.248	-99	FALSE	0	3	0	3	HIDDEN GEM (High Novelty)
VBUYDYFOLFVYET-UHFFFAOYSA-N	COCC1OC(OC2COC(OC3C(CO)OC(Oc4c5c(c(-c6ccc7c(c6)OCO7)c6cc(OC)c(OC)cc46)C(=O)OC5)C(O)C3O)C(OC)C2OC)C(OC)C1OC	9-(2H-1,3-benzodioxol-5-yl)-4-({5-[(5-{[3,4-dimethoxy-5-(methoxymethyl)oxolan-2-yl]oxy}-3,4-dimethoxyoxan-2-yl)oxy]-3,4-dihydroxy-6-(hydroxymethyl)oxan-2-yl}oxy)-6,7-dimethoxy-1H,3H-naphtho[2,3-c]furan-1-one	C42H52O20	876.852	0.75	62	Lignans	O1c2ccc(cc2OC1)-c3c4ccccc4cc5c3COC5	Phyllanthaceae	Cleistanthus	Cleistanthus collinus	38						1	Phyllanthaceae	Exclusive (1 Family)	FALSE	0	0.75	-99	FALSE	0	3	0	3	HIDDEN GEM (High Novelty)
VBUYDYFOLFVYET-YSGUZRDFSA-N	COC[C@H]1O[C@@H](O[C@@H]2CO[C@@H](O[C@@H]3[C@@H](CO)O[C@@H](Oc4c5c(c(-c6ccc7c(c6)OCO7)c6cc(OC)c(OC)cc46)C(=O)OC5)[C@H](O)[C@H]3O)[C@H](OC)[C@H]2OC)[C@H](OC)[C@H]1OC	9-(2H-1,3-benzodioxol-5-yl)-4-{[(2S,3R,4R,5S,6R)-5-{[(2S,3R,4S,5R)-5-{[(2S,3R,4S,5R)-3,4-dimethoxy-5-(methoxymethyl)oxolan-2-yl]oxy}-3,4-dimethoxyoxan-2-yl]oxy}-3,4-dihydroxy-6-(hydroxymethyl)oxan-2-yl]oxy}-6,7-dimethoxy-1H,3H-naphtho[2,3-c]furan-1-one	C42H52O20	876.852	0.75	62	Lignans	O1c2ccc(cc2OC1)-c3c4ccccc4cc5c3COC5	Phyllanthaceae	Cleistanthus	Cleistanthus collinus	38						1	Phyllanthaceae	Exclusive (1 Family)	FALSE	0	0.75	-99	FALSE	0	3	0	3	HIDDEN GEM (High Novelty)
VEBSPWFAJLIEQM-JJGPTOORSA-N	COc1cc([C@H]2Oc3cc(O[C@@H]4O[C@H](CO)[C@@H](O)[C@H](O)[C@H]4O)cc(OC)c3C[C@@H]2O)ccc1O	(2S,3R,4S,5S,6R)-2-{[(2R,3S)-3-hydroxy-2-(4-hydroxy-3-methoxyphenyl)-5-methoxy-3,4-dihydro-2H-1-benzopyran-7-yl]oxy}-6-(hydroxymethyl)oxane-3,4,5-triol	C23H28O11	480.463	0.368	34	Flavonoids	O1c2ccccc2CCC1c3ccccc3	Phyllanthaceae	Glochidion	Glochidion zeylanicum	50						1	Phyllanthaceae	Exclusive (1 Family)	FALSE	0	0.368	-99	FALSE	0	3	0	3	HIDDEN GEM (High Novelty)
VEBSPWFAJLIEQM-UHFFFAOYSA-N	COc1cc(C2Oc3cc(OC4OC(CO)C(O)C(O)C4O)cc(OC)c3CC2O)ccc1O	2-{[3-hydroxy-2-(4-hydroxy-3-methoxyphenyl)-5-methoxy-3,4-dihydro-2H-1-benzopyran-7-yl]oxy}-6-(hydroxymethyl)oxane-3,4,5-triol	C23H28O11	480.463	0.368	34	Flavonoids	O1c2ccccc2CCC1c3ccccc3	Phyllanthaceae	Glochidion	Glochidion zeylanicum	50						1	Phyllanthaceae	Exclusive (1 Family)	FALSE	0	0.368	-99	FALSE	0	3	0	3	HIDDEN GEM (High Novelty)
VNXIRTHHORONFY-QDOIWCEOSA-N	COc1cc([C@H]2Oc3cc(O)cc(OC)c3C[C@@H]2O[C@@H]2O[C@H](CO)[C@@H](O)[C@H](O)[C@H]2O)ccc1O	(2R,3R,4S,5S,6R)-2-{[(2R,3S)-7-hydroxy-2-(4-hydroxy-3-methoxyphenyl)-5-methoxy-3,4-dihydro-2H-1-benzopyran-3-yl]oxy}-6-(hydroxymethyl)oxane-3,4,5-triol	C23H28O11	480.463	0.566	34	Flavonoids	O1c2ccccc2CCC1c3ccccc3	Phyllanthaceae	Glochidion	Glochidion zeylanicum	50						1	Phyllanthaceae	Exclusive (1 Family)	FALSE	0	0.566	-99	FALSE	0	3	0	3	HIDDEN GEM (High Novelty)
VNXIRTHHORONFY-UHFFFAOYSA-N	COc1cc(C2Oc3cc(O)cc(OC)c3CC2OC2OC(CO)C(O)C(O)C2O)ccc1O	2-{[7-hydroxy-2-(4-hydroxy-3-methoxyphenyl)-5-methoxy-3,4-dihydro-2H-1-benzopyran-3-yl]oxy}-6-(hydroxymethyl)oxane-3,4,5-triol	C23H28O11	480.463	0.566	34	Flavonoids	O1c2ccccc2CCC1c3ccccc3	Phyllanthaceae	Glochidion	Glochidion zeylanicum	50						1	Phyllanthaceae	Exclusive (1 Family)	FALSE	0	0.566	-99	FALSE	0	3	0	3	HIDDEN GEM (High Novelty)
VOAVINJXKSDKJS-LMMKCTJWSA-N	COc1cc2c(cc1C)C=C[C@@H]1C(C)(C)[C@H](O)CC[C@@]21C	(2R,4aR,10aS)-6-methoxy-1,1,4a,7-tetramethyl-1,2,3,4,4a,10a-hexahydrophenanthren-2-ol	C19H26O2	286.409	4.336	21	Diterpenoids	c1ccc2c(c1)C=CC3CCCCC23	Phyllanthaceae	Flueggea	Flueggea virosa	8						1	Phyllanthaceae	Exclusive (1 Family)	FALSE	0	4.336	-99	FALSE	0	3	0	3	HIDDEN GEM (High Novelty)
VOTNXJVGRXZYOA-ALSIGYOVSA-N	CC(=O)O[C@@H]1[C@@H](O)[C@H](O[C@H]2[C@H](OC(=O)[C@@H]3CC[C@@H]4[C@H](C3)O[C@@]3(C[C@@H](OC(=O)/C=C/c5ccccc5)[C@@H](C)CO3)[C@@]43CO3)O[C@H](C)[C@@H](O)[C@@H]2OC(C)=O)O[C@H](C)[C@H]1O	(2S,3R,4S,5R,6R)-4-(acetyloxy)-3-{[(2S,3R,4S,5R,6R)-4-(acetyloxy)-3,5-dihydroxy-6-methyloxan-2-yl]oxy}-5-hydroxy-6-methyloxan-2-yl (2S,3'S,3'aR,4R,5S,6'R,7'aS)-5-methyl-4-{[(2E)-3-phenylprop-2-enoyl]oxy}-hexahydrodispiro[oxane-2,2'-[1]benzofuran-3',2''-oxirane]-6'-carboxylate	C40H52O17	804.832	1.578	57	Carboxylic acids and derivatives	O(CC=Cc1ccccc1)C2CCOC3(OC4CCCCC4C53OC5)C2	Phyllanthaceae	Phyllanthus	Phyllanthus acuminatus	12						1	Phyllanthaceae	Exclusive (1 Family)	FALSE	0	1.578	-99	FALSE	0	3	0	3	HIDDEN GEM (High Novelty)
VOTNXJVGRXZYOA-UHFFFAOYSA-N	CC(=O)OC1C(O)C(C)OC(OC2C(OC(=O)C3CCC4C(C3)OC3(CC(OC(=O)C=Cc5ccccc5)C(C)CO3)C43CO3)OC(C)C(O)C2OC(C)=O)C1O	4-(acetyloxy)-3-{[4-(acetyloxy)-3,5-dihydroxy-6-methyloxan-2-yl]oxy}-5-hydroxy-6-methyloxan-2-yl 5-methyl-4-[(3-phenylprop-2-enoyl)oxy]-hexahydrodispiro[oxane-2,2'-[1]benzofuran-3',2''-oxirane]-6'-carboxylate	C40H52O17	804.832	1.578	57	Carboxylic acids and derivatives	O(CC=Cc1ccccc1)C2CCOC3(OC4CCCCC4C53OC5)C2	Phyllanthaceae	Phyllanthus	Phyllanthus acuminatus	12						1	Phyllanthaceae	Exclusive (1 Family)	FALSE	0	1.578	-99	FALSE	0	3	0	3	HIDDEN GEM (High Novelty)
VOTNXJVGRXZYOA-VFRDRLLTSA-N	CC(=O)O[C@@H]1[C@@H](O)[C@H](O[C@H]2[C@H](OC(=O)[C@H]3CC[C@H]4[C@@H](C3)O[C@@]3(C[C@H](OC(=O)/C=C/c5ccccc5)[C@H](C)CO3)[C@]43CO3)O[C@H](C)[C@@H](O)[C@@H]2OC(C)=O)O[C@H](C)[C@H]1O	(2S,3R,4S,5R,6R)-4-(acetyloxy)-3-{[(2S,3R,4S,5R,6R)-4-(acetyloxy)-3,5-dihydroxy-6-methyloxan-2-yl]oxy}-5-hydroxy-6-methyloxan-2-yl (2S,3'R,3'aS,4S,5R,6'S,7'aR)-5-methyl-4-{[(2E)-3-phenylprop-2-enoyl]oxy}-hexahydrodispiro[oxane-2,2'-[1]benzofuran-3',2''-oxirane]-6'-carboxylate	C40H52O17	804.832	1.578	57	Carboxylic acids and derivatives	O(CC=Cc1ccccc1)C2CCOC3(OC4CCCCC4C53OC5)C2	Phyllanthaceae	Phyllanthus	Phyllanthus acuminatus	12						1	Phyllanthaceae	Exclusive (1 Family)	FALSE	0	1.578	-99	FALSE	0	3	0	3	HIDDEN GEM (High Novelty)
VSMSZNRYCVGEDE-JYLRGUBCSA-N	C[C@@H]1O[C@@H](O[C@@H]2[C@@H](O)[C@H](O[C@H]3[C@H](O[C@H]4CS[C@@H]5[C@H]6O[C@@]7(C[C@H](OC(=O)c8ccc(O)cc8)[C@H](C)CO7)C(=O)[C@@]6(O)[C@@H](O)C[C@@H]54)O[C@H](CO)[C@@H](O)[C@@H]3O)O[C@H](CO)[C@H]2O)[C@H](O)[C@H](O)[C@H]1O	(1'S,2S,2'S,4S,5R,6'R,7'S,9'R,10'R)-10'-{[(2S,3R,4S,5S,6R)-3-{[(2S,3R,4S,5R,6R)-3,5-dihydroxy-6-(hydroxymethyl)-4-{[(2S,3R,4R,5R,6S)-3,4,5-trihydroxy-6-methyloxan-2-yl]oxy}oxan-2-yl]oxy}-4,5-dihydroxy-6-(hydroxymethyl)oxan-2-yl]oxy}-6',7'-dihydroxy-5-methyl-5'-oxo-3'-oxa-12'-thiaspiro[oxane-2,4'-tricyclo[7.3.0.0²,⁶]dodecan]-4-yl 4-hydroxybenzoate	C40H56O23S	936.927	-3.213	64	Organooxygen compounds	O(Cc1ccccc1)C2CCOC3(OC4C5SCCC5CCC4C3)C2	Phyllanthaceae	Breynia	Breynia officinalis;Breynia vitis-idaea	19						1	Phyllanthaceae	Exclusive (1 Family)	FALSE	0	-3.213	-99	FALSE	0	3	0	3	HIDDEN GEM (High Novelty)
VSYANFBIFILLON-GZQMJUEHSA-N	OC[C@H]1O[C@@H](O[C@@H]2[C@@H](O)[C@H](Oc3ccc(O)cc3)O[C@H](CO)[C@H]2O)[C@H](O)[C@@H](O)[C@@H]1O	(2S,3R,4S,5S,6R)-2-{[(2R,3R,4S,5R,6S)-3,5-dihydroxy-2-(hydroxymethyl)-6-(4-hydroxyphenoxy)oxan-4-yl]oxy}-6-(hydroxymethyl)oxane-3,4,5-triol	C18H26O12	434.393	-2.062	30	Organooxygen compounds	c1ccccc1	Phyllanthaceae	Breynia	Breynia fruticosa	98						1	Phyllanthaceae	Exclusive (1 Family)	FALSE	0	-2.062	-99	FALSE	0	3	0	3	HIDDEN GEM (High Novelty)
VSYANFBIFILLON-UHFFFAOYSA-N	OCC1OC(OC2C(O)C(CO)OC(Oc3ccc(O)cc3)C2O)C(O)C(O)C1O	2-{[3,5-dihydroxy-2-(hydroxymethyl)-6-(4-hydroxyphenoxy)oxan-4-yl]oxy}-6-(hydroxymethyl)oxane-3,4,5-triol	C18H26O12	434.393	-2.062	30	Organooxygen compounds	c1ccccc1	Phyllanthaceae	Breynia	Breynia fruticosa	98						1	Phyllanthaceae	Exclusive (1 Family)	FALSE	0	-2.062	-99	FALSE	0	3	0	3	HIDDEN GEM (High Novelty)
VUTLIYHSSWEGDL-KBIHYEQISA-N	O=C(O)[C@H]1CC[C@H]2[C@@H](C1)O[C@@]1(C[C@H](O)[C@H](CO)CO1)[C@]2(O)CO	(2S,3R,3aS,4'S,5'R,6S,7aR)-3,4'-dihydroxy-3,5'-bis(hydroxymethyl)-hexahydro-3H-spiro[1-benzofuran-2,2'-oxane]-6-carboxylic acid	C15H24O8	332.347	-1.628	23	Sesquiterpenoids	O1CCCCC12OC3CCCCC3C2	Phyllanthaceae	Phyllanthus	Phyllanthus emblica	6						1	Phyllanthaceae	Exclusive (1 Family)	FALSE	0	-1.628	-99	FALSE	0	3	0	3	HIDDEN GEM (High Novelty)
VUTLIYHSSWEGDL-UHFFFAOYSA-N	O=C(O)C1CCC2C(C1)OC1(CC(O)C(CO)CO1)C2(O)CO	3,4'-dihydroxy-3,5'-bis(hydroxymethyl)-hexahydro-3H-spiro[1-benzofuran-2,2'-oxane]-6-carboxylic acid	C15H24O8	332.347	-1.628	23	Sesquiterpenoids	O1CCCCC12OC3CCCCC3C2	Phyllanthaceae	Phyllanthus	Phyllanthus emblica	6						1	Phyllanthaceae	Exclusive (1 Family)	FALSE	0	-1.628	-99	FALSE	0	3	0	3	HIDDEN GEM (High Novelty)
VWVDXHBJGQKCJA-NLWJZKKESA-N	C[C@@H]1CO[C@@]2(C[C@@H]1OC(=O)c1ccccc1)O[C@@H]1C[C@@H](C(=O)O[C@@H]3O[C@H](CO)[C@@H](O)[C@H](O)[C@H]3O)C[C@@H](O)[C@]1(O)C2=O	(2S,3R,4S,5S,6R)-3,4,5-trihydroxy-6-(hydroxymethyl)oxan-2-yl (2S,3aR,4R,4'S,5'R,6S,7aR)-4'-(benzoyloxy)-3a,4-dihydroxy-5'-methyl-3-oxo-hexahydro-3H-spiro[1-benzofuran-2,2'-oxane]-6-carboxylate	C27H34O14	582.552	-0.632	41	Sesquiterpenoids	O(Cc1ccccc1)C2CCOC3(OC4CCCCC4C3)C2	Phyllanthaceae	Phyllanthus	Phyllanthus emblica	20						1	Phyllanthaceae	Exclusive (1 Family)	FALSE	0	-0.632	-99	FALSE	0	3	0	3	HIDDEN GEM (High Novelty)
VWVDXHBJGQKCJA-PAMCWREESA-N	C[C@@H]1CO[C@@]2(C[C@@H]1OC(=O)c1ccccc1)O[C@@H]1C[C@@H](C(=O)O[C@@H]3O[C@H](CO)[C@@H](O)[C@H](O)[C@H]3O)C[C@H](O)[C@]1(O)C2=O	(2S,3R,4S,5S,6R)-3,4,5-trihydroxy-6-(hydroxymethyl)oxan-2-yl (2S,3aR,4S,4'S,5'R,6S,7aR)-4'-(benzoyloxy)-3a,4-dihydroxy-5'-methyl-3-oxo-hexahydro-3H-spiro[1-benzofuran-2,2'-oxane]-6-carboxylate	C27H34O14	582.552	-0.632	41	Sesquiterpenoids	O(Cc1ccccc1)C2CCOC3(OC4CCCCC4C3)C2	Phyllanthaceae	Phyllanthus	Phyllanthus emblica	20						1	Phyllanthaceae	Exclusive (1 Family)	FALSE	0	-0.632	-99	FALSE	0	3	0	3	HIDDEN GEM (High Novelty)
VWVDXHBJGQKCJA-RLEHAGERSA-N	C[C@@H]1CO[C@@]2(C[C@@H]1OC(=O)c1ccccc1)O[C@@H]1C[C@@H](C(=O)O[C@@H]3O[C@H](CO)[C@H](O)[C@H](O)[C@H]3O)C[C@H](O)[C@]1(O)C2=O	(2S,3R,4S,5R,6R)-3,4,5-trihydroxy-6-(hydroxymethyl)oxan-2-yl (2S,3aR,4S,4'S,5'R,6S,7aR)-4'-(benzoyloxy)-3a,4-dihydroxy-5'-methyl-3-oxo-hexahydro-3H-spiro[1-benzofuran-2,2'-oxane]-6-carboxylate	C27H34O14	582.552	-0.632	41	Sesquiterpenoids	O(Cc1ccccc1)C2CCOC3(OC4CCCCC4C3)C2	Phyllanthaceae	Phyllanthus	Phyllanthus emblica	20						1	Phyllanthaceae	Exclusive (1 Family)	FALSE	0	-0.632	-99	FALSE	0	3	0	3	HIDDEN GEM (High Novelty)
VWVDXHBJGQKCJA-UHFFFAOYSA-N	CC1COC2(CC1OC(=O)c1ccccc1)OC1CC(C(=O)OC3OC(CO)C(O)C(O)C3O)CC(O)C1(O)C2=O	3,4,5-trihydroxy-6-(hydroxymethyl)oxan-2-yl 4'-(benzoyloxy)-3a,4-dihydroxy-5'-methyl-3-oxo-hexahydro-3H-spiro[1-benzofuran-2,2'-oxane]-6-carboxylate	C27H34O14	582.552	-0.632	41	Sesquiterpenoids	O(Cc1ccccc1)C2CCOC3(OC4CCCCC4C3)C2	Phyllanthaceae	Phyllanthus	Phyllanthus emblica	20						1	Phyllanthaceae	Exclusive (1 Family)	FALSE	0	-0.632	-99	FALSE	0	3	0	3	HIDDEN GEM (High Novelty)
WOAOYJSNCNMIET-LMEHYVAVSA-N	COC(=O)[C@H]1C[C@@H](O)[C@]2(O)C(=O)[C@]3(C[C@H](OC(=O)c4ccccc4)[C@H](C)CO3)O[C@@H]2C1	methyl (2S,3aR,4R,4'S,5'R,6S,7aR)-4'-(benzoyloxy)-3a,4-dihydroxy-5'-methyl-3-oxo-hexahydro-3H-spiro[1-benzofuran-2,2'-oxane]-6-carboxylate	C22H26O9	434.437	0.995	31	Sesquiterpenoids	O(Cc1ccccc1)C2CCOC3(OC4CCCCC4C3)C2	Phyllanthaceae	Phyllanthus	Phyllanthus emblica	20						1	Phyllanthaceae	Exclusive (1 Family)	FALSE	0	0.995	-99	FALSE	0	3	0	3	HIDDEN GEM (High Novelty)
WOAOYJSNCNMIET-OPYGUJPJSA-N	COC(=O)[C@H]1C[C@H](O)[C@]2(O)C(=O)[C@]3(C[C@H](OC(=O)c4ccccc4)[C@H](C)CO3)O[C@@H]2C1	methyl (2S,3aR,4S,4'S,5'R,6S,7aR)-4'-(benzoyloxy)-3a,4-dihydroxy-5'-methyl-3-oxo-hexahydro-3H-spiro[1-benzofuran-2,2'-oxane]-6-carboxylate	C22H26O9	434.437	0.995	31	Sesquiterpenoids	O(Cc1ccccc1)C2CCOC3(OC4CCCCC4C3)C2	Phyllanthaceae	Phyllanthus	Phyllanthus emblica	20						1	Phyllanthaceae	Exclusive (1 Family)	FALSE	0	0.995	-99	FALSE	0	3	0	3	HIDDEN GEM (High Novelty)
WOAOYJSNCNMIET-UHFFFAOYSA-N	COC(=O)C1CC(O)C2(O)C(=O)C3(CC(OC(=O)c4ccccc4)C(C)CO3)OC2C1	methyl 4'-(benzoyloxy)-3a,4-dihydroxy-5'-methyl-3-oxo-hexahydro-3H-spiro[1-benzofuran-2,2'-oxane]-6-carboxylate	C22H26O9	434.437	0.995	31	Sesquiterpenoids	O(Cc1ccccc1)C2CCOC3(OC4CCCCC4C3)C2	Phyllanthaceae	Phyllanthus	Phyllanthus emblica	20						1	Phyllanthaceae	Exclusive (1 Family)	FALSE	0	0.995	-99	FALSE	0	3	0	3	HIDDEN GEM (High Novelty)
WUUFUVDVIXLTIU-UHFFFAOYSA-N	CC1C(O)CCC2C3(C)CCC4(C)C(=CCC5(C)CCC(C)(C)CC54)C3CCC12C	4,4a,8a,11,11,12b,14a-heptamethyl-1,2,3,4,4a,5,6,6a,8,8a,9,10,11,12,12a,12b,13,14,14a,14b-icosahydropicen-3-ol	C29H48O	412.692	11.151	30	Triterpenoids	C1=C2C(CCC3C2CCC4CCCCC43)C5CCCCC5C1	Phyllanthaceae	Phyllanthus	Phyllanthus watsonii	7						1	Phyllanthaceae	Exclusive (1 Family)	FALSE	0	11.151	-99	FALSE	0	3	0	3	HIDDEN GEM (High Novelty)
WUUFUVDVIXLTIU-UKEVEFGVSA-N	C[C@H]1[C@@H](O)CC[C@H]2[C@]3(C)CC[C@]4(C)C(=CC[C@@]5(C)CCC(C)(C)C[C@@H]45)[C@H]3CC[C@@]21C	(3S,4R,4aS,6aS,8aR,12aR,12bS,14aS,14bS)-4,4a,8a,11,11,12b,14a-heptamethyl-1,2,3,4,4a,5,6,6a,8,8a,9,10,11,12,12a,12b,13,14,14a,14b-icosahydropicen-3-ol	C29H48O	412.692	11.151	30	Triterpenoids	C1=C2C(CCC3C2CCC4CCCCC43)C5CCCCC5C1	Phyllanthaceae	Phyllanthus	Phyllanthus watsonii	7						1	Phyllanthaceae	Exclusive (1 Family)	FALSE	0	11.151	-99	FALSE	0	3	0	3	HIDDEN GEM (High Novelty)
WUZPPQVIOBHGNW-BDTJOSQJSA-N	C[C@@H]1CO[C@@]2(C[C@@H]1OC(=O)c1ccc(O)cc1)O[C@@H]1[C@@H]3[C@H](C[C@H](O)[C@]1(O)C2=O)[C@@H](O[C@@H]1O[C@H](C)[C@@H](O)[C@H](O)[C@H]1O[C@@H]1O[C@H](CO)[C@@H](O)[C@H](O)[C@H]1O)C[S@+]3[O-]	(1'S,2S,2'S,4S,5R,6'R,7'S,9'R,10'R,12'R)-10'-{[(2S,3R,4S,5S,6R)-4,5-dihydroxy-6-methyl-3-{[(2S,3R,4S,5S,6R)-3,4,5-trihydroxy-6-(hydroxymethyl)oxan-2-yl]oxy}oxan-2-yl]oxy}-6',7'-dihydroxy-4-(4-hydroxybenzoyloxy)-5-methyl-5'-oxo-3'-oxa-12'-thiaspiro[oxane-2,4'-tricyclo[7.3.0.0²,⁶]dodecan]-12'-ium-12'-olate	C34H46O19S	790.785	-3.344	54	Organooxygen compounds	O(Cc1ccccc1)C2CCOC3(OC4C5SCCC5CCC4C3)C2	Phyllanthaceae	Breynia	Breynia fruticosa	19						1	Phyllanthaceae	Exclusive (1 Family)	FALSE	0	-3.344	-99	FALSE	0	3	0	3	HIDDEN GEM (High Novelty)
WUZPPQVIOBHGNW-UHFFFAOYSA-N	CC1COC2(CC1OC(=O)c1ccc(O)cc1)OC1C3C(CC(O)C1(O)C2=O)C(OC1OC(C)C(O)C(O)C1OC1OC(CO)C(O)C(O)C1O)C[S+]3[O-]	10'-[(4,5-dihydroxy-6-methyl-3-{[3,4,5-trihydroxy-6-(hydroxymethyl)oxan-2-yl]oxy}oxan-2-yl)oxy]-6',7'-dihydroxy-4-(4-hydroxybenzoyloxy)-5-methyl-5'-oxo-3'-oxa-12'-thiaspiro[oxane-2,4'-tricyclo[7.3.0.0²,⁶]dodecan]-12'-ium-12'-olate	C34H46O19S	790.785	-3.344	54	Organooxygen compounds	O(Cc1ccccc1)C2CCOC3(OC4C5SCCC5CCC4C3)C2	Phyllanthaceae	Breynia	Breynia fruticosa	19						1	Phyllanthaceae	Exclusive (1 Family)	FALSE	0	-3.344	-99	FALSE	0	3	0	3	HIDDEN GEM (High Novelty)
WVCGGTWXPMJJSH-APVTVSHJSA-N	C[C@@H]1CO[C@@]2(C[C@@H]1OC(=O)c1ccccc1)O[C@@H]1C[C@@H](C(=O)O[C@@H]3O[C@H](CO)[C@@H](O)[C@H](O)[C@H]3O[C@@H]3O[C@H](CO)[C@@H](O)[C@H](O)[C@H]3O[C@@H]3OC[C@H](O)[C@@H](O)[C@@H]3O)C[C@@H](O)[C@]1(O)[C@H]2O	(2S,3R,4S,5S,6R)-3-{[(2S,3R,4S,5S,6R)-4,5-dihydroxy-6-(hydroxymethyl)-3-{[(2S,3S,4R,5S)-3,4,5-trihydroxyoxan-2-yl]oxy}oxan-2-yl]oxy}-4,5-dihydroxy-6-(hydroxymethyl)oxan-2-yl (2S,3R,3aS,4R,4'S,5'R,6S,7aR)-4'-(benzoyloxy)-3,3a,4-trihydroxy-5'-methyl-hexahydro-3H-spiro[1-benzofuran-2,2'-oxane]-6-carboxylate	C38H54O23	878.823	-2.972	61	Sesquiterpenoids	O(Cc1ccccc1)C2CCOC3(OC4CCCCC4C3)C2	Phyllanthaceae	Phyllanthus	Phyllanthus emblica	20						1	Phyllanthaceae	Exclusive (1 Family)	FALSE	0	-2.972	-99	FALSE	0	3	0	3	HIDDEN GEM (High Novelty)
XBNSOYXGOATVNN-ZGLOSHOTSA-N	C[C@@H]1CO[C@@]2(C[C@@H]1OC(=O)c1ccc(O)cc1)O[C@@H]1[C@@H]3[C@H](C[C@H](O)[C@]1(O)C2=O)[C@@H](O[C@@H]1O[C@H](C)[C@@H](O)[C@H](O)[C@H]1O[C@@H]1O[C@H](CO)[C@@H](O)[C@H](O[C@@H]2OC[C@](O)(CO)[C@H]2O)[C@H]1O)C[S@@+]3[O-]	(1'S,2S,2'S,4S,5R,6'R,7'S,9'R,10'R,12'S)-10'-{[(2S,3R,4S,5S,6R)-3-{[(2S,3R,4S,5R,6R)-4-{[(2S,3R,4R)-3,4-dihydroxy-4-(hydroxymethyl)oxolan-2-yl]oxy}-3,5-dihydroxy-6-(hydroxymethyl)oxan-2-yl]oxy}-4,5-dihydroxy-6-methyloxan-2-yl]oxy}-6',7'-dihydroxy-4-(4-hydroxybenzoyloxy)-5-methyl-5'-oxo-3'-oxa-12'-thiaspiro[oxane-2,4'-tricyclo[7.3.0.0²,⁶]dodecan]-12'-ium-12'-olate	C39H54O23S	922.9	-5.11	63	Organooxygen compounds	O(Cc1ccccc1)C2CCOC3(OC4C5SCCC5CCC4C3)C2	Phyllanthaceae	Breynia	Breynia fruticosa	19						1	Phyllanthaceae	Exclusive (1 Family)	FALSE	0	-5.11	-99	FALSE	0	3	0	3	HIDDEN GEM (High Novelty)
XBTUEUZQDYSZCE-XZUYRWCXSA-N	O=C1C=C2C=C[C@@H]3C[C@@]2(O1)[C@H]1C[C@@H](O)CCN31	(1S,2R,4S,8S)-4-hydroxy-14-oxa-7-azatetracyclo[6.6.1.0¹,¹¹.0²,⁷]pentadeca-9,11-dien-13-one	C13H15NO3	233.264	-0.012	17	Lysine alkaloids	O1CC=C2C=CC3N4CCCCC4C12C3	Phyllanthaceae	Flueggea;Margaritaria	Flueggea suffruticosa;Margaritaria indica	15						1	Phyllanthaceae	Exclusive (1 Family)	FALSE	0	-0.012	-99	FALSE	0	3	0	3	HIDDEN GEM (High Novelty)
XCALDFZNUKFUED-PGYGVYDJSA-N	C[C@@H]1CO[C@@]2(C[C@@H]1OC(=O)c1ccc(O)cc1)O[C@@H]1[C@@H]3[C@H](C[C@H](O)[C@]1(O)C2=O)[C@@H](O[C@@H]1O[C@H](CO)[C@@H](O)[C@H](O)[C@H]1O[C@@H]1O[C@H](CO)[C@@H](O)[C@H](O)[C@H]1O)C[S@+]3[O-]	(1'S,2S,2'S,4S,5R,6'R,7'S,9'R,10'R,12'R)-10'-{[(2S,3R,4S,5S,6R)-4,5-dihydroxy-6-(hydroxymethyl)-3-{[(2S,3R,4S,5S,6R)-3,4,5-trihydroxy-6-(hydroxymethyl)oxan-2-yl]oxy}oxan-2-yl]oxy}-6',7'-dihydroxy-4-(4-hydroxybenzoyloxy)-5-methyl-5'-oxo-3'-oxa-12'-thiaspiro[oxane-2,4'-tricyclo[7.3.0.0²,⁶]dodecan]-12'-ium-12'-olate	C34H46O20S	806.784	-4.047	55	Organooxygen compounds	O(Cc1ccccc1)C2CCOC3(OC4C5SCCC5CCC4C3)C2	Phyllanthaceae	Breynia	Breynia vitis-idaea	19						1	Phyllanthaceae	Exclusive (1 Family)	FALSE	0	-4.047	-99	FALSE	0	3	0	3	HIDDEN GEM (High Novelty)
XCALDFZNUKFUED-UHFFFAOYSA-N	CC1COC2(CC1OC(=O)c1ccc(O)cc1)OC1C3C(CC(O)C1(O)C2=O)C(OC1OC(CO)C(O)C(O)C1OC1OC(CO)C(O)C(O)C1O)C[S+]3[O-]	10'-{[4,5-dihydroxy-6-(hydroxymethyl)-3-{[3,4,5-trihydroxy-6-(hydroxymethyl)oxan-2-yl]oxy}oxan-2-yl]oxy}-6',7'-dihydroxy-4-(4-hydroxybenzoyloxy)-5-methyl-5'-oxo-3'-oxa-12'-thiaspiro[oxane-2,4'-tricyclo[7.3.0.0²,⁶]dodecan]-12'-ium-12'-olate	C34H46O20S	806.784	-4.047	55	Organooxygen compounds	O(Cc1ccccc1)C2CCOC3(OC4C5SCCC5CCC4C3)C2	Phyllanthaceae	Breynia	Breynia vitis-idaea	19						1	Phyllanthaceae	Exclusive (1 Family)	FALSE	0	-4.047	-99	FALSE	0	3	0	3	HIDDEN GEM (High Novelty)
XDMSDABSDRMKOO-UHFFFAOYSA-N	COC(=O)C(OC(=O)c1cc(O)c(O)c(O)c1)C(O)C(O)C(O)C(=O)O	2,3,4-trihydroxy-6-methoxy-6-oxo-5-(3,4,5-trihydroxybenzoyloxy)hexanoic acid	C14H16O12	376.27	-1.432	26	Phenolic acids (C6-C1)	c1ccccc1	Phyllanthaceae	Phyllanthus	Phyllanthus emblica	98						1	Phyllanthaceae	Exclusive (1 Family)	FALSE	0	-1.432	-99	FALSE	0	3	0	3	HIDDEN GEM (High Novelty)
XDMSDABSDRMKOO-VPOLOUISSA-N	COC(=O)[C@H](OC(=O)c1cc(O)c(O)c(O)c1)[C@@H](O)[C@@H](O)[C@H](O)C(=O)O	(2S,3R,4S,5R)-2,3,4-trihydroxy-6-methoxy-6-oxo-5-(3,4,5-trihydroxybenzoyloxy)hexanoic acid	C14H16O12	376.27	-1.432	26	Phenolic acids (C6-C1)	c1ccccc1	Phyllanthaceae	Phyllanthus	Phyllanthus emblica	98						1	Phyllanthaceae	Exclusive (1 Family)	FALSE	0	-1.432	-99	FALSE	0	3	0	3	HIDDEN GEM (High Novelty)
XEMZJOMDKONECD-RESWYYLGSA-N	C=C(C)[C@@H]1CC[C@]2(C)CC[C@]3(C)[C@H](CC[C@@H]4[C@@]5(C)C(=O)CC(=O)C(C)(C)[C@@H]5CC[C@]43C)[C@@H]12	(1R,3aR,5aR,5bR,7aS,11aR,11bS,13aR,13bR)-3a,5a,5b,8,8,11a-hexamethyl-1-(prop-1-en-2-yl)-icosahydro-1H-cyclopenta[a]chrysene-9,11-dione	C30H46O2	438.686	9.213	32	Triterpenoids	C1CCC2C(C1)CCC3C2CCC4C5CCCC5CCC43	Phyllanthaceae	Glochidion	Glochidion puberum	49						1	Phyllanthaceae	Exclusive (1 Family)	FALSE	0	9.213	-99	FALSE	0	3	0	3	HIDDEN GEM (High Novelty)
XEMZJOMDKONECD-UHFFFAOYSA-N	C=C(C)C1CCC2(C)CCC3(C)C(CCC4C5(C)C(=O)CC(=O)C(C)(C)C5CCC43C)C12	3a,5a,5b,8,8,11a-hexamethyl-1-(prop-1-en-2-yl)-icosahydro-1H-cyclopenta[a]chrysene-9,11-dione	C30H46O2	438.686	9.213	32	Triterpenoids	C1CCC2C(C1)CCC3C2CCC4C5CCCC5CCC43	Phyllanthaceae	Glochidion	Glochidion puberum	49						1	Phyllanthaceae	Exclusive (1 Family)	FALSE	0	9.213	-99	FALSE	0	3	0	3	HIDDEN GEM (High Novelty)
XEYDWXMYBFXGFT-RGCYKPLRSA-N	O=C(O)Cc1ccccc1O[C@@H]1O[C@H](CO)[C@@H](O)[C@H](O)[C@H]1O	2-(2-{[(2S,3R,4S,5S,6R)-3,4,5-trihydroxy-6-(hydroxymethyl)oxan-2-yl]oxy}phenyl)acetic acid	C14H18O8	314.288	-0.263	22	Phenolic acids (C6-C1)	c1ccccc1	Phyllanthaceae	Glochidion;Phyllanthus	Glochidion acuminatum;Phyllanthus emblica	98						1	Phyllanthaceae	Exclusive (1 Family)	FALSE	0	-0.263	-99	FALSE	0	3	0	3	HIDDEN GEM (High Novelty)
XEYDWXMYBFXGFT-UHFFFAOYSA-N	O=C(O)Cc1ccccc1OC1OC(CO)C(O)C(O)C1O	2-(2-{[3,4,5-trihydroxy-6-(hydroxymethyl)oxan-2-yl]oxy}phenyl)acetic acid	C14H18O8	314.288	-0.263	22	Phenolic acids (C6-C1)	c1ccccc1	Phyllanthaceae	Glochidion;Phyllanthus	Glochidion acuminatum;Phyllanthus emblica	98						1	Phyllanthaceae	Exclusive (1 Family)	FALSE	0	-0.263	-99	FALSE	0	3	0	3	HIDDEN GEM (High Novelty)
XGSMBLOVTFFBMG-UHFFFAOYSA-N	O=C(O)CC(O)C(=O)O.O=C(O)c1cc(O)c(O)c(O)c1	2-hydroxybutanedioic acid; 3,4,5-trihydroxybenzoic acid	C11H12O10	304.207	-0.465	12	Phenolic acids (C6-C1)	c1ccccc1	Phyllanthaceae	Phyllanthus	Phyllanthus emblica	98						1	Phyllanthaceae	Exclusive (1 Family)	FALSE	0	-0.465	-99	FALSE	0	3	0	3	HIDDEN GEM (High Novelty)
XKNYFHSUBJVWQX-UHFFFAOYSA-N	COCC1OC(Oc2c3c(c(-c4ccc5c(c4)OCO5)c4cc(OC)c(OC)cc24)C(=O)OC3)C(OC)C1OC	9-(2H-1,3-benzodioxol-5-yl)-4-{[3,4-dimethoxy-5-(methoxymethyl)oxolan-2-yl]oxy}-6,7-dimethoxy-1H,3H-naphtho[2,3-c]furan-1-one	C29H30O11	554.543	3.401	40	Lignans	O1c2ccc(cc2OC1)-c3c4ccccc4cc5c3COC5	Phyllanthaceae	Cleistanthus	Cleistanthus collinus	38						1	Phyllanthaceae	Exclusive (1 Family)	FALSE	0	3.401	-99	FALSE	0	3	0	3	HIDDEN GEM (High Novelty)
XKNYFHSUBJVWQX-YXPSQANSSA-N	COC[C@H]1O[C@@H](Oc2c3c(c(-c4ccc5c(c4)OCO5)c4cc(OC)c(OC)cc24)C(=O)OC3)[C@H](OC)[C@H]1OC	9-(2H-1,3-benzodioxol-5-yl)-4-{[(2S,3R,4S,5R)-3,4-dimethoxy-5-(methoxymethyl)oxolan-2-yl]oxy}-6,7-dimethoxy-1H,3H-naphtho[2,3-c]furan-1-one	C29H30O11	554.543	3.401	40	Lignans	O1c2ccc(cc2OC1)-c3c4ccccc4cc5c3COC5	Phyllanthaceae	Cleistanthus	Cleistanthus collinus	38						1	Phyllanthaceae	Exclusive (1 Family)	FALSE	0	3.401	-99	FALSE	0	3	0	3	HIDDEN GEM (High Novelty)
XNDUZWOBKCRQAK-YKBREVBFSA-N	C[C@H]1[C@@H](O)CC[C@H]2[C@]3(C)CC[C@@]4(C(=O)O)[C@@H]5CC(C)(C)CC[C@]5(C)CC[C@]4(C)[C@H]3CC[C@@]21C	(3S,4R,4aS,6aS,6bR,8aR,12aR,12bR,14aS,14bS)-3-hydroxy-4,4a,6b,8a,11,11,14a-heptamethyl-docosahydropicene-12b-carboxylic acid	C30H50O3	458.717	10.532	33	Triterpenoids	C1CCC2C(C1)CCC3C2CCC4C5CCCCC5CCC43	Phyllanthaceae	Phyllanthus	Phyllanthus flexuosus	27						1	Phyllanthaceae	Exclusive (1 Family)	FALSE	0	10.532	-99	FALSE	0	3	0	3	HIDDEN GEM (High Novelty)
XNNGPIAYZKIQAH-RTBURBONSA-N	COC[C@@H](Cc1ccc(OC)c(OC)c1)[C@@H](COC)Cc1ccc2c(c1)OCO2	5-[(2S,3S)-3-[(3,4-dimethoxyphenyl)methyl]-4-methoxy-2-(methoxymethyl)butyl]-2H-1,3-benzodioxole	C23H30O6	402.482	3.349	29	Lignans	O1c2ccc(cc2OC1)CCCCc3ccccc3	Phyllanthaceae	Phyllanthus	Phyllanthus urinaria	6						1	Phyllanthaceae	Exclusive (1 Family)	FALSE	0	3.349	-99	FALSE	0	3	0	3	HIDDEN GEM (High Novelty)
XNNGPIAYZKIQAH-UHFFFAOYSA-N	COCC(Cc1ccc(OC)c(OC)c1)C(COC)Cc1ccc2c(c1)OCO2	5-{3-[(3,4-dimethoxyphenyl)methyl]-4-methoxy-2-(methoxymethyl)butyl}-2H-1,3-benzodioxole	C23H30O6	402.482	3.349	29	Lignans	O1c2ccc(cc2OC1)CCCCc3ccccc3	Phyllanthaceae	Phyllanthus	Phyllanthus urinaria	6						1	Phyllanthaceae	Exclusive (1 Family)	FALSE	0	3.349	-99	FALSE	0	3	0	3	HIDDEN GEM (High Novelty)
XQRXLYFCINEZCS-RNUURPSOSA-N	C=C(C)[C@@H]1CC[C@]2(C)CC[C@]3(C)[C@](C)(CC[C@@H]4[C@]5(C)[C@@H](CC[C@]43C)C(C)(C)[C@H](O)C[C@H]5O)[C@@H]12	(1R,3aR,5aS,5bR,7aS,9R,11R,11aR,11bS,13aR,13bS)-3a,5a,5b,8,8,11a,13a-heptamethyl-1-(prop-1-en-2-yl)-icosahydro-1H-cyclopenta[a]chrysene-9,11-diol	C31H52O2	456.745	10.844	33	Triterpenoids	C1CCC2C(C1)CCC3C2CCC4C5CCCC5CCC43	Phyllanthaceae	Phyllanthus	Phyllanthus sellowianus	49						1	Phyllanthaceae	Exclusive (1 Family)	FALSE	0	10.844	-99	FALSE	0	3	0	3	HIDDEN GEM (High Novelty)
XQRXLYFCINEZCS-SWZCXDJRSA-N	C=C(C)[C@@H]1CC[C@]2(C)CC[C@]3(C)[C@](C)(CC[C@@H]4[C@]5(C)[C@@H](CC[C@]43C)C(C)(C)[C@@H](O)C[C@H]5O)[C@@H]12	(1R,3aR,5aS,5bR,7aS,9S,11R,11aR,11bS,13aR,13bS)-3a,5a,5b,8,8,11a,13a-heptamethyl-1-(prop-1-en-2-yl)-icosahydro-1H-cyclopenta[a]chrysene-9,11-diol	C31H52O2	456.745	10.844	33	Triterpenoids	C1CCC2C(C1)CCC3C2CCC4C5CCCC5CCC43	Phyllanthaceae	Phyllanthus	Phyllanthus sellowianus	49						1	Phyllanthaceae	Exclusive (1 Family)	FALSE	0	10.844	-99	FALSE	0	3	0	3	HIDDEN GEM (High Novelty)
XQRXLYFCINEZCS-UHFFFAOYSA-N	C=C(C)C1CCC2(C)CCC3(C)C(C)(CCC4C5(C)C(O)CC(O)C(C)(C)C5CCC43C)C12	3a,5a,5b,8,8,11a,13a-heptamethyl-1-(prop-1-en-2-yl)-icosahydro-1H-cyclopenta[a]chrysene-9,11-diol	C31H52O2	456.745	10.844	33	Triterpenoids	C1CCC2C(C1)CCC3C2CCC4C5CCCC5CCC43	Phyllanthaceae	Phyllanthus	Phyllanthus sellowianus	49						1	Phyllanthaceae	Exclusive (1 Family)	FALSE	0	10.844	-99	FALSE	0	3	0	3	HIDDEN GEM (High Novelty)
XURLTFUKDPZAPN-QFIPXVFZSA-N	COc1cc2c(O)c3c(c(-c4ccc5c(c4)OCO5)c2cc1OC)C(=O)O[C@@H]3OC	(3S)-9-(2H-1,3-benzodioxol-5-yl)-4-hydroxy-3,6,7-trimethoxy-1H,3H-naphtho[2,3-c]furan-1-one	C22H18O8	410.374	3.815	30	Lignans	O1c2ccc(cc2OC1)-c3c4ccccc4cc5c3COC5	Phyllanthaceae	Cleistanthus	Cleistanthus collinus	38						1	Phyllanthaceae	Exclusive (1 Family)	FALSE	0	3.815	-99	FALSE	0	3	0	3	HIDDEN GEM (High Novelty)
XURLTFUKDPZAPN-UHFFFAOYSA-N	COc1cc2c(O)c3c(c(-c4ccc5c(c4)OCO5)c2cc1OC)C(=O)OC3OC	9-(2H-1,3-benzodioxol-5-yl)-4-hydroxy-3,6,7-trimethoxy-1H,3H-naphtho[2,3-c]furan-1-one	C22H18O8	410.374	3.815	30	Lignans	O1c2ccc(cc2OC1)-c3c4ccccc4cc5c3COC5	Phyllanthaceae	Cleistanthus	Cleistanthus collinus	38						1	Phyllanthaceae	Exclusive (1 Family)	FALSE	0	3.815	-99	FALSE	0	3	0	3	HIDDEN GEM (High Novelty)
XUYMFMZUGFKHAN-KOPZUPMOSA-N	C[C@@H]1CO[C@@]2(C[C@@H]1OC(=O)c1ccccc1)O[C@@H]1C[C@@H](C(=O)O)C[C@H](O)[C@]1(O)C2=O	(2S,3aR,4S,4'S,5'R,6S,7aR)-4'-(benzoyloxy)-3a,4-dihydroxy-5'-methyl-3-oxo-hexahydro-3H-spiro[1-benzofuran-2,2'-oxane]-6-carboxylic acid	C21H24O9	420.411	0.674	30	Sesquiterpenoids	O(Cc1ccccc1)C2CCOC3(OC4CCCCC4C3)C2	Phyllanthaceae	Phyllanthus	Phyllanthus emblica	20						1	Phyllanthaceae	Exclusive (1 Family)	FALSE	0	0.674	-99	FALSE	0	3	0	3	HIDDEN GEM (High Novelty)
XUYMFMZUGFKHAN-UHFFFAOYSA-N	CC1COC2(CC1OC(=O)c1ccccc1)OC1CC(C(=O)O)CC(O)C1(O)C2=O	4'-(benzoyloxy)-3a,4-dihydroxy-5'-methyl-3-oxo-hexahydro-3H-spiro[1-benzofuran-2,2'-oxane]-6-carboxylic acid	C21H24O9	420.411	0.674	30	Sesquiterpenoids	O(Cc1ccccc1)C2CCOC3(OC4CCCCC4C3)C2	Phyllanthaceae	Phyllanthus	Phyllanthus emblica	20						1	Phyllanthaceae	Exclusive (1 Family)	FALSE	0	0.674	-99	FALSE	0	3	0	3	HIDDEN GEM (High Novelty)
XVKHGUQJCRRKSC-WXIGGWTCSA-N	CC1(C)CC[C@]2(C)C[C@H](O)[C@]3(C)C(=CC[C@@H]4[C@@]5(C)CC[C@H](O)C(C)(C)[C@@H]5CC[C@]43C)[C@@H]2C1	(3S,4aR,6aR,6bS,7S,8aR,12aR,14aR,14bR)-4,4,6a,6b,8a,11,11,14b-octamethyl-1,2,3,4,4a,5,6,6a,6b,7,8,8a,9,10,11,12,12a,14,14a,14b-icosahydropicene-3,7-diol	C30H50O2	442.718	9.039	32	Triterpenoids	C1=C2C3CCCCC3CCC2C4CCC5CCCCC5C4C1	Phyllanthaceae	Phyllanthus	Phyllanthus flexuosus	27						1	Phyllanthaceae	Exclusive (1 Family)	FALSE	0	9.039	-99	FALSE	0	3	0	3	HIDDEN GEM (High Novelty)
YASYAQIAFYRYBX-PYHGIMPFSA-N	CCC[C@H](O)C[C@H]1CCC[C@@H](C[C@H](O)CCC)N1	(2R)-1-[(2S,6R)-6-[(2S)-2-hydroxypentyl]piperidin-2-yl]pentan-2-ol	C15H31NO2	257.413	3.692	18	Lysine alkaloids	N1CCCCC1	Phyllanthaceae	Andrachne	Andrachne aspera	12						1	Phyllanthaceae	Exclusive (1 Family)	FALSE	0	3.692	-99	FALSE	0	3	0	3	HIDDEN GEM (High Novelty)
YASYAQIAFYRYBX-UHFFFAOYSA-N	CCCC(O)CC1CCCC(CC(O)CCC)N1	1-[6-(2-hydroxypentyl)piperidin-2-yl]pentan-2-ol	C15H31NO2	257.413	3.692	18	Lysine alkaloids	N1CCCCC1	Phyllanthaceae	Andrachne	Andrachne aspera	12						1	Phyllanthaceae	Exclusive (1 Family)	FALSE	0	3.692	-99	FALSE	0	3	0	3	HIDDEN GEM (High Novelty)
YCATYHRROQAZDN-SFLVWTQSSA-N	O=C(O)[C@H]1C[C@@H](O)[C@H]2[C@@H](C1)O[C@@]1(C[C@H](O)[C@H](CO)CO1)[C@]2(O)CO	(2S,3R,3aS,4R,4'S,5'R,6S,7aR)-3,4,4'-trihydroxy-3,5'-bis(hydroxymethyl)-hexahydro-3H-spiro[1-benzofuran-2,2'-oxane]-6-carboxylic acid	C15H24O9	348.346	-2.658	24	Sesquiterpenoids	O1CCCCC12OC3CCCCC3C2	Phyllanthaceae	Phyllanthus	Phyllanthus emblica	6						1	Phyllanthaceae	Exclusive (1 Family)	FALSE	0	-2.658	-99	FALSE	0	3	0	3	HIDDEN GEM (High Novelty)
YCATYHRROQAZDN-UHFFFAOYSA-N	O=C(O)C1CC(O)C2C(C1)OC1(CC(O)C(CO)CO1)C2(O)CO	3,4,4'-trihydroxy-3,5'-bis(hydroxymethyl)-hexahydro-3H-spiro[1-benzofuran-2,2'-oxane]-6-carboxylic acid	C15H24O9	348.346	-2.658	24	Sesquiterpenoids	O1CCCCC12OC3CCCCC3C2	Phyllanthaceae	Phyllanthus	Phyllanthus emblica	6						1	Phyllanthaceae	Exclusive (1 Family)	FALSE	0	-2.658	-99	FALSE	0	3	0	3	HIDDEN GEM (High Novelty)
YDQHZYOGXPYNKG-JYBFEMDZSA-N	C=C1C(=O)CC[C@@H]2[C@]1(C)CC[C@H]1[C@@]2(C)CC[C@@]2(C)[C@H]3CC(C)(C)[C@H](O)C[C@]3(C)CC[C@]12C	(4aS,6aS,6bR,8aS,10R,12aS,12bS,14aR,14bS)-10-hydroxy-4a,6b,8a,11,11,12b,14a-heptamethyl-4-methylidene-docosahydropicen-3-one	C30H48O2	440.702	9.727	32	Triterpenoids	C1CCC2C(C1)CCC3C2CCC4C5CCCCC5CCC43	Phyllanthaceae	Phyllanthus	Phyllanthus reticulatus	27						1	Phyllanthaceae	Exclusive (1 Family)	FALSE	0	9.727	-99	FALSE	0	3	0	3	HIDDEN GEM (High Novelty)
YDQHZYOGXPYNKG-UHFFFAOYSA-N	C=C1C(=O)CCC2C1(C)CCC1C2(C)CCC2(C)C3CC(C)(C)C(O)CC3(C)CCC12C	10-hydroxy-4a,6b,8a,11,11,12b,14a-heptamethyl-4-methylidene-docosahydropicen-3-one	C30H48O2	440.702	9.727	32	Triterpenoids	C1CCC2C(C1)CCC3C2CCC4C5CCCCC5CCC43	Phyllanthaceae	Phyllanthus	Phyllanthus reticulatus	27						1	Phyllanthaceae	Exclusive (1 Family)	FALSE	0	9.727	-99	FALSE	0	3	0	3	HIDDEN GEM (High Novelty)
YDSABZMFSRCMEP-PKNBQFBNSA-N	CC(C)=CC(=O)/C=C(\C)c1ccc(C(=O)O)cc1	4-[(2E)-6-methyl-4-oxohepta-2,5-dien-2-yl]benzoic acid	C15H16O3	244.286	3.016	18	Phenolic acids (C6-C1)	c1ccccc1	Phyllanthaceae	Bridelia	Bridelia retusa	98						1	Phyllanthaceae	Exclusive (1 Family)	FALSE	0	3.016	-99	FALSE	0	3	0	3	HIDDEN GEM (High Novelty)
YDSABZMFSRCMEP-UHFFFAOYSA-N	CC(C)=CC(=O)C=C(C)c1ccc(C(=O)O)cc1	4-(6-methyl-4-oxohepta-2,5-dien-2-yl)benzoic acid	C15H16O3	244.286	3.016	18	Phenolic acids (C6-C1)	c1ccccc1	Phyllanthaceae	Bridelia	Bridelia retusa	98						1	Phyllanthaceae	Exclusive (1 Family)	FALSE	0	3.016	-99	FALSE	0	3	0	3	HIDDEN GEM (High Novelty)
YIAQIGPDWXVEJQ-LIMBPXAQSA-N	C[C@@H]1C[C@H](O)CC(C)(C)[C@@]1(O)/C=C/[C@H](O)CO[C@@H]1O[C@H](CO)[C@@H](O)[C@H](O)[C@H]1O	(2R,3R,4S,5S,6R)-2-{[(2S,3E)-4-[(1S,4S,6R)-1,4-dihydroxy-2,2,6-trimethylcyclohexyl]-2-hydroxybut-3-en-1-yl]oxy}-6-(hydroxymethyl)oxane-3,4,5-triol	C19H34O9	406.469	-0.993	28	Apocarotenoids	C1CCCCC1	Phyllanthaceae	Breynia	Breynia officinalis;Breynia vitis-idaea	31						1	Phyllanthaceae	Exclusive (1 Family)	FALSE	0	-0.993	-99	FALSE	0	3	0	3	HIDDEN GEM (High Novelty)
YIAQIGPDWXVEJQ-PEXZKZDASA-N	C[C@@H]1C[C@H](O)CC(C)(C)[C@]1(O)/C=C/[C@H](O)CO[C@@H]1O[C@H](CO)[C@@H](O)[C@H](O)[C@H]1O	(2R,3R,4S,5S,6R)-2-{[(2S,3E)-4-[(1R,4S,6R)-1,4-dihydroxy-2,2,6-trimethylcyclohexyl]-2-hydroxybut-3-en-1-yl]oxy}-6-(hydroxymethyl)oxane-3,4,5-triol	C19H34O9	406.469	-0.993	28	Apocarotenoids	C1CCCCC1	Phyllanthaceae	Breynia	Breynia officinalis;Breynia vitis-idaea	31						1	Phyllanthaceae	Exclusive (1 Family)	FALSE	0	-0.993	-99	FALSE	0	3	0	3	HIDDEN GEM (High Novelty)
YIAQIGPDWXVEJQ-UHFFFAOYSA-N	CC1CC(O)CC(C)(C)C1(O)C=CC(O)COC1OC(CO)C(O)C(O)C1O	2-{[4-(1,4-dihydroxy-2,2,6-trimethylcyclohexyl)-2-hydroxybut-3-en-1-yl]oxy}-6-(hydroxymethyl)oxane-3,4,5-triol	C19H34O9	406.469	-0.993	28	Apocarotenoids	C1CCCCC1	Phyllanthaceae	Breynia	Breynia officinalis;Breynia vitis-idaea	31						1	Phyllanthaceae	Exclusive (1 Family)	FALSE	0	-0.993	-99	FALSE	0	3	0	3	HIDDEN GEM (High Novelty)
YKLWRYOORWTCQQ-BNBAWJKFSA-N	CO[C@H]1CCN2C3C=CC4=CC(=O)OC4(C3)C2C1	(4S)-4-methoxy-14-oxa-7-azatetracyclo[6.6.1.0¹,¹¹.0²,⁷]pentadeca-9,11-dien-13-one	C14H17NO3	247.29	0.507	18	Indolizidines	O1CC=C2C=CC3N4CCCCC4C12C3	Phyllanthaceae	Flueggea;Margaritaria	Flueggea suffruticosa;Margaritaria indica	15						1	Phyllanthaceae	Exclusive (1 Family)	FALSE	0	0.507	-99	FALSE	0	3	0	3	HIDDEN GEM (High Novelty)
YKLWRYOORWTCQQ-BYNQJWBRSA-N	CO[C@@H]1CCN2[C@@H]3C=CC4=CC(=O)O[C@]4(C3)[C@H]2C1	(1S,2R,4R,8S)-4-methoxy-14-oxa-7-azatetracyclo[6.6.1.0¹,¹¹.0²,⁷]pentadeca-9,11-dien-13-one	C14H17NO3	247.29	0.507	18	Indolizidines	O1CC=C2C=CC3N4CCCCC4C12C3	Phyllanthaceae	Margaritaria;Phyllanthus	Margaritaria indica;Phyllanthus amarus;Phyllanthus niruri;Phyllanthus virgatus	15						1	Phyllanthaceae	Exclusive (1 Family)	FALSE	0	0.507	-99	FALSE	0	3	0	3	HIDDEN GEM (High Novelty)
YKLWRYOORWTCQQ-CZXHOFHRSA-N	CO[C@H]1CCN2[C@@H]3C=CC4=CC(=O)O[C@]4(C3)[C@H]2C1	(1S,2R,4S,8S)-4-methoxy-14-oxa-7-azatetracyclo[6.6.1.0¹,¹¹.0²,⁷]pentadeca-9,11-dien-13-one	C14H17NO3	247.29	0.507	18	Indolizidines	O1CC=C2C=CC3N4CCCCC4C12C3	Phyllanthaceae	Flueggea;Margaritaria	Flueggea suffruticosa;Margaritaria indica	15						1	Phyllanthaceae	Exclusive (1 Family)	FALSE	0	0.507	-99	FALSE	0	3	0	3	HIDDEN GEM (High Novelty)
YKLWRYOORWTCQQ-UHFFFAOYSA-N	COC1CCN2C3C=CC4=CC(=O)OC4(C3)C2C1	4-methoxy-14-oxa-7-azatetracyclo[6.6.1.0¹,¹¹.0²,⁷]pentadeca-9,11-dien-13-one	C14H17NO3	247.29	0.507	18	Indolizidines	O1CC=C2C=CC3N4CCCCC4C12C3	Phyllanthaceae	Flueggea;Margaritaria;Phyllanthus	Flueggea suffruticosa;Margaritaria indica;Phyllanthus amarus;Phyllanthus niruri;Phyllanthus virgatus	15						1	Phyllanthaceae	Exclusive (1 Family)	FALSE	0	0.507	-99	FALSE	0	3	0	3	HIDDEN GEM (High Novelty)
YKLWRYOORWTCQQ-UHXUPSOCSA-N	CO[C@H]1CCN2[C@@H]3C=CC4=CC(=O)O[C@]4(C3)[C@@H]2C1	(1S,2S,4S,8S)-4-methoxy-14-oxa-7-azatetracyclo[6.6.1.0¹,¹¹.0²,⁷]pentadeca-9,11-dien-13-one	C14H17NO3	247.29	0.507	18	Indolizidines	O1CC=C2C=CC3N4CCCCC4C12C3	Phyllanthaceae	Flueggea;Margaritaria	Flueggea suffruticosa;Margaritaria indica	15						1	Phyllanthaceae	Exclusive (1 Family)	FALSE	0	0.507	-99	FALSE	0	3	0	3	HIDDEN GEM (High Novelty)
YOINERIUJCXCQM-MGKSZFAESA-N	C[C@@H]1O[C@@H](O[C@@H]2[C@@H](O[C@@H]3O[C@@H](C)[C@H](O)[C@@H](O)[C@H]3O)[C@H](O[C@H]3[C@H](O[C@H]4C[S@+]([O-])[C@@H]5[C@H]6O[C@@]7(C[C@H](OC(=O)c8ccc(O)cc8)[C@H](C)CO7)C(=O)[C@@]6(O)[C@@H](O)C[C@@H]54)O[C@H](C)[C@@H](O)[C@@H]3O)O[C@H](CO)[C@H]2O)[C@H](O)[C@H](O)[C@H]1O	(1'S,2S,2'S,4S,5R,6'R,7'S,9'R,10'R,12'S)-10'-{[(2S,3R,4S,5S,6R)-4,5-dihydroxy-3-{[(2S,3R,4S,5R,6R)-5-hydroxy-6-(hydroxymethyl)-3,4-bis({[(2S,3R,4R,5R,6S)-3,4,5-trihydroxy-6-methyloxan-2-yl]oxy})oxan-2-yl]oxy}-6-methyloxan-2-yl]oxy}-6',7'-dihydroxy-4-(4-hydroxybenzoyloxy)-5-methyl-5'-oxo-3'-oxa-12'-thiaspiro[oxane-2,4'-tricyclo[7.3.0.0²,⁶]dodecan]-12'-ium-12'-olate	C46H66O27S	1083.07	-5.012	74	Organooxygen compounds	O(Cc1ccccc1)C2CCOC3(OC4C5SCCC5CCC4C3)C2	Phyllanthaceae	Breynia	Breynia fruticosa	19						1	Phyllanthaceae	Exclusive (1 Family)	FALSE	0	-5.012	-99	FALSE	0	3	0	3	HIDDEN GEM (High Novelty)
YOINERIUJCXCQM-UHFFFAOYSA-N	CC1COC2(CC1OC(=O)c1ccc(O)cc1)OC1C3C(CC(O)C1(O)C2=O)C(OC1OC(C)C(O)C(O)C1OC1OC(CO)C(O)C(OC2OC(C)C(O)C(O)C2O)C1OC1OC(C)C(O)C(O)C1O)C[S+]3[O-]	10'-[(4,5-dihydroxy-3-{[5-hydroxy-6-(hydroxymethyl)-3,4-bis[(3,4,5-trihydroxy-6-methyloxan-2-yl)oxy]oxan-2-yl]oxy}-6-methyloxan-2-yl)oxy]-6',7'-dihydroxy-4-(4-hydroxybenzoyloxy)-5-methyl-5'-oxo-3'-oxa-12'-thiaspiro[oxane-2,4'-tricyclo[7.3.0.0²,⁶]dodecan]-12'-ium-12'-olate	C46H66O27S	1083.07	-5.012	74	Organooxygen compounds	O(Cc1ccccc1)C2CCOC3(OC4C5SCCC5CCC4C3)C2	Phyllanthaceae	Breynia	Breynia fruticosa	19						1	Phyllanthaceae	Exclusive (1 Family)	FALSE	0	-5.012	-99	FALSE	0	3	0	3	HIDDEN GEM (High Novelty)
YSXLGTWJLNLXKQ-UHFFFAOYSA-N	COc1cc(-c2oc3cc(O)cc(O)c3c(=O)c2OC)cc(OC)c1OC	5,7-dihydroxy-3-methoxy-2-(3,4,5-trimethoxyphenyl)-4H-chromen-4-one	C19H18O8	374.342	3.466	27	Flavonoids	O1c2ccccc2CC=C1c3ccccc3	Phyllanthaceae	Bridelia	Bridelia ferruginea	58						1	Phyllanthaceae	Exclusive (1 Family)	FALSE	0	3.466	-99	FALSE	0	3	0	3	HIDDEN GEM (High Novelty)
ZCRZQAXCIVXWOD-DUXPYHPUSA-N	N=C(N)c1cc(/C=C/C(=O)O)ccc1O	(2E)-3-(3-carbamimidoyl-4-hydroxyphenyl)prop-2-enoic acid	C10H10N2O3	206.198	1.542	15	Phenylpropanoids (C6-C3)	c1ccccc1	Phyllanthaceae	Phyllanthus	Phyllanthus urinaria	98						1	Phyllanthaceae	Exclusive (1 Family)	FALSE	0	1.542	-99	FALSE	0	3	0	3	HIDDEN GEM (High Novelty)
ZCRZQAXCIVXWOD-UHFFFAOYSA-N	N=C(N)c1cc(C=CC(=O)O)ccc1O	3-(3-carbamimidoyl-4-hydroxyphenyl)prop-2-enoic acid	C10H10N2O3	206.198	1.542	15	Phenylpropanoids (C6-C3)	c1ccccc1	Phyllanthaceae	Phyllanthus	Phyllanthus urinaria	98						1	Phyllanthaceae	Exclusive (1 Family)	FALSE	0	1.542	-99	FALSE	0	3	0	3	HIDDEN GEM (High Novelty)
ZHDKFKAWPYRHSQ-UHFFFAOYSA-N	O=C(O)c1c(O)c(O)c(O)c(O)c1O	pentahydroxybenzoic acid	C7H6O7	202.119	1.913	14	Phenolic acids (C6-C1)	c1ccccc1	Phyllanthaceae	Phyllanthus	Phyllanthus urinaria	98						1	Phyllanthaceae	Exclusive (1 Family)	FALSE	0	1.913	-99	FALSE	0	3	0	3	HIDDEN GEM (High Novelty)
ZKVRSNBRTIQMBB-CTYPUASWSA-N	CCCc1ccc(O[C@H](C)Cc2ccccc2)c(O[C@@H]2O[C@H](CO)[C@@H](O)[C@H](O)[C@H]2O)c1	(2R,3S,4S,5R,6S)-2-(hydroxymethyl)-6-(2-{[(2R)-1-phenylpropan-2-yl]oxy}-5-propylphenoxy)oxane-3,4,5-triol	C24H32O7	432.508	3.755	31	Lignan glycosides	O(c1ccccc1)CCc2ccccc2	Phyllanthaceae	Breynia	Breynia rostrata	6						1	Phyllanthaceae	Exclusive (1 Family)	FALSE	0	3.755	-99	FALSE	0	3	0	3	HIDDEN GEM (High Novelty)
ZKVRSNBRTIQMBB-UHFFFAOYSA-N	CCCc1ccc(OC(C)Cc2ccccc2)c(OC2OC(CO)C(O)C(O)C2O)c1	2-(hydroxymethyl)-6-{2-[(1-phenylpropan-2-yl)oxy]-5-propylphenoxy}oxane-3,4,5-triol	C24H32O7	432.508	3.755	31	Lignan glycosides	O(c1ccccc1)CCc2ccccc2	Phyllanthaceae	Breynia	Breynia rostrata	6						1	Phyllanthaceae	Exclusive (1 Family)	FALSE	0	3.755	-99	FALSE	0	3	0	3	HIDDEN GEM (High Novelty)
ZKXGQTBWNFNYIB-MGYWPLIUSA-N	C=C(C)[C@@H]1CC[C@]2(C)CC[C@]3(C)[C@](C)(CC[C@@H]4[C@@]5(C)[C@H](O)CC(=O)C(C)(C)[C@@H]5CC[C@]43C)[C@@H]12	(1R,3aR,5aS,5bR,7aR,11R,11aR,11bS,13aR,13bS)-11-hydroxy-3a,5a,5b,8,8,11a,13a-heptamethyl-1-(prop-1-en-2-yl)-icosahydro-1H-cyclopenta[a]chrysen-9-one	C31H50O2	454.729	10.237	33	Triterpenoids	C1CCC2C(C1)CCC3C2CCC4C5CCCC5CCC43	Phyllanthaceae	Phyllanthus	Phyllanthus sellowianus	49						1	Phyllanthaceae	Exclusive (1 Family)	FALSE	0	10.237	-99	FALSE	0	3	0	3	HIDDEN GEM (High Novelty)
ZKXGQTBWNFNYIB-UHFFFAOYSA-N	C=C(C)C1CCC2(C)CCC3(C)C(C)(CCC4C5(C)C(O)CC(=O)C(C)(C)C5CCC43C)C12	11-hydroxy-3a,5a,5b,8,8,11a,13a-heptamethyl-1-(prop-1-en-2-yl)-icosahydro-1H-cyclopenta[a]chrysen-9-one	C31H50O2	454.729	10.237	33	Triterpenoids	C1CCC2C(C1)CCC3C2CCC4C5CCCC5CCC43	Phyllanthaceae	Phyllanthus	Phyllanthus sellowianus	49						1	Phyllanthaceae	Exclusive (1 Family)	FALSE	0	10.237	-99	FALSE	0	3	0	3	HIDDEN GEM (High Novelty)
ZLJMUCFMWYOHAB-UHFFFAOYSA-N	COc1cc2cc(CO)c(C)c(-c3ccc4c(c3)OCO4)c2cc1OC	[4-(2H-1,3-benzodioxol-5-yl)-6,7-dimethoxy-3-methylnaphthalen-2-yl]methanol	C21H20O5	352.381	4.173	26	Lignans	O1c2ccc(cc2OC1)-c3cccc4ccccc43	Phyllanthaceae	Phyllanthus	Phyllanthus myrtifolius	6						1	Phyllanthaceae	Exclusive (1 Family)	FALSE	0	4.173	-99	FALSE	0	3	0	3	HIDDEN GEM (High Novelty)
ZNHPQEDTLCHPAZ-JDEACCKASA-N	CC(=O)O[C@H]1[C@H](O[C@H]2CC[C@@]3(C)[C@@H](CC[C@]4(C)[C@@H]3CC=C3[C@@H]5CC(C)(C)CC[C@]5(C(=O)O)CC[C@]34C)[C@]2(C)CO)OC[C@H](O)[C@@H]1O	(4aS,6aS,6bR,8aR,9R,10S,12aR,12bR,14bS)-10-{[(2S,3R,4S,5S)-3-(acetyloxy)-4,5-dihydroxyoxan-2-yl]oxy}-9-(hydroxymethyl)-2,2,6a,6b,9,12a-hexamethyl-1,2,3,4,4a,5,6,6a,6b,7,8,8a,9,10,11,12,12a,12b,13,14b-icosahydropicene-4a-carboxylic acid	C37H58O9	646.852	7.366	46	Triterpenoids	C1=C2C3CCCCC3CCC2C4CCC5CCCCC5C4C1	Phyllanthaceae	Phyllanthus	Phyllanthus racemosus	27						1	Phyllanthaceae	Exclusive (1 Family)	FALSE	0	7.366	-99	FALSE	0	3	0	3	HIDDEN GEM (High Novelty)
ZNHPQEDTLCHPAZ-UHFFFAOYSA-N	CC(=O)OC1C(OC2CCC3(C)C(CCC4(C)C3CC=C3C5CC(C)(C)CCC5(C(=O)O)CCC34C)C2(C)CO)OCC(O)C1O	10-{[3-(acetyloxy)-4,5-dihydroxyoxan-2-yl]oxy}-9-(hydroxymethyl)-2,2,6a,6b,9,12a-hexamethyl-1,2,3,4,4a,5,6,6a,6b,7,8,8a,9,10,11,12,12a,12b,13,14b-icosahydropicene-4a-carboxylic acid	C37H58O9	646.852	7.366	46	Triterpenoids	C1=C2C3CCCCC3CCC2C4CCC5CCCCC5C4C1	Phyllanthaceae	Phyllanthus	Phyllanthus racemosus	27						1	Phyllanthaceae	Exclusive (1 Family)	FALSE	0	7.366	-99	FALSE	0	3	0	3	HIDDEN GEM (High Novelty)
ZPOBELHBZBSSQM-UHFFFAOYSA-N	O=c1c(O)c(-c2ccccc2)oc2c(S(=O)(=O)O)c(O)cc(O)c12	3,5,7-trihydroxy-4-oxo-2-phenyl-4H-chromene-8-sulfonic acid	C15H10O8S	350.302	3.978	24	Flavonoids	O1c2ccccc2CC=C1c3ccccc3	Phyllanthaceae	Phyllanthus	Phyllanthus virgatus	58						1	Phyllanthaceae	Exclusive (1 Family)	FALSE	0	3.978	-99	FALSE	0	3	0	3	HIDDEN GEM (High Novelty)
ZRXAUOSECWYDMA-DTWKUNHWSA-N	CC[C@@H](O)C[C@@H]1CCCCN1	(2R)-1-[(2S)-piperidin-2-yl]butan-2-ol	C9H19NO	157.254	1.621	11	Lysine alkaloids	N1CCCCC1	Phyllanthaceae	Andrachne	Andrachne aspera	12						1	Phyllanthaceae	Exclusive (1 Family)	FALSE	0	1.621	-99	FALSE	0	3	0	3	HIDDEN GEM (High Novelty)
ZYDTZHBLMHSFMI-BGZJRAGCSA-N	COc1c(C)[nH]c2c(c1=O)[C@@H](CCCCCC[C@H](C)O[C@@H]1O[C@H](CO)[C@@H](O)[C@H](O)[C@H]1O)CCC2=O	(5S)-3-methoxy-2-methyl-5-[(7S)-7-{[(2R,3R,4S,5S,6R)-3,4,5-trihydroxy-6-(hydroxymethyl)oxan-2-yl]oxy}octyl]-1,4,5,6,7,8-hexahydroquinoline-4,8-dione	C25H39NO9	497.579	3.532	35	Tryptophan alkaloids	C1=CCC2=C(N1)CCCC2	Phyllanthaceae	Antidesma	Antidesma membranaceum	6						1	Phyllanthaceae	Exclusive (1 Family)	FALSE	0	3.532	-99	FALSE	0	3	0	3	HIDDEN GEM (High Novelty)
ZYDTZHBLMHSFMI-UHFFFAOYSA-N	COc1c(C)[nH]c2c(c1=O)C(CCCCCCC(C)OC1OC(CO)C(O)C(O)C1O)CCC2=O	3-methoxy-2-methyl-5-(7-{[3,4,5-trihydroxy-6-(hydroxymethyl)oxan-2-yl]oxy}octyl)-1,4,5,6,7,8-hexahydroquinoline-4,8-dione	C25H39NO9	497.579	3.532	35	Tryptophan alkaloids	C1=CCC2=C(N1)CCCC2	Phyllanthaceae	Antidesma	Antidesma membranaceum	6						1	Phyllanthaceae	Exclusive (1 Family)	FALSE	0	3.532	-99	FALSE	0	3	0	3	HIDDEN GEM (High Novelty)
ZYGMNEYWBPNMPT-BGYRXZFFSA-N	CC(C)CC[C@H](C)COC(=O)c1ccccc1C(=O)OC[C@H](C)CCC(C)C	1-(2R)-2,5-dimethylhexyl 2-(2S)-2,5-dimethylhexyl benzene-1,2-dicarboxylate	C24H38O4	390.557	8.48	28	Phenolic acids (C6-C1)	c1ccccc1	Phyllanthaceae	Phyllanthus	Phyllanthus urinaria	98						1	Phyllanthaceae	Exclusive (1 Family)	FALSE	0	8.48	-99	FALSE	0	3	0	3	HIDDEN GEM (High Novelty)
ZYGMNEYWBPNMPT-UHFFFAOYSA-N	CC(C)CCC(C)COC(=O)c1ccccc1C(=O)OCC(C)CCC(C)C	1,2-bis(2,5-dimethylhexyl) benzene-1,2-dicarboxylate	C24H38O4	390.557	8.48	28	Phenolic acids (C6-C1)	c1ccccc1	Phyllanthaceae	Phyllanthus	Phyllanthus urinaria	98						1	Phyllanthaceae	Exclusive (1 Family)	FALSE	0	8.48	-99	FALSE	0	3	0	3	HIDDEN GEM (High Novelty)
ADSQBWKZBXPZNO-UHFFFAOYSA-N	CCCCCCCCCCCCCCCCCCCc1cc(=O)c2c(O)cc(O)cc2o1	5,7-dihydroxy-2-nonadecyl-4H-chromen-4-one	C28H44O4	444.648	11.99	32	Chromanes	O1C=CCc2ccccc12	Phyllanthaceae	Antidesma	Antidesma membranaceum	3						2	Phyllanthaceae; Polygonaceae	Restricted	FALSE	0	11.99	-99	FALSE	1	1	0	2	HIDDEN GEM (High Novelty)
AFSDNFLWKVMVRB-UHFFFAOYSA-N	O=c1oc2c(O)c(O)cc3c(=O)oc4c(O)c(O)cc1c4c23	6,7,13,14-tetrahydroxy-2,9-dioxatetracyclo[6.6.2.0⁴,¹⁶.0¹¹,¹⁵]hexadeca-1(15),4,6,8(16),11,13-hexaene-3,10-dione	C14H6O8	302.193	2.836	22	Phenolic acids (C6-C1)	O1c2cccc3c2-c4c(OC3)cccc4C1	Phyllanthaceae	Flueggea;Phyllanthus	Flueggea virosa;Phyllanthus emblica;Phyllanthus niruri;Phyllanthus urinaria	5	10	Panel NCI-60 (60 carcinoma cell lines)	Homo sapiens	100	E1 (Exp. Active)	46	Rosaceae; Tamaricaceae; Myrtaceae; Apidae; Droseraceae	Ubiquitous	TRUE	8	2.836	5.164	FALSE	1	-5	3	2	DISCARD (Ubiquitous)
AJWIFVNLXHFTFD-AHXFZLPISA-N	COC(=O)C[C@H]1CCC(=O)[C@@H]1C/C=C\CCO[C@@H]1O[C@H](CO)[C@@H](O)[C@H](O)[C@H]1O	methyl 2-[(1R,2R)-3-oxo-2-[(2Z)-5-{[(2R,3R,4S,5S,6R)-3,4,5-trihydroxy-6-(hydroxymethyl)oxan-2-yl]oxy}pent-2-en-1-yl]cyclopentyl]acetate	C19H30O9	402.437	-0.734	28	Fatty acyls	C1CCCC1	Phyllanthaceae	Breynia	Breynia fruticosa	5						2	Phyllanthaceae; Fabaceae	Restricted	FALSE	0	-0.734	-99	FALSE	1	1	0	2	HIDDEN GEM (High Novelty)
AJWIFVNLXHFTFD-UHFFFAOYSA-N	COC(=O)CC1CCC(=O)C1CC=CCCOC1OC(CO)C(O)C(O)C1O	methyl 2-[3-oxo-2-(5-{[3,4,5-trihydroxy-6-(hydroxymethyl)oxan-2-yl]oxy}pent-2-en-1-yl)cyclopentyl]acetate	C19H30O9	402.437	-0.734	28	Fatty acyls	C1CCCC1	Phyllanthaceae	Breynia	Breynia fruticosa	5						3	Phyllanthaceae; Fabaceae; Asteraceae	Restricted	FALSE	0	-0.734	-99	FALSE	1	1	0	2	HIDDEN GEM (High Novelty)
AUDFXVYMHPFCFS-UHFFFAOYSA-N	CCCCCCCCCCCCCCCCCCCCCc1cc(=O)c2c(O)cc(O)cc2o1	2-henicosyl-5,7-dihydroxy-4H-chromen-4-one	C30H48O4	472.701	13.128	34	Chromanes	O1C=CCc2ccccc12	Phyllanthaceae	Antidesma	Antidesma membranaceum	3						2	Phyllanthaceae; Polygonaceae	Restricted	FALSE	0	13.128	-99	FALSE	1	1	0	2	HIDDEN GEM (High Novelty)
BEPGTHDUUROBHM-UHFFFAOYSA-N	CC(C)=CCn1cnc(N)c2ncnc1-2	3-(3-methylbut-2-en-1-yl)-3H-purin-6-amine	C10H13N5	203.244	1.178	15	Pseudoalkaloids (transamidation)	n1cnc2=NC=Nc2c1	Phyllanthaceae	Bridelia	Bridelia balansae	4						2	Fabaceae; Phyllanthaceae	Restricted	FALSE	0	1.178	-99	FALSE	1	1	0	2	HIDDEN GEM (High Novelty)
COZMWVAACFYLBI-UHFFFAOYSA-N	O=C(O)CC(C(=O)O)C1c2c(cc(O)c(O)c2O)C(=O)OC1C(=O)O	2-(3-carboxy-5,6,7-trihydroxy-1-oxo-3,4-dihydro-1H-2-benzopyran-4-yl)butanedioic acid	C14H12O11	356.239	-0.519	25	Carboxylic acids and derivatives	O1Cc2ccccc2CC1	Phyllanthaceae	Phyllanthus	Phyllanthus emblica	4						2	Phyllanthaceae; Combretaceae	Restricted	FALSE	0	-0.519	-99	FALSE	1	1	0	2	HIDDEN GEM (High Novelty)
COZMWVAACFYLBI-XJEVXTIOSA-N	O=C(O)C[C@H](C(=O)O)[C@H]1c2c(cc(O)c(O)c2O)C(=O)O[C@@H]1C(=O)O	(2S)-2-[(3S,4S)-3-carboxy-5,6,7-trihydroxy-1-oxo-3,4-dihydro-1H-2-benzopyran-4-yl]butanedioic acid	C14H12O11	356.239	-0.519	25	Benzene and substituted derivatives	O1Cc2ccccc2CC1	Phyllanthaceae	Phyllanthus	Phyllanthus emblica	4						2	Phyllanthaceae; Combretaceae	Restricted	FALSE	0	-0.519	-99	FALSE	1	1	0	2	HIDDEN GEM (High Novelty)
CRTYUOWLXGQWPS-ROMLAASOSA-N	CC(=O)O[C@H]1CC[C@]2(C)C3=CC=C4[C@@H]5CC(C)(C)CC[C@]5(C)CC[C@@]4(C)[C@]3(C)CC[C@H]2C1(C)C	(3S,4aR,6aS,6bR,8aR,12aR,14bS)-4,4,6a,6b,8a,11,11,14b-octamethyl-1,2,3,4,4a,5,6,6a,6b,7,8,8a,9,10,11,12,12a,14b-octadecahydropicen-3-yl acetate	C32H50O2	466.739	10.895	34	Triterpenoids	C=1C=C2C(CCC3CCCCC23)C4C1C5CCCCC5CC4	Phyllanthaceae	Phyllanthus	Phyllanthus flexuosus	4						2	Lamiaceae; Phyllanthaceae	Restricted	FALSE	0	10.895	-99	FALSE	1	1	0	2	HIDDEN GEM (High Novelty)
CRTYUOWLXGQWPS-UHFFFAOYSA-N	CC(=O)OC1CCC2(C)C3=CC=C4C5CC(C)(C)CCC5(C)CCC4(C)C3(C)CCC2C1(C)C	4,4,6a,6b,8a,11,11,14b-octamethyl-1,2,3,4,4a,5,6,6a,6b,7,8,8a,9,10,11,12,12a,14b-octadecahydropicen-3-yl acetate	C32H50O2	466.739	10.895	34	Triterpenoids	C=1C=C2C(CCC3CCCCC23)C4C1C5CCCCC5CC4	Phyllanthaceae	Phyllanthus	Phyllanthus flexuosus	4						2	Lamiaceae; Phyllanthaceae	Restricted	FALSE	0	10.895	-99	FALSE	1	1	0	2	HIDDEN GEM (High Novelty)
CXTMLIMZRPKULL-UHFFFAOYSA-N	O=C1OC2C(CO)OC(OC(=O)c3cc(O)c(O)c(O)c3)C(OC(=O)c3cc(O)c(O)c4c3C3C1=CC(=O)C(O)(O)C3(O)O4)C2O	7,7,8,12,13,22-hexahydroxy-21-(hydroxymethyl)-3,6,16-trioxo-2,17,20,23-tetraoxapentacyclo[16.3.1.1⁸,¹¹.0⁴,⁹.0¹⁰,¹⁵]tricosa-4,10,12,14-tetraen-19-yl 3,4,5-trihydroxybenzoate	C27H22O19	650.453	-0.514	46	Phenolic acids (C6-C1)	O1c2cccc3c2C4C(=CCCC14)COC5COC(OCc6ccccc6)C(OC3)C5	Phyllanthaceae	Phyllanthus	Phyllanthus amarus;Phyllanthus emblica;Phyllanthus sellowianus	3						2	Phyllanthaceae; Euphorbiaceae	Restricted	FALSE	0	-0.514	-99	FALSE	1	1	0	2	HIDDEN GEM (High Novelty)
DCZADIFTWXUYRT-UHFFFAOYSA-N	COc1cc(CCCO)cc2c1OC(c1ccc3c(c1)OCO3)C2CO	3-[2-(2H-1,3-benzodioxol-5-yl)-3-(hydroxymethyl)-7-methoxy-2,3-dihydro-1-benzofuran-5-yl]propan-1-ol	C20H22O6	358.386	1.866	26	Lignans	O1c2ccc(cc2OC1)C3Oc4ccccc4C3	Phyllanthaceae	Breynia	Breynia rostrata	3						2	Phyllanthaceae; Cupressaceae	Restricted	FALSE	0	1.866	-99	FALSE	1	1	0	2	HIDDEN GEM (High Novelty)
DDWGQGZPYDSYEL-LSDHHAIUSA-N	O=C1OC[C@H](Cc2ccc3c(c2)OCO3)[C@H]1Cc1ccc2c(c1)OCO2	(3R,4R)-3,4-bis[(2H-1,3-benzodioxol-5-yl)methyl]oxolan-2-one	C20H18O6	354.354	2.945	26	Lignans	O1c2ccc(cc2OC1)CC3COCC3Cc4ccc5OCOc5c4	Phyllanthaceae	Phyllanthus	Phyllanthus niruri;Phyllanthus urinaria;Phyllanthus virgatus	5	373	Cytochrome P450 3A4	Homo sapiens	3	E1 (Exp. Active)	15	Apidae; Aristolochiaceae; Phyllanthaceae; Piperaceae; Burseraceae	Ubiquitous	TRUE	6.42829	2.945	3.48329	FALSE	1	-5	3	2	DISCARD (Ubiquitous)
DPBVYZVSXAZMAY-GKQBRALESA-N	O=C(O[C@H]1[C@@H]2COC(=O)c3cc(O)c(O)c(O)c3-c3c(cc(O)c(O)c3O)C(=O)O[C@H]1[C@@H](OC(=O)c1cc(O)c(O)c(O)c1)[C@@H](OC(=O)c1cc(O)c(O)c(O)c1)O2)c1cc(O)c(O)c(O)c1	(1R,19S,21R,22R,23S)-6,7,8,11,12,13-hexahydroxy-3,16-dioxo-21,23-bis(3,4,5-trihydroxybenzoyloxy)-2,17,20-trioxatetracyclo[17.3.1.0⁴,⁹.0¹⁰,¹⁵]tricosa-4(9),5,7,10,12,14-hexaen-22-yl 3,4,5-trihydroxybenzoate	C41H30O26	938.663	6.722	67	Phenolic acids (C6-C1)	O1Cc2ccccc2-c3ccccc3COC4C(OCc5ccccc5)C(OCc6ccccc6)OC(C1)C4OCc7ccccc7	Phyllanthaceae	Phyllanthus	Phyllanthus emblica	3						2	Phyllanthaceae; Lythraceae	Restricted	FALSE	0	6.722	-99	FALSE	1	1	0	2	HIDDEN GEM (High Novelty)
DRTQHJPVMGBUCF-UHFFFAOYSA-N	O=c1nc(O)ccn1C1OC(CO)C(O)C1O	1-[3,4-dihydroxy-5-(hydroxymethyl)oxolan-2-yl]-4-hydroxy-1,2-dihydropyrimidin-2-one	C9H12N2O6	244.202	-0.574	17	Nucleosides	N1=CC=CN(C1)C2OCCC2	Phyllanthaceae	Breynia	Breynia androgyna	2	165.2	UO-31	Homo sapiens	20	E1 (Exp. Active)	26	Rosaceae; Euphorbiaceae; Phyllanthaceae; Annonaceae; Apiaceae	Ubiquitous	TRUE	6.78199	-0.574	7.35599	FALSE	1	-5	3	2	DISCARD (Ubiquitous)
DRTQHJPVMGBUCF-XVFCMESISA-N	O=c1nc(O)ccn1[C@@H]1O[C@H](CO)[C@@H](O)[C@H]1O	1-[(2R,3R,4S,5R)-3,4-dihydroxy-5-(hydroxymethyl)oxolan-2-yl]-4-hydroxy-1,2-dihydropyrimidin-2-one	C9H12N2O6	244.202	-0.574	17	Nucleosides	N1=CC=CN(C1)C2OCCC2	Phyllanthaceae	Breynia	Breynia androgyna	2	0.0012	Cytidine deaminase	Homo sapiens	1	E1 (Exp. Active)	56	Rosaceae; Euphorbiaceae; Phyllanthaceae; Enterobacteriaceae; Muridae	Ubiquitous	TRUE	11.9208	-0.574	12.4948	FALSE	1	-5	3	2	DISCARD (Ubiquitous)
FARHQKNGMYOEBH-LBPRGKRZSA-N	O=C1OC[C@@H]2Cc3cc4c(cc3C(c3ccc5c(c3)OCO5)=C12)OCO4	(15R)-10-(2H-1,3-benzodioxol-5-yl)-4,6,13-trioxatetracyclo[7.7.0.0³,⁷.0¹¹,¹⁵]hexadeca-1,3(7),8,10-tetraen-12-one	C20H14O6	350.322	2.851	26	Lignans	O1c2ccc(cc2OC1)C=3c4cc5OCOc5cc4CC6C3COC6	Phyllanthaceae	Cleistanthus	Cleistanthus collinus	2						2	Phyllanthaceae; Linaceae	Restricted	FALSE	0	2.851	-99	FALSE	1	1	0	2	HIDDEN GEM (High Novelty)
FARHQKNGMYOEBH-UHFFFAOYSA-N	O=C1OCC2Cc3cc4c(cc3C(c3ccc5c(c3)OCO5)=C12)OCO4	10-(2H-1,3-benzodioxol-5-yl)-4,6,13-trioxatetracyclo[7.7.0.0³,⁷.0¹¹,¹⁵]hexadeca-1,3(7),8,10-tetraen-12-one	C20H14O6	350.322	2.851	26	Lignans	O1c2ccc(cc2OC1)C=3c4cc5OCOc5cc4CC6C3COC6	Phyllanthaceae	Cleistanthus	Cleistanthus collinus	2						2	Phyllanthaceae; Linaceae	Restricted	FALSE	0	2.851	-99	FALSE	1	1	0	2	HIDDEN GEM (High Novelty)
FDBVCOAICVTRCF-FLQWSZQOSA-N	O=C1C=C2C(=O)O[C@H]3[C@@H]4OC(=O)c5cc(O)c(O)c(O)c5-c5c(cc(O)c(O)c5O)C(=O)OC[C@H]3O[C@@H](OC(=O)c3cc(O)c(O)c(O)c3)[C@@H]4OC(=O)c3cc(O)c(O)c(O)c3[C@@H]2C(=O)C1=O	(1R,3S,4R,13S,21R,22S)-9,10,11,27,28,29,32,33,34-nonahydroxy-6,14,15,16,19,24,37-heptaoxo-2,5,20,23,38-pentaoxaheptacyclo[19.18.0.0⁴,²².0⁷,¹².0¹³,¹⁸.0²⁵,³⁰.0³¹,³⁶]nonatriaconta-7,9,11,17,25,27,29,31(36),32,34-decaen-3-yl 3,4,5-trihydroxybenzoate	C41H26O26	934.631	3.626	67	Phenolic acids (C6-C1)	O1Cc2ccccc2-c3ccccc3COC4C5OCc6ccccc6C7C(=CCCC7)COC4C(OC5OCc8ccccc8)C1	Phyllanthaceae	Phyllanthus	Phyllanthus niruri	2						2	Phyllanthaceae; Leiothrichidae	Restricted	FALSE	0	3.626	-99	FALSE	1	1	0	2	HIDDEN GEM (High Novelty)
FDBVCOAICVTRCF-UHFFFAOYSA-N	O=C1C=C2C(=O)OC3C4COC(=O)c5cc(O)c(O)c(O)c5-c5c(cc(O)c(O)c5O)C(=O)OC3C(OC(=O)c3cc(O)c(O)c(O)c3C2C(=O)C1=O)C(OC(=O)c1cc(O)c(O)c(O)c1)O4	9,10,11,27,28,29,32,33,34-nonahydroxy-6,14,15,16,19,24,37-heptaoxo-2,5,20,23,38-pentaoxaheptacyclo[19.18.0.0⁴,²².0⁷,¹².0¹³,¹⁸.0²⁵,³⁰.0³¹,³⁶]nonatriaconta-7,9,11,17,25(30),26,28,31,33,35-decaen-3-yl 3,4,5-trihydroxybenzoate	C41H26O26	934.631	3.626	67	Phenolic acids (C6-C1)	O1Cc2ccccc2-c3ccccc3COC4C5OCc6ccccc6C7C(=CCCC7)COC4C(OC5OCc8ccccc8)C1	Phyllanthaceae	Phyllanthus	Phyllanthus niruri	2						2	Phyllanthaceae; Leiothrichidae	Restricted	FALSE	0	3.626	-99	FALSE	1	1	0	2	HIDDEN GEM (High Novelty)
FNKOKHZCQSJJOQ-LAPMKBIWSA-N	CC1(C)CC[C@]2(C)CC[C@]3(C)C(=CC=C4[C@@]5(C)CC[C@H](O)C(C)(C)[C@@H]5CC[C@]43C)[C@@H]2C1	(3S,4aR,6aS,6bR,8aR,12aR,14bS)-4,4,6a,6b,8a,11,11,14b-octamethyl-1,2,3,4,4a,5,6,6a,6b,7,8,8a,9,10,11,12,12a,14b-octadecahydropicen-3-ol	C30H48O	424.703	10.155	31	Triterpenoids	C=1C=C2C(CCC3CCCCC23)C4C1C5CCCCC5CC4	Phyllanthaceae	Phyllanthus	Phyllanthus flexuosus	4						3	Phyllanthaceae; Celastraceae; Asteraceae	Restricted	FALSE	0	10.155	-99	FALSE	1	1	0	2	HIDDEN GEM (High Novelty)
FNKOKHZCQSJJOQ-UHFFFAOYSA-N	CC1(C)CCC2(C)CCC3(C)C(=CC=C4C5(C)CCC(O)C(C)(C)C5CCC43C)C2C1	4,4,6a,6b,8a,11,11,14b-octamethyl-1,2,3,4,4a,5,6,6a,6b,7,8,8a,9,10,11,12,12a,14b-octadecahydropicen-3-ol	C30H48O	424.703	10.155	31	Triterpenoids	C=1C=C2C(CCC3CCCCC23)C4C1C5CCCCC5CC4	Phyllanthaceae	Phyllanthus	Phyllanthus flexuosus	4						3	Phyllanthaceae; Celastraceae; Asteraceae	Restricted	FALSE	0	10.155	-99	FALSE	1	1	0	2	HIDDEN GEM (High Novelty)
FUFSTUTVLLDTGB-UHFFFAOYSA-N	O=C(O)CC1C(=O)OC2C(CO)OC(OC(=O)c3cc(O)c(O)c(O)c3)C(OC(=O)c3cc(O)c(O)c4c3C1C(=O)O4)C2O	2-[16,17,20-trihydroxy-7-(hydroxymethyl)-2,10,13-trioxo-5-(3,4,5-trihydroxybenzoyloxy)-3,6,9,14-tetraoxatetracyclo[10.6.1.1⁴,⁸.0¹⁵,¹⁹]icosa-1(18),15(19),16-trien-11-yl]acetic acid	C26H22O18	622.443	-0.657	44	Coumarins	O1c2cccc3c2C(C1)CCOC4COC(OCc5ccccc5)C(OC3)C4	Phyllanthaceae	Phyllanthus	Phyllanthus virgatus	2						2	Phyllanthaceae; Geraniaceae	Restricted	FALSE	0	-0.657	-99	FALSE	1	1	0	2	HIDDEN GEM (High Novelty)
FUFSTUTVLLDTGB-XFGNAUIJSA-N	O=C(O)C[C@@H]1C(=O)O[C@H]2[C@H](O)[C@@H](OC(=O)c3cc(O)c(O)c4c3[C@H]1C(=O)O4)[C@H](OC(=O)c1cc(O)c(O)c(O)c1)O[C@@H]2CO	2-[(4R,5S,7R,8S,11S,12S,20S)-16,17,20-trihydroxy-7-(hydroxymethyl)-2,10,13-trioxo-5-(3,4,5-trihydroxybenzoyloxy)-3,6,9,14-tetraoxatetracyclo[10.6.1.1⁴,⁸.0¹⁵,¹⁹]icosa-1(18),15(19),16-trien-11-yl]acetic acid	C26H22O18	622.443	-0.657	44	Coumarins	O1c2cccc3c2C(C1)CCOC4COC(OCc5ccccc5)C(OC3)C4	Phyllanthaceae	Phyllanthus	Phyllanthus virgatus	2						2	Phyllanthaceae; Geraniaceae	Restricted	FALSE	0	-0.657	-99	FALSE	1	1	0	2	HIDDEN GEM (High Novelty)
GFFGJBXGBJISGV-UHFFFAOYSA-N	Nc1nc[nH]c2ncnc1-2	3H-purin-6-amine	C5H5N5	135.127	-0.622	10	Histidine alkaloids	n1cnc2=NC=Nc2c1	Phyllanthaceae	Bridelia	Bridelia balansae	4	29.2	Unchecked		4	E1 (Exp. Active)	34	Aristolochiaceae; Phyllanthaceae; Enterobacteriaceae; Muridae; Mycoplasmataceae	Ubiquitous	TRUE	7.53462	-0.622	8.15662	FALSE	1	-5	3	2	DISCARD (Ubiquitous)
GZIMCIFMXMTKDS-SVYIMCMUSA-N	O=C1O[C@H]2[C@H](OC(=O)c3cc(O)c(O)c(O)c3)[C@@H](OC(=O)c3cc(O)c(O)c4c3[C@@H]3C1=CC(=O)[C@](O)(O4)C3(O)O)[C@@H]1OC(=O)c3cc(O)c(O)c(O)c3-c3c(cc(O)c(O)c3O)C(=O)OC[C@H]2O1	(1R,2R,8R,10R,19R,20S,39S)-8,9,9,13,14,25,26,27,30,31,32-undecahydroxy-4,7,17,22,35-pentaoxo-3,18,21,36,38,40-hexaoxaoctacyclo[18.17.1.1²,¹⁹.1⁸,¹².0⁵,¹⁰.0¹¹,¹⁶.0²³,²⁸.0²⁹,³⁴]tetraconta-5,11,13,15,23,25,27,29(34),30,32-decaen-39-yl 3,4,5-trihydroxybenzoate	C41H28O27	952.646	3.169	68	Phenolic acids (C6-C1)	O1c2cccc3c2C4C(=CCC1C4)COC5C6OC(OCc7ccccc7-c8ccccc8COC6)C(OC3)C5OCc9ccccc9	Phyllanthaceae	Antidesma	Antidesma montanum	3						2	Betulaceae; Phyllanthaceae	Restricted	FALSE	0	3.169	-99	FALSE	1	1	0	2	HIDDEN GEM (High Novelty)
GZIMCIFMXMTKDS-UHFFFAOYSA-N	O=C1OC2C3COC(=O)c4cc(O)c(O)c(O)c4-c4c(cc(O)c(O)c4O)C(=O)OC(O3)C(OC(=O)c3cc(O)c(O)c4c3C3C1=CC(=O)C(O)(O4)C3(O)O)C2OC(=O)c1cc(O)c(O)c(O)c1	8,9,9,13,14,25,26,27,30,31,32-undecahydroxy-4,7,17,22,35-pentaoxo-3,18,21,36,38,40-hexaoxaoctacyclo[18.17.1.1²,¹⁹.1⁸,¹².0⁵,¹⁰.0¹¹,¹⁶.0²³,²⁸.0²⁹,³⁴]tetraconta-5,11,13,15,23(28),24,26,29,31,33-decaen-39-yl 3,4,5-trihydroxybenzoate	C41H28O27	952.646	3.169	68	Phenolic acids (C6-C1)	O1c2cccc3c2C4C(=CCC1C4)COC5C6OC(OCc7ccccc7-c8ccccc8COC6)C(OC3)C5OCc9ccccc9	Phyllanthaceae	Antidesma	Antidesma montanum	3						2	Betulaceae; Phyllanthaceae	Restricted	FALSE	0	3.169	-99	FALSE	1	1	0	2	HIDDEN GEM (High Novelty)
HLBPOYVRLSXWJJ-PDSMFRHLSA-N	COc1cc([C@@H]2c3cc4c(c(O)c3C[C@H]3COC(=O)[C@@H]32)OCO4)cc(OC)c1OC	(10R,11R,15R)-2-hydroxy-10-(3,4,5-trimethoxyphenyl)-4,6,13-trioxatetracyclo[7.7.0.0³,⁷.0¹¹,¹⁵]hexadeca-1,3(7),8-trien-12-one	C22H22O8	414.406	1.995	30	Lignans	O1c2cc3c(cc2OC1)C(c4ccccc4)C5COCC5C3	Phyllanthaceae	Bridelia	Bridelia ferruginea	4	0.2838	MDA-N	Homo sapiens	21	E1 (Exp. Active)	6	Berberidaceae; Cupressaceae; Ranunculaceae; Linaceae; Lamiaceae	Restricted	TRUE	9.54699	1.995	7.55199	FALSE	1	-5	3	2	BASELINE
HPQIRFXIDGVWBA-SKPOWATKSA-N	O=C(O)CC1C(=O)O[C@H]2[C@H](CO)O[C@H](OC(=O)c3cc(O)c(O)c(O)c3)[C@@H](OC(=O)c3cc(O)c(O)c4c3C1[C@@H](O)C(=O)O4)[C@@H]2O	2-[(4S,5R,7S,8R,13R,21R)-13,17,18,21-tetrahydroxy-7-(hydroxymethyl)-2,10,14-trioxo-5-(3,4,5-trihydroxybenzoyloxy)-3,6,9,15-tetraoxatetracyclo[10.7.1.1⁴,⁸.0¹⁶,²⁰]henicosa-1(19),16(20),17-trien-11-yl]acetic acid	C27H24O19	652.469	-0.744	46	Coumarins	O1c2cccc3c2C(CC1)CCOC4COC(OCc5ccccc5)C(OC3)C4	Phyllanthaceae	Phyllanthus	Phyllanthus emblica	3						3	Phyllanthaceae; Euphorbiaceae; Combretaceae	Restricted	FALSE	0	-0.744	-99	FALSE	1	1	0	2	HIDDEN GEM (High Novelty)
HPQIRFXIDGVWBA-UHFFFAOYSA-N	O=C(O)CC1C(=O)OC2C(CO)OC(OC(=O)c3cc(O)c(O)c(O)c3)C(OC(=O)c3cc(O)c(O)c4c3C1C(O)C(=O)O4)C2O	2-[13,17,18,21-tetrahydroxy-7-(hydroxymethyl)-2,10,14-trioxo-5-(3,4,5-trihydroxybenzoyloxy)-3,6,9,15-tetraoxatetracyclo[10.7.1.1⁴,⁸.0¹⁶,²⁰]henicosa-1(19),16(20),17-trien-11-yl]acetic acid	C27H24O19	652.469	-0.744	46	Coumarins	O1c2cccc3c2C(CC1)CCOC4COC(OCc5ccccc5)C(OC3)C4	Phyllanthaceae	Phyllanthus	Phyllanthus emblica	3						2	Phyllanthaceae; Combretaceae	Restricted	FALSE	0	-0.744	-99	FALSE	1	1	0	2	HIDDEN GEM (High Novelty)
HYVABZIGRDEKCD-UHFFFAOYSA-N	CC(C)=CCNc1nc[nH]c2ncnc1-2	N-(3-methylbut-2-en-1-yl)-3H-purin-6-amine	C10H13N5	203.244	1.042	15	Pseudoalkaloids (transamidation)	n1cnc2=NC=Nc2c1	Phyllanthaceae	Bridelia	Bridelia balansae	4	6309.57	Cytochrome P450 1A2	Homo sapiens	1	E1 (Exp. Active)	13	Apidae; Phyllanthaceae; Euphorbiaceae; Nocardiaceae; Pinaceae	Ubiquitous	TRUE	5.2	1.042	4.158	FALSE	1	-5	3	2	DISCARD (Ubiquitous)
IYBDDRJHJMFFBB-CVEARBPZSA-N	COc1ccc(C[C@@H]2C(=O)OC[C@H]2Cc2ccc3c(c2)OCO3)cc1OC	(3S,4S)-4-[(2H-1,3-benzodioxol-5-yl)methyl]-3-[(3,4-dimethoxyphenyl)methyl]oxolan-2-one	C21H22O6	370.397	3.018	27	Lignans	O1c2ccc(cc2OC1)CC3COCC3Cc4ccccc4	Phyllanthaceae	Phyllanthus	Phyllanthus urinaria	2						2	Phyllanthaceae; Burseraceae	Restricted	FALSE	0	3.018	-99	FALSE	1	1	0	2	HIDDEN GEM (High Novelty)
JFDNMLUPLXZXGV-DKCJQCKPSA-N	O=C(O)C[C@@H]1CCC(=O)[C@H]1C/C=C\CCOC1OC(CO)C(O)C(O)C1O	2-[(1S,2S)-3-oxo-2-[(2Z)-5-{[3,4,5-trihydroxy-6-(hydroxymethyl)oxan-2-yl]oxy}pent-2-en-1-yl]cyclopentyl]acetic acid	C18H28O9	388.41	-1.055	27	Fatty acyls	C1CCCC1	Phyllanthaceae	Phyllanthus	Phyllanthus emblica	5						2	Phyllanthaceae; Solanaceae	Restricted	FALSE	0	-1.055	-99	FALSE	1	1	0	2	HIDDEN GEM (High Novelty)
JFDNMLUPLXZXGV-UHFFFAOYSA-N	O=C(O)CC1CCC(=O)C1CC=CCCOC1OC(CO)C(O)C(O)C1O	2-[3-oxo-2-(5-{[3,4,5-trihydroxy-6-(hydroxymethyl)oxan-2-yl]oxy}pent-2-en-1-yl)cyclopentyl]acetic acid	C18H28O9	388.41	-1.055	27	Fatty acyls	C1CCCC1	Phyllanthaceae	Breynia	Breynia fruticosa;Breynia rostrata;Breynia vitis-idaea	5						3	Phyllanthaceae; Lamiaceae; Euphorbiaceae	Restricted	FALSE	0	-1.055	-99	FALSE	1	1	0	2	HIDDEN GEM (High Novelty)
JGGWNGRBXJWAOC-HKJPBSJPSA-N	COc1cc([C@@H]2c3cc4c(c(O)c3C[C@H]3COC(=O)[C@@H]32)OCO4)cc(OC)c1O	(10R,11R,15R)-2-hydroxy-10-(4-hydroxy-3,5-dimethoxyphenyl)-4,6,13-trioxatetracyclo[7.7.0.0³,⁷.0¹¹,¹⁵]hexadeca-1,3(7),8-trien-12-one	C21H20O8	400.38	1.674	29	Lignans	O1c2cc3c(cc2OC1)C(c4ccccc4)C5COCC5C3	Phyllanthaceae	Amanoa	Amanoa oblongifolia	4	2.57	LXFL 529	Homo sapiens	63	E1 (Exp. Active)	4	Berberidaceae; Linaceae; Lamiaceae; Phyllanthaceae	Restricted	TRUE	8.59007	1.674	6.91607	FALSE	1	-5	3	2	BASELINE
JJPULWMQUWTWAT-BUXKBTBVSA-N	COc1cc(CCCO)cc2c1O[C@H](c1ccc3c(c1)OCO3)[C@H]2C	3-[(2S,3S)-2-(2H-1,3-benzodioxol-5-yl)-7-methoxy-3-methyl-2,3-dihydro-1-benzofuran-5-yl]propan-1-ol	C20H22O5	342.386	2.998	25	Lignans	O1c2ccc(cc2OC1)C3Oc4ccccc4C3	Phyllanthaceae	Phyllanthus	Phyllanthus niruri	3						2	Phyllanthaceae; Leiothrichidae	Restricted	FALSE	0	2.998	-99	FALSE	1	1	0	2	HIDDEN GEM (High Novelty)
JKCVMTYNARDGET-HOTGVXAUSA-N	OC[C@H](Cc1ccc2c(c1)OCO2)[C@H](CO)Cc1ccc2c(c1)OCO2	(2R,3R)-2,3-bis[(2H-1,3-benzodioxol-5-yl)methyl]butane-1,4-diol	C20H22O6	358.386	2.238	26	Lignans	O1c2ccc(cc2OC1)CCCCc3ccc4OCOc4c3	Phyllanthaceae	Cleistanthus;Phyllanthus	Cleistanthus collinus;Phyllanthus angkorensis;Phyllanthus racemosus	4	142	Cytochrome P450 3A4	Homo sapiens	2	E1 (Exp. Active)	8	Phyllanthaceae; Araliaceae; Asteraceae; Myristicaceae; Aristolochiaceae	Restricted	TRUE	6.84771	2.238	4.60971	FALSE	1	-5	3	2	BASELINE
JQQBXPCJFAKSPG-SVYIMCMUSA-N	O=C1O[C@H]2[C@@H]3OC(=O)c4cc(O)c(O)c(O)c4-c4c(cc(O)c(O)c4O)C(=O)OC[C@H]2O[C@@H](OC(=O)c2cc(O)c(O)c(O)c2)[C@@H]3OC(=O)c2cc(O)c(O)c3c2[C@@H]2C1=CC(=O)[C@](O)(O3)C2(O)O	(1R,7R,8S,26R,28S,29R,38R)-1,13,14,15,18,19,20,34,35,39,39-undecahydroxy-2,5,10,23,31-pentaoxo-6,9,24,27,30,40-hexaoxaoctacyclo[34.3.1.0⁴,³⁸.0⁷,²⁶.0⁸,²⁹.0¹¹,¹⁶.0¹⁷,²².0³²,³⁷]tetraconta-3,11,13,15,17(22),18,20,32,34,36-decaen-28-yl 3,4,5-trihydroxybenzoate	C41H28O27	952.646	3.169	68	Phenolic acids (C6-C1)	O1c2cccc3c2C4C(=CCC1C4)COC5C6OC(OCc7ccccc7)C(OC3)C5OCc8ccccc8-c9ccccc9COC6	Phyllanthaceae	Antidesma;Bischofia;Phyllanthus	Antidesma montanum;Bischofia javanica;Phyllanthus amarus;Phyllanthus sellowianus;Phyllanthus urinaria	5	4100	Squalene monooxygenase	Rattus norvegicus	2	E1 (Exp. Active)	10	Euphorbiaceae; Geraniaceae; Phyllanthaceae; Elaeocarpaceae; Combretaceae	Restricted	TRUE	5.38722	3.169	2.21822	FALSE	1	-5	3	2	BASELINE
KCGMOSICDALEEK-UHFFFAOYSA-N	O=C(OC1OC2COC(=O)c3cc(O)c(O)c(O)c3-c3c(cc(O)c(O)c3O)C(=O)OC3C2OC(=O)C24CC5(O)OC6(OCC(O)C6O)C2OC2(O)C4c4c(cc(O)c(O)c4OC52O)C(=O)OC13)c1cc(O)c(O)c(O)c1	3',4',10,11,12,15,16,17,31,32,35,36,41-tridecahydroxy-2,7,20,28-tetraoxo-3,6,21,24,27,34,37,40-octaoxaspiro[decacyclo[27.13.2.0¹,³⁸.0⁴,²³.0⁵,²⁶.0⁸,¹³.0¹⁴,¹⁹.0³³,⁴⁴.0³⁵,⁴¹.0³⁶,⁴³]tetratetracontane-39,2'-oxolane]-8(13),9,11,14,16,18,29(44),30,32-nonaen-25-yl 3,4,5-trihydroxybenzoate	C46H36O31	1084.76	1.714	77	Phenolic acids (C6-C1)	O1c2cccc3c2C4C5OCC4(COC6C7OC(OCc8ccccc8)C(OC3)C6OCc9ccccc9-c%10ccccc%10COC7)CCC15	Phyllanthaceae	Phyllanthus	Phyllanthus emblica;Phyllanthus flexuosus	2						3	Phyllanthaceae; Caryocaraceae; Euphorbiaceae	Restricted	FALSE	0	1.714	-99	FALSE	1	1	0	2	HIDDEN GEM (High Novelty)
KCGMOSICDALEEK-WXKIHVIWSA-N	O=C(O[C@@H]1O[C@@H]2COC(=O)c3cc(O)c(O)c(O)c3-c3c(cc(O)c(O)c3O)C(=O)O[C@@H]3[C@H]1OC(=O)c1cc(O)c(O)c4c1C1C5(O)OC6[C@@]7(OCC(O)[C@H]7O)O[C@](O)(C[C@@]16C(=O)O[C@@H]32)C5(O)O4)c1cc(O)c(O)c(O)c1	(1R,3'R,4R,5S,23R,25S,26R,39S,41R)-3',4',10,11,12,15,16,17,31,32,35,36,41-tridecahydroxy-2,7,20,28-tetraoxo-3,6,21,24,27,34,37,40-octaoxaspiro[decacyclo[27.13.2.0¹,³⁸.0⁴,²³.0⁵,²⁶.0⁸,¹³.0¹⁴,¹⁹.0³³,⁴⁴.0³⁵,⁴¹.0³⁶,⁴³]tetratetracontane-39,2'-oxolane]-8(13),9,11,14,16,18,29,31,33(44)-nonaen-25-yl 3,4,5-trihydroxybenzoate	C46H36O31	1084.76	1.714	77	Phenolic acids (C6-C1)	O1c2cccc3c2C4C5OCC4(COC6C7OC(OCc8ccccc8)C(OC3)C6OCc9ccccc9-c%10ccccc%10COC7)CCC15	Phyllanthaceae	Phyllanthus	Phyllanthus emblica;Phyllanthus flexuosus	2						3	Phyllanthaceae; Caryocaraceae; Euphorbiaceae	Restricted	FALSE	0	1.714	-99	FALSE	1	1	0	2	HIDDEN GEM (High Novelty)
KRZBCHWVBQOTNZ-PSEXTPKNSA-N	O=C(/C=C/c1ccc(O)c(O)c1)O[C@@H]1C[C@](O)(C(=O)O)C[C@@H](OC(=O)/C=C/c2ccc(O)c(O)c2)[C@H]1O	(1S,3R,4S,5R)-3,5-bis({[(2E)-3-(3,4-dihydroxyphenyl)prop-2-enoyl]oxy})-1,4-dihydroxycyclohexane-1-carboxylic acid	C25H24O12	516.452	1.587	37	Phenylpropanoids (C6-C3)	O(CC=Cc1ccccc1)C2CCCC(OCC=Cc3ccccc3)C2	Phyllanthaceae	Bridelia	Bridelia ferruginea	2	88	Aldo-keto reductase family 1 member B1	Homo sapiens	7	E1 (Exp. Active)	10	Asteraceae; Phyllanthaceae; Rubiaceae; Rosaceae; Convolvulaceae	Restricted	TRUE	7.05552	1.587	5.46852	FALSE	1	-5	3	2	BASELINE
LBJCUHLNHSKZBW-DSSITSQDSA-N	COCC1[C@@H](c2ccc(OC)c(OC)c2)c2c(cc(OC)c3c2OCO3)C[C@H]1COC	(7R,9S)-9-(3,4-dimethoxyphenyl)-4-methoxy-7,8-bis(methoxymethyl)-2H,6H,7H,8H,9H-naphtho[1,2-d][1,3]dioxole	C24H30O7	430.492	2.732	31		O1c2ccc3c(c2OC1)C(c4ccccc4)CCC3	Phyllanthaceae	Phyllanthus	Phyllanthus niruri;Phyllanthus urinaria	5						2	Phyllanthaceae; Leiothrichidae	Restricted	FALSE	0	2.732	-99	FALSE	1	1	0	2	HIDDEN GEM (High Novelty)
LBJCUHLNHSKZBW-LLGFUMIMSA-N	COC[C@H]1Cc2cc(OC)c3c(c2[C@H](c2ccc(OC)c(OC)c2)[C@H]1COC)OCO3	(7S,8R,9S)-9-(3,4-dimethoxyphenyl)-4-methoxy-7,8-bis(methoxymethyl)-2H,6H,7H,8H,9H-naphtho[1,2-d][1,3]dioxole	C24H30O7	430.492	2.732	31	Lignans	O1c2ccc3c(c2OC1)C(c4ccccc4)CCC3	Phyllanthaceae	Phyllanthus	Phyllanthus niruri	5						2	Phyllanthaceae; Leiothrichidae	Restricted	FALSE	0	2.732	-99	FALSE	1	1	0	2	HIDDEN GEM (High Novelty)
LBJCUHLNHSKZBW-LZJOCLMNSA-N	COC[C@H]1Cc2cc(OC)c3c(c2[C@@H](c2ccc(OC)c(OC)c2)[C@@H]1COC)OCO3	(7S,8S,9R)-9-(3,4-dimethoxyphenyl)-4-methoxy-7,8-bis(methoxymethyl)-2H,6H,7H,8H,9H-naphtho[1,2-d][1,3]dioxole	C24H30O7	430.492	2.732	31	Lignans	O1c2ccc3c(c2OC1)C(c4ccccc4)CCC3	Phyllanthaceae	Phyllanthus	Phyllanthus amarus;Phyllanthus debilis;Phyllanthus niruri;Phyllanthus urinaria;Phyllanthus virgatus	5						2	Phyllanthaceae; Leiothrichidae	Restricted	FALSE	0	2.732	-99	FALSE	1	1	0	2	HIDDEN GEM (High Novelty)
LBJCUHLNHSKZBW-UHFFFAOYSA-N	COCC1Cc2cc(OC)c3c(c2C(c2ccc(OC)c(OC)c2)C1COC)OCO3	9-(3,4-dimethoxyphenyl)-4-methoxy-7,8-bis(methoxymethyl)-2H,6H,7H,8H,9H-naphtho[1,2-d][1,3]dioxole	C24H30O7	430.492	2.732	31	Lignans	O1c2ccc3c(c2OC1)C(c4ccccc4)CCC3	Phyllanthaceae	Phyllanthus	Phyllanthus amarus;Phyllanthus niruri;Phyllanthus urinaria	5						2	Phyllanthaceae; Leiothrichidae	Restricted	FALSE	0	2.732	-99	FALSE	1	1	0	2	HIDDEN GEM (High Novelty)
LCJOXNIMFDLZJH-KCRIIDRDSA-N	O=C(O[C@@H]1O[C@@H]2COC(=O)c3cc(O)c(O)c(O)c3-c3c(cc(O)c(O)c3O)C(=O)O[C@@H]3[C@H]1OC(=O)c1cc(O)c(O)c4c1C1C(O)(CC(O)C1(O)O4)C(=O)O[C@@H]32)c1cc(O)c(O)c(O)c1	(7R,8S,26R,28S,29R)-1,2,4,13,14,15,18,19,20,34,35-undecahydroxy-5,10,23,31-tetraoxo-6,9,24,27,30,39-hexaoxaoctacyclo[34.2.1.0⁴,³⁸.0⁷,²⁶.0⁸,²⁹.0¹¹,¹⁶.0¹⁷,²².0³²,³⁷]nonatriaconta-11(16),12,14,17,19,21,32,34,36-nonaen-28-yl 3,4,5-trihydroxybenzoate	C40H30O26	926.652	3.309	66	Phenolic acids (C6-C1)	O1c2cccc3c2C4C1CCC4COC5C6OC(OCc7ccccc7)C(OC3)C5OCc8ccccc8-c9ccccc9COC6	Phyllanthaceae	Phyllanthus	Phyllanthus flexuosus;Phyllanthus myrtifolius	2						3	Phyllanthaceae; Geraniaceae; Euphorbiaceae	Restricted	FALSE	0	3.309	-99	FALSE	1	1	0	2	HIDDEN GEM (High Novelty)
LCJOXNIMFDLZJH-UHFFFAOYSA-N	O=C(OC1OC2COC(=O)c3cc(O)c(O)c(O)c3-c3c(cc(O)c(O)c3O)C(=O)OC3C2OC(=O)C2(O)CC(O)C4(O)Oc5c(O)c(O)cc(c5C24)C(=O)OC13)c1cc(O)c(O)c(O)c1	1,2,4,13,14,15,18,19,20,34,35-undecahydroxy-5,10,23,31-tetraoxo-6,9,24,27,30,39-hexaoxaoctacyclo[34.2.1.0⁴,³⁸.0⁷,²⁶.0⁸,²⁹.0¹¹,¹⁶.0¹⁷,²².0³²,³⁷]nonatriaconta-11(16),12,14,17,19,21,32(37),33,35-nonaen-28-yl 3,4,5-trihydroxybenzoate	C40H30O26	926.652	3.309	66	Phenolic acids (C6-C1)	O1c2cccc3c2C4C1CCC4COC5C6OC(OCc7ccccc7)C(OC3)C5OCc8ccccc8-c9ccccc9COC6	Phyllanthaceae	Phyllanthus	Phyllanthus flexuosus;Phyllanthus myrtifolius	2						2	Phyllanthaceae; Geraniaceae	Restricted	FALSE	0	3.309	-99	FALSE	1	1	0	2	HIDDEN GEM (High Novelty)
LHQDZANQXMRHIV-FVJLSDCUSA-N	COC[C@@H]1[C@H](COC)Cc2cc3c(c(OC)c2[C@H]1c1ccc(OC)c(OC)c1)OCO3	(5R,6S,7R)-5-(3,4-dimethoxyphenyl)-4-methoxy-6,7-bis(methoxymethyl)-2H,5H,6H,7H,8H-naphtho[2,3-d][1,3]dioxole	C24H30O7	430.492	2.732	31	Lignans	O1c2cc3c(cc2OC1)C(c4ccccc4)CCC3	Phyllanthaceae	Phyllanthus	Phyllanthus amarus;Phyllanthus niruri;Phyllanthus urinaria	5						2	Phyllanthaceae; Leiothrichidae	Restricted	FALSE	0	2.732	-99	FALSE	1	1	0	2	HIDDEN GEM (High Novelty)
LHQDZANQXMRHIV-LZJOCLMNSA-N	COC[C@H]1Cc2cc3c(c(OC)c2[C@@H](c2ccc(OC)c(OC)c2)[C@@H]1COC)OCO3	(5R,6S,7S)-5-(3,4-dimethoxyphenyl)-4-methoxy-6,7-bis(methoxymethyl)-2H,5H,6H,7H,8H-naphtho[2,3-d][1,3]dioxole	C24H30O7	430.492	2.732	31	Lignans	O1c2cc3c(cc2OC1)C(c4ccccc4)CCC3	Phyllanthaceae	Phyllanthus	Phyllanthus niruri;Phyllanthus urinaria	5						2	Phyllanthaceae; Leiothrichidae	Restricted	FALSE	0	2.732	-99	FALSE	1	1	0	2	HIDDEN GEM (High Novelty)
LHQDZANQXMRHIV-UHFFFAOYSA-N	COCC1Cc2cc3c(c(OC)c2C(c2ccc(OC)c(OC)c2)C1COC)OCO3	5-(3,4-dimethoxyphenyl)-4-methoxy-6,7-bis(methoxymethyl)-2H,5H,6H,7H,8H-naphtho[2,3-d][1,3]dioxole	C24H30O7	430.492	2.732	31	Lignans	O1c2cc3c(cc2OC1)C(c4ccccc4)CCC3	Phyllanthaceae	Phyllanthus	Phyllanthus amarus;Phyllanthus urinaria	5						3	Phyllanthaceae; Scrophulariaceae; Plantaginaceae	Restricted	FALSE	0	2.732	-99	FALSE	1	1	0	2	HIDDEN GEM (High Novelty)
LKIUIJRRMWFBBL-BVDVGXJCSA-N	O=C(O[C@@H]1O[C@@H]2COC(=O)c3cc(O)c(O)c(O)c3-c3c(cc(O)c(O)c3O)C(=O)O[C@H]([C@H]1OC(=O)c1cc(O)c(O)c(O)c1)[C@@H]2O)c1cc(O)c(O)c(O)c1	(1S,19R,21S,22R,23R)-6,7,8,11,12,13,23-heptahydroxy-3,16-dioxo-21-(3,4,5-trihydroxybenzoyloxy)-2,17,20-trioxatetracyclo[17.3.1.0⁴,⁹.0¹⁰,¹⁵]tricosa-4(9),5,7,10,12,14-hexaen-22-yl 3,4,5-trihydroxybenzoate	C34H26O22	786.558	4.625	56	Phenolic acids (C6-C1)	O1Cc2ccccc2-c3ccccc3COC4CC(OC(OCc5ccccc5)C4OCc6ccccc6)C1	Phyllanthaceae	Phyllanthus	Phyllanthus niruri	2						3	Euphorbiaceae; Phyllanthaceae; Leiothrichidae	Restricted	FALSE	0	4.625	-99	FALSE	1	1	0	2	HIDDEN GEM (High Novelty)
LKIUIJRRMWFBBL-UHFFFAOYSA-N	O=C(OC1OC2COC(=O)c3cc(O)c(O)c(O)c3-c3c(cc(O)c(O)c3O)C(=O)OC(C2O)C1OC(=O)c1cc(O)c(O)c(O)c1)c1cc(O)c(O)c(O)c1	6,7,8,11,12,13,23-heptahydroxy-3,16-dioxo-21-(3,4,5-trihydroxybenzoyloxy)-2,17,20-trioxatetracyclo[17.3.1.0⁴,⁹.0¹⁰,¹⁵]tricosa-4(9),5,7,10,12,14-hexaen-22-yl 3,4,5-trihydroxybenzoate	C34H26O22	786.558	4.625	56	Phenolic acids (C6-C1)	O1Cc2ccccc2-c3ccccc3COC4CC(OC(OCc5ccccc5)C4OCc6ccccc6)C1	Phyllanthaceae	Phyllanthus	Phyllanthus niruri	2						3	Euphorbiaceae; Phyllanthaceae; Leiothrichidae	Restricted	FALSE	0	4.625	-99	FALSE	1	1	0	2	HIDDEN GEM (High Novelty)
LSHVYAFMTMFKBA-TZIWHRDSSA-N	O=C(O[C@@H]1Cc2c(O)cc(O)cc2O[C@@H]1c1ccc(O)c(O)c1)c1cc(O)c(O)c(O)c1	(2R,3R)-2-(3,4-dihydroxyphenyl)-5,7-dihydroxy-3,4-dihydro-2H-1-benzopyran-3-yl 3,4,5-trihydroxybenzoate	C22H18O10	442.373	3.558	32	Flavonoids	O1c2ccccc2CC(OCc3ccccc3)C1c4ccccc4	Phyllanthaceae	Phyllanthus	Phyllanthus emblica;Phyllanthus niruri	4	16	Enoyl-acyl-carrier protein reductase	Plasmodium falciparum	35	E1 (Exp. Active)	29	Rosaceae; Vitaceae; Combretaceae; Ericaceae; Myrtaceae	Ubiquitous	TRUE	7.79588	3.558	4.23788	FALSE	1	-5	3	2	DISCARD (Ubiquitous)
LXEQIOGTMDLLEC-UHFFFAOYSA-N	COc1cc2c(=O)oc3c(OC)c(O)cc4c(=O)oc(c1OC)c2c34	13-hydroxy-6,7,14-trimethoxy-2,9-dioxatetracyclo[6.6.2.0⁴,¹⁶.0¹¹,¹⁵]hexadeca-1(15),4(16),5,7,11,13-hexaene-3,10-dione	C17H12O8	344.273	2.941	25	Coumarins	O1c2cccc3c2-c4c(OC3)cccc4C1	Phyllanthaceae	Phyllanthus	Phyllanthus acutissimus	5	1600	Transcription factor p65	Homo sapiens	5	E1 (Exp. Active)	10	Fagaceae; Dipentodontaceae; Lythraceae; Phyllanthaceae; Myrtaceae	Restricted	TRUE	5.79588	2.941	2.85488	FALSE	1	-5	3	2	BASELINE
MMIPPOIFVHVHAK-UHFFFAOYSA-N	COCC1Cc2cc3c(cc2C(c2ccc(OC)c(OC)c2)C1COC)OCO3	5-(3,4-dimethoxyphenyl)-6,7-bis(methoxymethyl)-2H,5H,6H,7H,8H-naphtho[2,3-d][1,3]dioxole	C23H28O6	400.466	2.817	29	Lignans	O1c2cc3c(cc2OC1)C(c4ccccc4)CCC3	Phyllanthaceae	Phyllanthus	Phyllanthus niruri;Phyllanthus urinaria;Phyllanthus virgatus	5						2	Phyllanthaceae; Leiothrichidae	Restricted	FALSE	0	2.817	-99	FALSE	1	1	0	2	HIDDEN GEM (High Novelty)
MOFDLYLEJWQRHD-HONZKESMSA-N	COc1cc(/C=C/C(=O)OC[C@@H](Cc2ccc(O)c(OC)c2)[C@H](COC(=O)/C=C/c2ccc(O)c(OC)c2)Cc2ccc(O)c(OC)c2)ccc1O	(2R,3S)-2,3-bis[(4-hydroxy-3-methoxyphenyl)methyl]-4-{[(2E)-3-(4-hydroxy-3-methoxyphenyl)prop-2-enoyl]oxy}butyl (2E)-3-(4-hydroxy-3-methoxyphenyl)prop-2-enoate	C40H42O12	714.756	6.218	52	Lignans	O(CC=Cc1ccccc1)CC(Cc2ccccc2)C(COCC=Cc3ccccc3)Cc4ccccc4	Phyllanthaceae	Antidesma	Antidesma membranaceum	2						2	Phyllanthaceae; Betulaceae	Restricted	FALSE	0	6.218	-99	FALSE	1	1	0	2	HIDDEN GEM (High Novelty)
NBZYDZSLODGCDT-UHFFFAOYSA-N	O=C(OC1C(c2cc(O)c(O)c(O)c2)Oc2cc(O)cc(O)c2C1c1c(O)cc(O)c2c1OC(c1cc(O)c(O)c(O)c1)C(O)C2)c1cc(O)c(O)c(O)c1	5,7-dihydroxy-4-[3,5,7-trihydroxy-2-(3,4,5-trihydroxyphenyl)-3,4-dihydro-2H-1-benzopyran-8-yl]-2-(3,4,5-trihydroxyphenyl)-3,4-dihydro-2H-1-benzopyran-3-yl 3,4,5-trihydroxybenzoate	C37H30O18	762.625	4.801	55	Flavonoids	O1c2ccccc2C(c3cccc4c3OC(c5ccccc5)CC4)C(OCc6ccccc6)C1c7ccccc7	Phyllanthaceae	Phyllanthus	Phyllanthus emblica	2						3	Phyllanthaceae; Hamamelidaceae; Cistaceae	Restricted	FALSE	0	4.801	-99	FALSE	1	1	0	2	HIDDEN GEM (High Novelty)
NQFDLHKMNTXMAG-QZTJIDSGSA-N	COC[C@@H](Cc1ccc2c(c1)OCO2)[C@@H](COC)Cc1ccc2c(c1)OCO2	5-[(2S,3S)-3-[(2H-1,3-benzodioxol-5-yl)methyl]-4-methoxy-2-(methoxymethyl)butyl]-2H-1,3-benzodioxole	C22H26O6	386.439	3.276	28	Lignans	O1c2ccc(cc2OC1)CCCCc3ccc4OCOc4c3	Phyllanthaceae	Phyllanthus	Phyllanthus niruri	4						2	Phyllanthaceae; Leiothrichidae	Restricted	FALSE	0	3.276	-99	FALSE	1	1	0	2	HIDDEN GEM (High Novelty)
NQFDLHKMNTXMAG-UHFFFAOYSA-N	COCC(Cc1ccc2c(c1)OCO2)C(COC)Cc1ccc2c(c1)OCO2	5-{3-[(2H-1,3-benzodioxol-5-yl)methyl]-4-methoxy-2-(methoxymethyl)butyl}-2H-1,3-benzodioxole	C22H26O6	386.439	3.276	28	Lignans	O1c2ccc(cc2OC1)CCCCc3ccc4OCOc4c3	Phyllanthaceae	Phyllanthus	Phyllanthus niruri	4						2	Phyllanthaceae; Leiothrichidae	Restricted	FALSE	0	3.276	-99	FALSE	1	1	0	2	HIDDEN GEM (High Novelty)
NVEQFIOZRFFVFW-RGCMKSIDSA-N	C=C1CC[C@H]2O[C@]2(C)CC[C@@H]2[C@@H]1CC2(C)C	(1R,4R,6R,10S)-4,12,12-trimethyl-9-methylidene-5-oxatricyclo[8.2.0.0⁴,⁶]dodecane	C15H24O	220.351	4.607	16	Sesquiterpenoids	O1C2CCCC3CCC3CCC12	Phyllanthaceae	Antidesma	Antidesma laciniatum	2	1.36	Ileum	Rattus norvegicus	4	E1 (Exp. Active)	51	Piperaceae; Annonaceae; Lauraceae; Poaceae; Winteraceae	Ubiquitous	TRUE	8.86646	4.607	4.25946	FALSE	1	-5	3	2	DISCARD (Ubiquitous)
OGYBSNRRBNHPNK-FTBFGRRBSA-N	O=C(O[C@H]1[C@H](O)C[C@](O)(C(=O)O)C[C@H]1O)c1cc(O)c(O)c(O)c1	(1S,3R,4S,5R)-1,3,5-trihydroxy-4-(3,4,5-trihydroxybenzoyloxy)cyclohexane-1-carboxylic acid	C14H16O10	344.271	-1.008	24	Phenolic acids (C6-C1)	O(Cc1ccccc1)C2CCCCC2	Phyllanthaceae	Phyllanthus	Phyllanthus amarus	3						3	Phyllanthaceae; Paeoniaceae; Fagaceae	Restricted	FALSE	0	-1.008	-99	FALSE	1	1	0	2	HIDDEN GEM (High Novelty)
OGYBSNRRBNHPNK-UHFFFAOYSA-N	O=C(OC1C(O)CC(O)(C(=O)O)CC1O)c1cc(O)c(O)c(O)c1	1,3,5-trihydroxy-4-(3,4,5-trihydroxybenzoyloxy)cyclohexane-1-carboxylic acid	C14H16O10	344.271	-1.008	24	Phenolic acids (C6-C1)	O(Cc1ccccc1)C2CCCCC2	Phyllanthaceae	Phyllanthus	Phyllanthus amarus	3						3	Phyllanthaceae; Paeoniaceae; Fagaceae	Restricted	FALSE	0	-1.008	-99	FALSE	1	1	0	2	HIDDEN GEM (High Novelty)
OLNJUISKUQQNIM-UHFFFAOYSA-N	O=Cc1c[nH]c2ccccc12	1H-indole-3-carbaldehyde	C9H7NO	145.158	2.218	11	Tryptophan alkaloids	c1ccc2[nH]ccc2c1	Phyllanthaceae	Phyllanthus	Phyllanthus virgatus	2	69	L5178Y	Mus musculus	3	E1 (Exp. Active)	44	Lamiaceae; Asteraceae; Rutaceae; Brassicaceae; Annonaceae	Ubiquitous	TRUE	7.16115	2.218	4.94315	FALSE	1	-5	3	2	DISCARD (Ubiquitous)
OTWLSQPCSOEBAY-XOBRGWDASA-N	O=C1OC[C@H](Cc2ccc3c(c2)OCO3)[C@@]1(O)Cc1ccc2c(c1)OCO2	(3S,4S)-3,4-bis[(2H-1,3-benzodioxol-5-yl)methyl]-3-hydroxyoxolan-2-one	C20H18O7	370.353	2.427	27	Lignans	O1c2ccc(cc2OC1)CC3COCC3Cc4ccc5OCOc5c4	Phyllanthaceae	Phyllanthus	Phyllanthus angkorensis;Phyllanthus racemosus	5						2	Pinaceae; Rutaceae	Restricted	FALSE	0	2.427	-99	FALSE	1	1	0	2	HIDDEN GEM (High Novelty)
QCCCZTBAYDERBM-NLPUGBIRSA-N	O=C1O[C@@H]2[C@H]3COC(O)c4cc(O)c(O)c(O)c4-c4c(cc(O)c(O)c4O)C(=O)O[C@H](O3)[C@@H](OC(=O)c3cc(O)c(O)c4c3C3C1=CC(=O)C(O)(O4)C3(O)O)[C@@H]2OC(=O)c1cc(O)c(O)c(O)c1	(1R,2R,19S,20S,39R)-8,9,9,13,14,25,26,27,30,31,32,35-dodecahydroxy-4,7,17,22-tetraoxo-3,18,21,36,38,40-hexaoxaoctacyclo[18.17.1.1²,¹⁹.1⁸,¹².0⁵,¹⁰.0¹¹,¹⁶.0²³,²⁸.0²⁹,³⁴]tetraconta-5,11,13,15,23(28),24,26,29,31,33-decaen-39-yl 3,4,5-trihydroxybenzoate	C41H30O27	954.662	2.472	68	Phenolic acids (C6-C1)	O1c2cccc3c2C4C(=CCC1C4)COC5C6OC(OCc7ccccc7-c8ccccc8COC6)C(OC3)C5OCc9ccccc9	Phyllanthaceae	Antidesma	Antidesma montanum	3						3	Betulaceae; Euphorbiaceae; Phyllanthaceae	Restricted	FALSE	0	2.472	-99	FALSE	1	1	0	2	HIDDEN GEM (High Novelty)
QJYNZEYHSMRWBK-NIKIMHBISA-N	O=C(OC[C@H]1O[C@@H](OC(=O)c2cc(O)c(O)c(O)c2)[C@H](OC(=O)c2cc(O)c(O)c(O)c2)[C@@H](OC(=O)c2cc(O)c(O)c(O)c2)[C@@H]1OC(=O)c1cc(O)c(O)c(O)c1)c1cc(O)c(O)c(O)c1	(2S,3R,4S,5R,6R)-3,4,5-tris(3,4,5-trihydroxybenzoyloxy)-6-[(3,4,5-trihydroxybenzoyloxy)methyl]oxan-2-yl 3,4,5-trihydroxybenzoate	C41H32O26	940.679	6.804	67	Phenolic acids (C6-C1)	c1ccccc1.c1ccccc1.c1ccccc1.c1ccccc1.c1ccccc1	Phyllanthaceae	Phyllanthus	Phyllanthus emblica	2	50	Prothrombin	Bos taurus	9	E1 (Exp. Active)	25	Fagaceae; Caryocaraceae; Combretaceae; Juglandaceae; Rhizobiaceae	Ubiquitous	TRUE	7.30103	6.804	0.49703	FALSE	1	-5	3	2	DISCARD (Ubiquitous)
RLIDGKWTTDJVIN-OZMZSAIPSA-N	CC(=O)C[C@]1(O)C(=O)C=C2C(=O)O[C@H]3[C@@H]4OC(=O)c5cc(O)c(O)c(O)c5-c5c(cc(O)c(O)c5O)C(=O)OC[C@H]3O[C@@H](OC(=O)c3cc(O)c(O)c(O)c3)[C@@H]4OC(=O)c3cc(O)c(O)c4c3[C@H]2[C@@]1(O)O4	(1R,2S,8R,9S,27R,29S,30R,39R)-1,2,14,15,16,19,20,21,35,36-decahydroxy-3,6,11,24,32-pentaoxo-2-(2-oxopropyl)-7,10,25,28,31,40-hexaoxaoctacyclo[35.2.1.0⁵,³⁹.0⁸,²⁷.0⁹,³⁰.0¹²,¹⁷.0¹⁸,²³.0³³,³⁸]tetraconta-4,12,14,16,18(23),19,21,33,35,37-decaen-29-yl 3,4,5-trihydroxybenzoate	C44H32O27	992.71	3.546	71	Phenolic acids (C6-C1)	O1c2cccc3c2C4C(=CCCC14)COC5C6OC(OCc7ccccc7)C(OC3)C5OCc8ccccc8-c9ccccc9COC6	Phyllanthaceae	Phyllanthus	Phyllanthus amarus;Phyllanthus flexuosus	5						2	Phyllanthaceae; Geraniaceae	Restricted	FALSE	0	3.546	-99	FALSE	1	1	0	2	HIDDEN GEM (High Novelty)
RLIDGKWTTDJVIN-UHFFFAOYSA-N	CC(=O)CC1(O)C(=O)C=C2C(=O)OC3C4COC(=O)c5cc(O)c(O)c(O)c5-c5c(cc(O)c(O)c5O)C(=O)OC3C(OC(=O)c3cc(O)c(O)c5c3C2C1(O)O5)C(OC(=O)c1cc(O)c(O)c(O)c1)O4	1,2,14,15,16,19,20,21,35,36-decahydroxy-3,6,11,24,32-pentaoxo-2-(2-oxopropyl)-7,10,25,28,31,40-hexaoxaoctacyclo[35.2.1.0⁵,³⁹.0⁸,²⁷.0⁹,³⁰.0¹²,¹⁷.0¹⁸,²³.0³³,³⁸]tetraconta-4,12(17),13,15,18,20,22,33,35,37-decaen-29-yl 3,4,5-trihydroxybenzoate	C44H32O27	992.71	3.546	71	Phenolic acids (C6-C1)	O1c2cccc3c2C4C(=CCCC14)COC5C6OC(OCc7ccccc7)C(OC3)C5OCc8ccccc8-c9ccccc9COC6	Phyllanthaceae	Phyllanthus	Phyllanthus amarus;Phyllanthus flexuosus	5						3	Phyllanthaceae; Euphorbiaceae; Geraniaceae	Restricted	FALSE	0	3.546	-99	FALSE	1	1	0	2	HIDDEN GEM (High Novelty)
RQBNSDSKUAGBOI-JOTVTJJCSA-N	CC(C)(O)[C@@H]1CC[C@](C)([C@H]2CC[C@]3(C)[C@@H]2CC[C@@H]2[C@@]4(C)CC[C@H](O)C(C)(C)[C@@H]4CC[C@]23C)O1	(1S,3aR,3bR,5aR,7S,9aR,9bR,11aR)-1-[(2R,5S)-5-(2-hydroxypropan-2-yl)-2-methyloxolan-2-yl]-3a,3b,6,6,9a-pentamethyl-hexadecahydro-1H-cyclopenta[a]phenanthren-7-ol	C30H52O3	460.733	8.928	33	Triterpenoids	O1CCCC1C2CCC3C2CCC4C5CCCCC5CCC43	Phyllanthaceae	Phyllanthus	Phyllanthus flexuosus	3						2	Phyllanthaceae; Theaceae	Restricted	FALSE	0	8.928	-99	FALSE	1	1	0	2	HIDDEN GEM (High Novelty)
SESFRYSPDFLNCH-UHFFFAOYSA-N	O=C(OCc1ccccc1)c1ccccc1	benzyl benzoate	C14H12O2	212.244	3.668	16	Flavonoids	O(Cc1ccccc1)Cc2ccccc2	Phyllanthaceae	Antidesma	Antidesma laciniatum	2	1100	Hormone-sensitive lipase	Rattus norvegicus	1	E1 (Exp. Active)	30	Lauraceae; Paeoniaceae; Hamamelidaceae; Apocynaceae; Amaryllidaceae	Ubiquitous	TRUE	5.95861	3.668	2.29061	FALSE	1	-5	3	2	DISCARD (Ubiquitous)
SLWJVQQNDGLXTK-IMBMMKFRSA-N	C=C(C)[C@@H]1CC[C@]2(C(=O)O)CC[C@]3(C)[C@H](CC[C@@H]4[C@@]5(C)[C@H](C=O)[C@@H](O)C(C)(C)[C@@H]5CC[C@]43C)[C@@H]12	(1R,2R,5S,8R,9R,10R,13R,14R,15S,16R,18R)-15-formyl-16-hydroxy-1,2,14,17,17-pentamethyl-8-(prop-1-en-2-yl)pentacyclo[11.7.0.0²,¹⁰.0⁵,⁹.0¹⁴,¹⁸]icosane-5-carboxylic acid	C30H46O4	470.685	8.733	34	Triterpenoids	C1CC2CCC3C(CCC4C5CCCC5CCC43)C2C1	Phyllanthaceae	Breynia	Breynia fruticosa	4						2	Phyllanthaceae; Rhamnaceae	Restricted	FALSE	0	8.733	-99	FALSE	1	1	0	2	HIDDEN GEM (High Novelty)
SLWJVQQNDGLXTK-KAVLTQCNSA-N	C=C(C)[C@@H]1CC[C@]2(C(=O)O)CC[C@]3(C)[C@H](CC[C@@H]4[C@@]5(C)[C@H](C=O)[C@H](O)C(C)(C)[C@@H]5CC[C@]43C)[C@@H]12	(1R,2R,5S,8R,9R,10R,13R,14R,15S,16S,18R)-15-formyl-16-hydroxy-1,2,14,17,17-pentamethyl-8-(prop-1-en-2-yl)pentacyclo[11.7.0.0²,¹⁰.0⁵,⁹.0¹⁴,¹⁸]icosane-5-carboxylic acid	C30H46O4	470.685	8.733	34	Triterpenoids	C1CC2CCC3C(CCC4C5CCCC5CCC43)C2C1	Phyllanthaceae	Breynia	Breynia fruticosa	4						2	Phyllanthaceae; Rhamnaceae	Restricted	FALSE	0	8.733	-99	FALSE	1	1	0	2	HIDDEN GEM (High Novelty)
TUSDEZXZIZRFGC-APYWEUKUSA-N	O=C(O[C@@H]1O[C@H]2COC(=O)c3cc(O)c(O)c(O)c3-c3c(cc(O)c(O)c3O)C(=O)O[C@H]([C@H]2O)[C@@H]1O)c1cc(O)c(O)c(O)c1	(1R,19S,21S,22S,23S)-6,7,8,11,12,13,22,23-octahydroxy-3,16-dioxo-2,17,20-trioxatetracyclo[17.3.1.0⁴,⁹.0¹⁰,¹⁵]tricosa-4(9),5,7,10,12,14-hexaen-21-yl 3,4,5-trihydroxybenzoate	C27H22O18	634.454	2.528	45	Phenolic acids (C6-C1)	O1Cc2ccccc2-c3ccccc3COC4CC(OCc5ccccc5)OC(C1)C4	Phyllanthaceae	Phyllanthus	Phyllanthus niruri	5						2	Phyllanthaceae; Leiothrichidae	Restricted	FALSE	0	2.528	-99	FALSE	1	1	0	2	HIDDEN GEM (High Novelty)
TUSDEZXZIZRFGC-XIGLUPEJSA-N	O=C(O[C@@H]1O[C@@H]2COC(=O)c3cc(O)c(O)c(O)c3-c3c(cc(O)c(O)c3O)C(=O)O[C@H]([C@H]1O)[C@@H]2O)c1cc(O)c(O)c(O)c1	(1S,19R,21S,22R,23R)-6,7,8,11,12,13,22,23-octahydroxy-3,16-dioxo-2,17,20-trioxatetracyclo[17.3.1.0⁴,⁹.0¹⁰,¹⁵]tricosa-4(9),5,7,10,12,14-hexaen-21-yl 3,4,5-trihydroxybenzoate	C27H22O18	634.454	2.528	45	Phenolic acids (C6-C1)	O1Cc2ccccc2-c3ccccc3COC4CC(OCc5ccccc5)OC(C1)C4	Phyllanthaceae	Bischofia;Phyllanthus	Bischofia javanica;Phyllanthus amarus;Phyllanthus emblica;Phyllanthus flexuosus;Phyllanthus myrtifolius;Phyllanthus niruri;Phyllanthus tenellus;Phyllanthus urinaria;Phyllanthus virgatus	5	3450	Unchecked		2	E1 (Exp. Active)	14	Phyllanthaceae; Combretaceae; Geraniaceae; Lythraceae; Caryocaraceae	Ubiquitous	TRUE	5.46218	2.528	2.93418	FALSE	1	-5	3	2	DISCARD (Ubiquitous)
ULYXEEKCDUUGNM-AYRKHJLYSA-N	O=C1C[C@@H]2C(=O)O[C@H]3[C@H](OC(=O)c4cc(O)c(O)c(O)c4)O[C@H](COC(=O)c4cc(O)c(O)c(O)c4)[C@@H](OC(=O)c4cc(O)c(O)c(O)c4[C@@H]2C(=O)C1=O)[C@@H]3OC(=O)c1cc(O)c(O)c(O)c1	(1R,10R,15S,18R,19S,21R,22S)-6,7,8-trihydroxy-3,11,12,13,16-pentaoxo-22-(3,4,5-trihydroxybenzoyloxy)-21-[(3,4,5-trihydroxybenzoyloxy)methyl]-2,17,20-trioxatetracyclo[16.3.1.0⁴,⁹.0¹⁰,¹⁵]docosa-4,6,8-trien-19-yl 3,4,5-trihydroxybenzoate	C41H30O26	938.663	3.305	67	Phenolic acids (C6-C1)	O(Cc1ccccc1)CC2OC(OCc3ccccc3)C4OCC5CCCCC5c6ccccc6COC2C4OCc7ccccc7	Phyllanthaceae	Phyllanthus	Phyllanthus niruri	2						2	Phyllanthaceae; Leiothrichidae	Restricted	FALSE	0	3.305	-99	FALSE	1	1	0	2	HIDDEN GEM (High Novelty)
ULYXEEKCDUUGNM-UHFFFAOYSA-N	O=C1CC2C(=O)OC3C(OC(=O)c4cc(O)c(O)c(O)c4)OC(COC(=O)c4cc(O)c(O)c(O)c4)C(OC(=O)c4cc(O)c(O)c(O)c4C2C(=O)C1=O)C3OC(=O)c1cc(O)c(O)c(O)c1	6,7,8-trihydroxy-3,11,12,13,16-pentaoxo-22-(3,4,5-trihydroxybenzoyloxy)-21-[(3,4,5-trihydroxybenzoyloxy)methyl]-2,17,20-trioxatetracyclo[16.3.1.0⁴,⁹.0¹⁰,¹⁵]docosa-4,6,8-trien-19-yl 3,4,5-trihydroxybenzoate	C41H30O26	938.663	3.305	67	Phenolic acids (C6-C1)	O(Cc1ccccc1)CC2OC(OCc3ccccc3)C4OCC5CCCCC5c6ccccc6COC2C4OCc7ccccc7	Phyllanthaceae	Phyllanthus	Phyllanthus niruri	2						2	Phyllanthaceae; Leiothrichidae	Restricted	FALSE	0	3.305	-99	FALSE	1	1	0	2	HIDDEN GEM (High Novelty)
VTHDRBWIVRFQKI-ATQMDXCCSA-N	O=C(/C=C/c1ccc(O)c(O)c1)O[C@@H]1C[C@](OC(=O)/C=C/c2ccc(O)c(O)c2)(C(=O)O)C[C@@H](OC(=O)/C=C/c2ccc(O)c(O)c2)[C@H]1OC(=O)/C=C/c1ccc(O)c(O)c1	(1S,3R,4S,5R)-1,3,4,5-tetrakis({[(2E)-3-(3,4-dihydroxyphenyl)prop-2-enoyl]oxy})cyclohexane-1-carboxylic acid	C43H36O18	840.737	6.279	61	Phenylpropanoids (C6-C3)	O(CC=Cc1ccccc1)C2CC(OCC=Cc3ccccc3)C(OCC=Cc4ccccc4)C(OCC=Cc5ccccc5)C2	Phyllanthaceae	Bridelia	Bridelia ferruginea	2						2	Asteraceae; Phyllanthaceae	Restricted	FALSE	0	6.279	-99	FALSE	1	1	0	2	HIDDEN GEM (High Novelty)
VTHDRBWIVRFQKI-UHFFFAOYSA-N	O=C(C=Cc1ccc(O)c(O)c1)OC1CC(OC(=O)C=Cc2ccc(O)c(O)c2)(C(=O)O)CC(OC(=O)C=Cc2ccc(O)c(O)c2)C1OC(=O)C=Cc1ccc(O)c(O)c1	1,3,4,5-tetrakis({[3-(3,4-dihydroxyphenyl)prop-2-enoyl]oxy})cyclohexane-1-carboxylic acid	C43H36O18	840.737	6.279	61	Phenylpropanoids (C6-C3)	O(CC=Cc1ccccc1)C2CC(OCC=Cc3ccccc3)C(OCC=Cc4ccccc4)C(OCC=Cc5ccccc5)C2	Phyllanthaceae	Bridelia	Bridelia ferruginea	2						2	Asteraceae; Phyllanthaceae	Restricted	FALSE	0	6.279	-99	FALSE	1	1	0	2	HIDDEN GEM (High Novelty)
WBJMMHMEDGPCCD-CEXJFXJFSA-N	COC[C@@H]1Cc2cc(OC)c(OC)cc2[C@H](c2ccc3c(c2)OCO3)[C@H]1COC	5-[(1S,2R,3R)-6,7-dimethoxy-2,3-bis(methoxymethyl)-1,2,3,4-tetrahydronaphthalen-1-yl]-2H-1,3-benzodioxole	C23H28O6	400.466	2.817	29	Lignans	O1c2ccc(cc2OC1)C3c4ccccc4CCC3	Phyllanthaceae	Phyllanthus	Phyllanthus niruri;Phyllanthus urinaria	3						2	Phyllanthaceae; Leiothrichidae	Restricted	FALSE	0	2.817	-99	FALSE	1	1	0	2	HIDDEN GEM (High Novelty)
WBJMMHMEDGPCCD-JTUHZDRVSA-N	COC[C@H]1Cc2cc(OC)c(OC)cc2[C@@H](c2ccc3c(c2)OCO3)[C@@H]1COC	5-[(1R,2S,3S)-6,7-dimethoxy-2,3-bis(methoxymethyl)-1,2,3,4-tetrahydronaphthalen-1-yl]-2H-1,3-benzodioxole	C23H28O6	400.466	2.817	29	Lignans	O1c2ccc(cc2OC1)C3c4ccccc4CCC3	Phyllanthaceae	Phyllanthus	Phyllanthus niruri;Phyllanthus urinaria	3						2	Phyllanthaceae; Leiothrichidae	Restricted	FALSE	0	2.817	-99	FALSE	1	1	0	2	HIDDEN GEM (High Novelty)
WMBWREPUVVBILR-WIYYLYMNSA-N	O=C(O[C@@H]1Cc2c(O)cc(O)cc2O[C@@H]1c1cc(O)c(O)c(O)c1)c1cc(O)c(O)c(O)c1	(2R,3R)-5,7-dihydroxy-2-(3,4,5-trihydroxyphenyl)-3,4-dihydro-2H-1-benzopyran-3-yl 3,4,5-trihydroxybenzoate	C22H18O11	458.373	3.581	33	Flavonoids	O1c2ccccc2CC(OCc3ccccc3)C1c4ccccc4	Phyllanthaceae	Phyllanthus	Phyllanthus emblica;Phyllanthus niruri	4	8	Enoyl-acyl-carrier protein reductase	Plasmodium falciparum	72	E1 (Exp. Active)	28	Juglandaceae; Phyllanthaceae; Theaceae; Myricaceae; Rosaceae	Ubiquitous	TRUE	8.09691	3.581	4.51591	FALSE	1	-5	3	2	DISCARD (Ubiquitous)
WTKZYPVTAXZSEM-AHSVKIOASA-N	O=C1O[C@H]2[C@@H]3OC(=O)c4cc(O)c(O)c(O)c4-c4c(cc(O)c(O)c4O)C(=O)OC[C@H]2O[C@@H](OC(=O)c2cc(O)c(O)c(O)c2)[C@@H]3OC(=O)c2cc(O)c(O)c3c2[C@@H]2C1=CC(=O)C(O)(O)[C@]2(O)O3	(1R,8R,9S,27R,29S,30R,39R)-1,2,2,14,15,16,19,20,21,35,36-undecahydroxy-3,6,11,24,32-pentaoxo-7,10,25,28,31,40-hexaoxaoctacyclo[35.2.1.0⁵,³⁹.0⁸,²⁷.0⁹,³⁰.0¹²,¹⁷.0¹⁸,²³.0³³,³⁸]tetraconta-4,12,14,16,18(23),19,21,33,35,37-decaen-29-yl 3,4,5-trihydroxybenzoate	C41H28O27	952.646	3.598	68	Phenolic acids (C6-C1)	O1c2cccc3c2C4C(=CCCC14)COC5C6OC(OCc7ccccc7)C(OC3)C5OCc8ccccc8-c9ccccc9COC6	Phyllanthaceae	Phyllanthus	Phyllanthus emblica	5						3	Geraniaceae; Euphorbiaceae; Phyllanthaceae	Restricted	FALSE	0	3.598	-99	FALSE	1	1	0	2	HIDDEN GEM (High Novelty)
WTKZYPVTAXZSEM-UHFFFAOYSA-N	O=C1OC2C3COC(=O)c4cc(O)c(O)c(O)c4-c4c(cc(O)c(O)c4O)C(=O)OC2C(OC(=O)c2cc(O)c(O)c4c2C2C1=CC(=O)C(O)(O)C2(O)O4)C(OC(=O)c1cc(O)c(O)c(O)c1)O3	1,2,2,14,15,16,19,20,21,35,36-undecahydroxy-3,6,11,24,32-pentaoxo-7,10,25,28,31,40-hexaoxaoctacyclo[35.2.1.0⁵,³⁹.0⁸,²⁷.0⁹,³⁰.0¹²,¹⁷.0¹⁸,²³.0³³,³⁸]tetraconta-4,12(17),13,15,18,20,22,33,35,37-decaen-29-yl 3,4,5-trihydroxybenzoate	C41H28O27	952.646	3.598	68	Phenolic acids (C6-C1)	O1c2cccc3c2C4C(=CCCC14)COC5C6OC(OCc7ccccc7)C(OC3)C5OCc8ccccc8-c9ccccc9COC6	Phyllanthaceae	Phyllanthus	Phyllanthus emblica	5						3	Geraniaceae; Euphorbiaceae; Phyllanthaceae	Restricted	FALSE	0	3.598	-99	FALSE	1	1	0	2	HIDDEN GEM (High Novelty)
WTUGFBFFNZHNEK-MEWQQHAOSA-N	CO[C@H]1C[C@H]2N(C1)[C@H]1C=CC3=CC(=O)O[C@]32C1	(1R,8R,11S,13R)-11-methoxy-2-oxa-9-azatetracyclo[6.5.1.0¹,⁵.0⁹,¹³]tetradeca-4,6-dien-3-one	C13H15NO3	233.264	0.149	17	Pyrrolizidines	O1CC=C2C=CC3N4CCCC4C12C3	Phyllanthaceae	Phyllanthus	Phyllanthus niruri	4						2	Phyllanthaceae; Leiothrichidae	Restricted	FALSE	0	0.149	-99	FALSE	1	1	0	2	HIDDEN GEM (High Novelty)
WTXYHBLZUNEOJB-UHFFFAOYSA-N	O=C(OC1C2COC(=O)c3cc(O)c(O)c(O)c3-c3c(cc(O)c(O)c3O)C(=O)OC(O2)C(OC(=O)c2cc(O)c(O)c(O)c2)C1OC(=O)c1cc(O)c(O)c(O)c1)c1cc(O)c(O)c(O)c1	6,7,8,11,12,13-hexahydroxy-3,16-dioxo-20,21-bis(3,4,5-trihydroxybenzoyloxy)-2,17,23-trioxatetracyclo[17.3.1.0⁴,⁹.0¹⁰,¹⁵]tricosa-4(9),5,7,10,12,14-hexaen-22-yl 3,4,5-trihydroxybenzoate	C41H30O26	938.663	6.722	67	Phenolic acids (C6-C1)	O1Cc2ccccc2-c3ccccc3COC4OC(C1)C(OCc5ccccc5)C(OCc6ccccc6)C4OCc7ccccc7	Phyllanthaceae	Antidesma	Antidesma montanum	2						2	Phyllanthaceae; Sapindaceae	Restricted	FALSE	0	6.722	-99	FALSE	1	1	0	2	HIDDEN GEM (High Novelty)
WTXYHBLZUNEOJB-UUUCSUBKSA-N	O=C(O[C@@H]1[C@@H](OC(=O)c2cc(O)c(O)c(O)c2)[C@@H]2OC(=O)c3cc(O)c(O)c(O)c3-c3c(cc(O)c(O)c3O)C(=O)OC[C@@H](O2)[C@H]1OC(=O)c1cc(O)c(O)c(O)c1)c1cc(O)c(O)c(O)c1	(1S,19R,20R,21S,22R)-6,7,8,11,12,13-hexahydroxy-3,16-dioxo-20,21-bis(3,4,5-trihydroxybenzoyloxy)-2,17,23-trioxatetracyclo[17.3.1.0⁴,⁹.0¹⁰,¹⁵]tricosa-4,6,8,10(15),11,13-hexaen-22-yl 3,4,5-trihydroxybenzoate	C41H30O26	938.663	6.722	67	Phenolic acids (C6-C1)	O1Cc2ccccc2-c3ccccc3COC4OC(C1)C(OCc5ccccc5)C(OCc6ccccc6)C4OCc7ccccc7	Phyllanthaceae	Antidesma	Antidesma montanum	2						2	Phyllanthaceae; Sapindaceae	Restricted	FALSE	0	6.722	-99	FALSE	1	1	0	2	HIDDEN GEM (High Novelty)
WXECVBMGZXQIIU-KFJNVFKXSA-N	O=C(O[C@H]1O[C@H](COC(=O)c2cc(O)c(O)c3oc(=O)c4cc(O)c(O)c(O)c4c23)[C@@H](O)[C@H](O)[C@H]1O)c1cc(O)c(O)c(O)c1	[(2R,3S,4S,5R,6R)-3,4,5-trihydroxy-6-(3,4,5-trihydroxybenzoyloxy)oxan-2-yl]methyl 3,4,8,9,10-pentahydroxy-6-oxo-6H-benzo[c]chromene-1-carboxylate	C27H22O18	634.454	2.882	45	Phenolic acids (C6-C1)	O1c2ccccc2-c3ccccc3C1.c1ccccc1	Phyllanthaceae	Phyllanthus	Phyllanthus niruri	2						2	Phyllanthaceae; Leiothrichidae	Restricted	FALSE	0	2.882	-99	FALSE	1	1	0	2	HIDDEN GEM (High Novelty)
WXECVBMGZXQIIU-UHFFFAOYSA-N	O=C(OC1OC(COC(=O)c2cc(O)c(O)c3oc(=O)c4cc(O)c(O)c(O)c4c23)C(O)C(O)C1O)c1cc(O)c(O)c(O)c1	[3,4,5-trihydroxy-6-(3,4,5-trihydroxybenzoyloxy)oxan-2-yl]methyl 3,4,8,9,10-pentahydroxy-6-oxo-6H-benzo[c]chromene-1-carboxylate	C27H22O18	634.454	2.882	45	Phenolic acids (C6-C1)	O1c2ccccc2-c3ccccc3C1.c1ccccc1	Phyllanthaceae	Phyllanthus	Phyllanthus niruri	2						2	Phyllanthaceae; Leiothrichidae	Restricted	FALSE	0	2.882	-99	FALSE	1	1	0	2	HIDDEN GEM (High Novelty)
WYUXUOKOWFMOCI-ODNLHHHMSA-N	O=C1C=C2C(=O)O[C@H]3[C@@H]4OC(=O)c5cc(O)c(O)c(O)c5-c5c(cc(O)c(O)c5O)C(=O)OC[C@H]3O[C@@H](OC(=O)c3cc(O)c(O)c(O)c3)[C@@H]4OC(=O)c3cc(O)c(O)c(O)c3[C@H]2[C@H](C(=O)O)O1	(1R,3S,4R,13R,14R,21R,22S)-9,10,11,27,28,29,32,33,34-nonahydroxy-6,16,19,24,37-pentaoxo-3-(3,4,5-trihydroxybenzoyloxy)-2,5,15,20,23,38-hexaoxaheptacyclo[19.18.0.0⁴,²².0⁷,¹².0¹³,¹⁸.0²⁵,³⁰.0³¹,³⁶]nonatriaconta-7,9,11,17,25,27,29,31(36),32,34-decaene-14-carboxylic acid	C41H28O27	952.646	4.104	68	Phenolic acids (C6-C1)	O1CC=C2COC3C4OC(OCc5ccccc5)C(OCc6ccccc6C2C1)C3OCc7ccccc7-c8ccccc8COC4	Phyllanthaceae	Phyllanthus	Phyllanthus amarus;Phyllanthus flexuosus	2						2	Phyllanthaceae; Geraniaceae	Restricted	FALSE	0	4.104	-99	FALSE	1	1	0	2	HIDDEN GEM (High Novelty)
WYUXUOKOWFMOCI-UHFFFAOYSA-N	O=C1C=C2C(=O)OC3C4COC(=O)c5cc(O)c(O)c(O)c5-c5c(cc(O)c(O)c5O)C(=O)OC3C(OC(=O)c3cc(O)c(O)c(O)c3C2C(C(=O)O)O1)C(OC(=O)c1cc(O)c(O)c(O)c1)O4	9,10,11,27,28,29,32,33,34-nonahydroxy-6,16,19,24,37-pentaoxo-3-(3,4,5-trihydroxybenzoyloxy)-2,5,15,20,23,38-hexaoxaheptacyclo[19.18.0.0⁴,²².0⁷,¹².0¹³,¹⁸.0²⁵,³⁰.0³¹,³⁶]nonatriaconta-7,9,11,17,25(30),26,28,31,33,35-decaene-14-carboxylic acid	C41H28O27	952.646	4.104	68	Phenolic acids (C6-C1)	O1CC=C2COC3C4OC(OCc5ccccc5)C(OCc6ccccc6C2C1)C3OCc7ccccc7-c8ccccc8COC4	Phyllanthaceae	Phyllanthus	Phyllanthus amarus	2						2	Phyllanthaceae; Geraniaceae	Restricted	FALSE	0	4.104	-99	FALSE	1	1	0	2	HIDDEN GEM (High Novelty)
XIVFQYWMMJWUCD-UHFFFAOYSA-N	CC(C=CC1(O)C2(C)COC1(C)CC(O)C2)=CC(=O)O	5-{3,8-dihydroxy-1,5-dimethyl-6-oxabicyclo[3.2.1]octan-8-yl}-3-methylpenta-2,4-dienoic acid	C15H22O5	282.333	0.457	20	Apocarotenoids	O1CC2CCCC1C2	Phyllanthaceae	Breynia	Breynia rostrata	5						3	Phyllanthaceae; Poaceae; Fabaceae	Restricted	FALSE	0	0.457	-99	FALSE	1	1	0	2	HIDDEN GEM (High Novelty)
XNZRAIUXPDCEOA-UHFFFAOYSA-N	COCC1Cc2cc3c(cc2C(c2ccc4c(c2)OCO4)C1COC)OCO3	5-[6,7-bis(methoxymethyl)-2H,5H,6H,7H,8H-naphtho[2,3-d][1,3]dioxol-5-yl]-2H-1,3-benzodioxole	C22H24O6	384.423	2.744	28	Lignans	O1c2ccc(cc2OC1)C3c4cc5OCOc5cc4CCC3	Phyllanthaceae	Phyllanthus	Phyllanthus niruri;Phyllanthus urinaria	3						2	Phyllanthaceae; Leiothrichidae	Restricted	FALSE	0	2.744	-99	FALSE	1	1	0	2	HIDDEN GEM (High Novelty)
XNZRAIUXPDCEOA-YHEJKZAPSA-N	COC[C@@H]1Cc2cc3c(cc2[C@H](c2ccc4c(c2)OCO4)[C@H]1COC)OCO3	5-[(5S,6R,7R)-6,7-bis(methoxymethyl)-2H,5H,6H,7H,8H-naphtho[2,3-d][1,3]dioxol-5-yl]-2H-1,3-benzodioxole	C22H24O6	384.423	2.744	28	Lignans	O1c2ccc(cc2OC1)C3c4cc5OCOc5cc4CCC3	Phyllanthaceae	Phyllanthus	Phyllanthus niruri	3						2	Phyllanthaceae; Leiothrichidae	Restricted	FALSE	0	2.744	-99	FALSE	1	1	0	2	HIDDEN GEM (High Novelty)
YWJXCIXBAKGUKZ-HJJNZUOJSA-N	COc1c(O)cc2c(c1O)[C@@H]1O[C@H](CO)[C@@H](O)[C@H](O)[C@H]1OC2=O	(2S,4R,5S,6S,7R)-5,6,12,14-tetrahydroxy-4-(hydroxymethyl)-13-methoxy-3,8-dioxatricyclo[8.4.0.0²,⁷]tetradeca-1(14),10,12-trien-9-one	C14H16O9	328.272	-0.937	23	Coumarins	O1CCCC2OCc3ccccc3C12	Phyllanthaceae	Flueggea;Glochidion;Phyllanthus	Flueggea acidoton;Flueggea virosa;Glochidion obovatum;Glochidion zeylanicum;Phyllanthus flexuosus	5	0.54	No relevant target		1	E1 (Exp. Active)	14	Asteraceae; Euphorbiaceae; Apocynaceae; Saxifragaceae; Phyllanthaceae	Ubiquitous	TRUE	9.26761	-0.937	10.2046	FALSE	1	-5	3	2	DISCARD (Ubiquitous)
YWJXCIXBAKGUKZ-WSKMLZEPSA-N	COc1c(O)cc2c(c1O)[C@@H]1O[C@H](CO)[C@H](O)[C@H](O)[C@H]1OC2=O	(2S,4R,5R,6S,7R)-5,6,12,14-tetrahydroxy-4-(hydroxymethyl)-13-methoxy-3,8-dioxatricyclo[8.4.0.0²,⁷]tetradeca-1(14),10,12-trien-9-one	C14H16O9	328.272	-0.937	23	Coumarins	O1CCCC2OCc3ccccc3C12	Phyllanthaceae	Flueggea;Glochidion	Flueggea virosa;Glochidion obovatum	5						3	Saxifragaceae; Euphorbiaceae; Phyllanthaceae	Restricted	FALSE	0	-0.937	-99	FALSE	1	1	0	2	HIDDEN GEM (High Novelty)
ZGLXUQQMLLIKAN-SVIJTADQSA-N	COc1cc([C@@H]2c3cc4c(cc3C[C@H]3COC(=O)[C@@H]32)OCO4)cc(OC)c1OC	(10R,11R,15R)-10-(3,4,5-trimethoxyphenyl)-4,6,13-trioxatetracyclo[7.7.0.0³,⁷.0¹¹,¹⁵]hexadeca-1,3(7),8-trien-12-one	C22H22O7	398.407	2.401	29	Lignans	O1c2cc3c(cc2OC1)C(c4ccccc4)C5COCC5C3	Phyllanthaceae	Bridelia	Bridelia ferruginea	4	2.223	MDA-N	Homo sapiens	36	E1 (Exp. Active)	13	Berberidaceae; Lamiaceae; Apiaceae; Hernandiaceae; Burseraceae	Ubiquitous	TRUE	8.65306	2.401	6.25206	FALSE	1	-5	3	2	DISCARD (Ubiquitous)
ZJVUMAFASBFUBG-RILGRMFESA-N	O=C1O[C@@H]2[C@@H](OC(=O)c3cc(O)c(O)c(O)c3-c3c1cc(O)c(O)c3O)[C@H](O)O[C@@H]1COC(=O)c3cc(O)c(O)c(O)c3-c3c(O)c(O)c4oc(=O)c5c(c(O)c(O)c6oc(=O)c3c4c65)-c3c(cc(O)c(O)c3O)C(=O)O[C@@H]21	(1R,35R,37R,38R,55S)-6,7,8,11,12,23,24,27,28,29,37,43,44,45,48,49,50-heptadecahydroxy-2,14,21,33,36,39,54-heptaoxaundecacyclo[33.20.0.0⁴,⁹.0¹⁰,¹⁹.0¹³,¹⁸.0¹⁶,²⁵.0¹⁷,²².0²⁶,³¹.0³⁸,⁵⁵.0⁴¹,⁴⁶.0⁴⁷,⁵²]pentapentaconta-4(9),5,7,10,12,16,18,22,24,26,28,30,41,43,45,47(52),48,50-octadecaene-3,15,20,32,40,53-hexone	C48H28O30	1084.72	7.565	78	Phenolic acids (C6-C1)	O1c2ccc3-c4ccccc4COC5C(OCC6OCc7ccccc7-c8ccccc8COC65)COCc9ccccc9-c%10ccc%11OCc3c2-c%11c%10C1	Phyllanthaceae	Bischofia	Bischofia javanica	3						3	Combretaceae; Phyllanthaceae; Lythraceae	Restricted	FALSE	0	7.565	-99	FALSE	1	1	0	2	HIDDEN GEM (High Novelty)
ZJVUMAFASBFUBG-UHFFFAOYSA-N	O=C1OC2C(O)OC3COC(=O)c4cc(O)c(O)c(O)c4-c4c(O)c(O)c5oc(=O)c6c(c(O)c(O)c7oc(=O)c4c5c76)-c4c(cc(O)c(O)c4O)C(=O)OC3C2OC(=O)c2cc(O)c(O)c(O)c2-c2c1cc(O)c(O)c2O	6,7,8,11,12,23,24,27,28,29,37,43,44,45,48,49,50-heptadecahydroxy-2,14,21,33,36,39,54-heptaoxaundecacyclo[33.20.0.0⁴,⁹.0¹⁰,¹⁹.0¹³,¹⁸.0¹⁶,²⁵.0¹⁷,²².0²⁶,³¹.0³⁸,⁵⁵.0⁴¹,⁴⁶.0⁴⁷,⁵²]pentapentaconta-4(9),5,7,10,12,16,18,22,24,26,28,30,41(46),42,44,47,49,51-octadecaene-3,15,20,32,40,53-hexone	C48H28O30	1084.72	7.565	78	Phenolic acids (C6-C1)	O1c2ccc3-c4ccccc4COC5C(OCC6OCc7ccccc7-c8ccccc8COC65)COCc9ccccc9-c%10ccc%11OCc3c2-c%11c%10C1	Phyllanthaceae	Bischofia	Bischofia javanica	3						3	Combretaceae; Phyllanthaceae; Lythraceae	Restricted	FALSE	0	7.565	-99	FALSE	1	1	0	2	HIDDEN GEM (High Novelty)
ZJVUMAFASBFUBG-UYMKNUMKSA-N	O=C1O[C@@H]2[C@@H](OC(=O)c3cc(O)c(O)c(O)c3-c3c1cc(O)c(O)c3O)C(O)O[C@@H]1COC(=O)c3cc(O)c(O)c(O)c3-c3c(O)c(O)c4oc(=O)c5c(c(O)c(O)c6oc(=O)c3c4c65)-c3c(cc(O)c(O)c3O)C(=O)O[C@@H]21	(1R,35R,38R,55S)-6,7,8,11,12,23,24,27,28,29,37,43,44,45,48,49,50-heptadecahydroxy-2,14,21,33,36,39,54-heptaoxaundecacyclo[33.20.0.0⁴,⁹.0¹⁰,¹⁹.0¹³,¹⁸.0¹⁶,²⁵.0¹⁷,²².0²⁶,³¹.0³⁸,⁵⁵.0⁴¹,⁴⁶.0⁴⁷,⁵²]pentapentaconta-4(9),5,7,10,12,16,18,22,24,26,28,30,41,43,45,47(52),48,50-octadecaene-3,15,20,32,40,53-hexone	C48H28O30	1084.72	7.565	78	Phenolic acids (C6-C1)	O1c2ccc3-c4ccccc4COC5C(OCC6OCc7ccccc7-c8ccccc8COC65)COCc9ccccc9-c%10ccc%11OCc3c2-c%11c%10C1	Phyllanthaceae	Bischofia	Bischofia javanica	3						3	Phyllanthaceae; Combretaceae; Lythraceae	Restricted	FALSE	0	7.565	-99	FALSE	1	1	0	2	HIDDEN GEM (High Novelty)
ZOEGQXCAXOUFHN-UHFFFAOYSA-N	O=C1OC2C(CO)OC(OC(=O)c3cc(O)c(O)c(O)c3)C(OC(=O)c3cc(O)c(O)c4c3C3C1=CC(=O)C(O)(O4)C3(O)O)C2O	7,8,8,12,13,22-hexahydroxy-21-(hydroxymethyl)-3,6,16-trioxo-2,17,20,23-tetraoxapentacyclo[16.3.1.1⁷,¹¹.0⁴,⁹.0¹⁰,¹⁵]tricosa-4,10,12,14-tetraen-19-yl 3,4,5-trihydroxybenzoate	C27H22O19	650.453	-0.943	46	Phenolic acids (C6-C1)	O1c2cccc3c2C4C(=CCC1C4)COC5COC(OCc6ccccc6)C(OC3)C5	Phyllanthaceae	Bischofia	Bischofia javanica	3						3	Euphorbiaceae; Phyllanthaceae; Geraniaceae	Restricted	FALSE	0	-0.943	-99	FALSE	1	1	0	2	HIDDEN GEM (High Novelty)
ZOEGQXCAXOUFHN-WGTBBJKBSA-N	O=C1O[C@H]2[C@H](O)[C@@H](OC(=O)c3cc(O)c(O)c4c3[C@@H]3C1=CC(=O)[C@](O)(O4)C3(O)O)[C@H](OC(=O)c1cc(O)c(O)c(O)c1)O[C@@H]2CO	(1S,7R,9R,18R,19S,21R,22S)-7,8,8,12,13,22-hexahydroxy-21-(hydroxymethyl)-3,6,16-trioxo-2,17,20,23-tetraoxapentacyclo[16.3.1.1⁷,¹¹.0⁴,⁹.0¹⁰,¹⁵]tricosa-4,10,12,14-tetraen-19-yl 3,4,5-trihydroxybenzoate	C27H22O19	650.453	-0.943	46	Phenolic acids (C6-C1)	O1c2cccc3c2C4C(=CCC1C4)COC5COC(OCc6ccccc6)C(OC3)C5	Phyllanthaceae	Bischofia	Bischofia javanica	3						3	Phyllanthaceae; Euphorbiaceae; Geraniaceae	Restricted	FALSE	0	-0.943	-99	FALSE	1	1	0	2	HIDDEN GEM (High Novelty)
ANFSXHKDCKWWDB-UHFFFAOYSA-N	COc1cc2c(OC)c3c(c(-c4ccc5c(c4)OCO5)c2cc1OC)C(=O)OC3	9-(2H-1,3-benzodioxol-5-yl)-4,6,7-trimethoxy-1H,3H-naphtho[2,3-c]furan-1-one	C22H18O7	394.375	4.086	29	Lignans	O1c2ccc(cc2OC1)-c3c4ccccc4cc5c3COC5	Phyllanthaceae	Phyllanthus	Phyllanthus myrtifolius;Phyllanthus oligospermus	38	650	Vesicular stomatitis virus	Vesicular stomatitis virus	1	E1 (Exp. Active)	4	Acanthaceae; Rutaceae; Clusiaceae; Phyllanthaceae	Restricted	TRUE	6.18709	4.086	2.10109	FALSE	0	-5	3	1	BASELINE
APOYITXPNFORST-RXMQYKEDSA-N	O=C(O)[C@@H]1Cc2c(oc(=O)c3cc(O)c(O)c(O)c23)C1=O	(2R)-7,8,9-trihydroxy-3,5-dioxo-1H,2H,3H,5H-cyclopenta[c]isochromene-2-carboxylic acid	C13H8O8	292.198	0.87	21	Coumarins	O1C2=C(c3ccccc3C1)CCC2	Phyllanthaceae	Phyllanthus	Phyllanthus niruri	10						2	Phyllanthaceae; Leiothrichidae	Restricted	FALSE	0	0.87	-99	FALSE	0	1	0	1	HIDDEN GEM (High Novelty)
ASCBRLGHWVZBMG-UUXPKHDWSA-N	COc1cc2oc(-c3ccc(O[C@@H]4OC(CO)[C@@H](O)C(O)C4O)cc3)c(OC)c(=O)c2c(O)c1OC	5-hydroxy-3,6,7-trimethoxy-2-(4-{[(2S,5S)-3,4,5-trihydroxy-6-(hydroxymethyl)oxan-2-yl]oxy}phenyl)-4H-chromen-4-one	C24H26O12	506.457	2.245	36	Flavonoids	O1c2ccccc2CC=C1c3ccccc3	Phyllanthaceae	Leptopus	Leptopus chinensis	58						3	Menispermaceae; Ranunculaceae; Phyllanthaceae	Restricted	FALSE	0	2.245	-99	FALSE	0	1	0	1	HIDDEN GEM (High Novelty)
AUJXJFHANFIVKH-GQCTYLIASA-N	COC(=O)/C=C/c1ccc(O)c(OC)c1	methyl (2E)-3-(4-hydroxy-3-methoxyphenyl)prop-2-enoate	C11H12O4	208.211	1.471	15	Phenylpropanoids (C6-C3)	c1ccccc1	Phyllanthaceae	Phyllanthus	Phyllanthus oligospermus	98	5550	HeLa	Homo sapiens	1	E1 (Exp. Active)	29	Ranunculaceae; Phyllanthaceae; Malvaceae; Aizoaceae; Brassicaceae	Ubiquitous	TRUE	5.25571	1.471	3.78471	FALSE	0	-5	3	1	DISCARD (Ubiquitous)
AWLJZFUREZNLGG-RXABKWRFSA-N	OC1O[C@@H](c2ccc3c(c2)OCO3)[C@@H]2CO[C@@H](c3ccc4c(c3)OCO4)[C@H]12	(3R,3aS,6R,6aR)-3,6-bis(2H-1,3-benzodioxol-5-yl)-hexahydrofuro[3,4-c]furan-1-ol	C20H18O7	370.353	2.211	27	Lignans	O1c2ccc(cc2OC1)C3OCC4C(OCC34)c5ccc6OCOc6c5	Phyllanthaceae	Cleistanthus	Cleistanthus collinus	10						3	Phyllanthaceae; Incertae sedis; Polyporaceae	Restricted	FALSE	0	2.211	-99	FALSE	0	1	0	1	HIDDEN GEM (High Novelty)
AWLJZFUREZNLGG-SBNAJNSHSA-N	O[C@H]1O[C@H](c2ccc3c(c2)OCO3)[C@H]2CO[C@H](c3ccc4c(c3)OCO4)[C@@H]12	(1S,3S,3aR,6S,6aS)-3,6-bis(2H-1,3-benzodioxol-5-yl)-hexahydrofuro[3,4-c]furan-1-ol	C20H18O7	370.353	2.211	27	Lignans	O1c2ccc(cc2OC1)C3OCC4C(OCC34)c5ccc6OCOc6c5	Phyllanthaceae	Cleistanthus	Cleistanthus collinus	10						2	Phyllanthaceae; Lamiaceae	Restricted	FALSE	0	2.211	-99	FALSE	0	1	0	1	HIDDEN GEM (High Novelty)
AXVQBEOSDFFBRM-UHFFFAOYSA-N	COc1cc(COC2OC(CO)C(O)C(O)C2O)cc(OC)c1OC	2-(hydroxymethyl)-6-[(3,4,5-trimethoxyphenyl)methoxy]oxane-3,4,5-triol	C16H24O9	360.357	-0.42	25	Lignans	c1ccccc1	Phyllanthaceae	Breynia	Breynia rostrata	98						3	Phyllanthaceae; Combretaceae; Sapindaceae	Restricted	FALSE	0	-0.42	-99	FALSE	0	1	0	1	HIDDEN GEM (High Novelty)
BJGIWVGXMRUMNA-WBYCZGBQSA-N	COc1cc2c(O[C@@H]3O[C@H](CO)[C@@H](O)[C@H](O)[C@H]3O)c3c(c(-c4ccc5c(c4)OCO5)c2cc1OC)C(=O)OC3	9-(2H-1,3-benzodioxol-5-yl)-6,7-dimethoxy-4-{[(2S,3R,4S,5S,6R)-3,4,5-trihydroxy-6-(hydroxymethyl)oxan-2-yl]oxy}-1H,3H-naphtho[2,3-c]furan-1-one	C27H26O12	542.489	2.459	39	Lignans	O1c2ccc(cc2OC1)-c3c4ccccc4cc5c3COC5	Phyllanthaceae	Cleistanthus	Cleistanthus collinus	38	74.3	Plasmodium falciparum	Plasmodium falciparum	5	E1 (Exp. Active)	4	Rutaceae; Phyllanthaceae; Berberidaceae; Acanthaceae	Restricted	TRUE	7.12901	2.459	4.67001	FALSE	0	-5	3	1	BASELINE
BJRNKVDFDLYUGJ-RMPHRYRLSA-N	OC[C@H]1O[C@@H](Oc2ccc(O)cc2)[C@H](O)[C@@H](O)[C@@H]1O	(2R,3S,4S,5R,6S)-2-(hydroxymethyl)-6-(4-hydroxyphenoxy)oxane-3,4,5-triol	C12H16O7	272.252	-0.096	19	Phenolic acids (C6-C1)	c1ccccc1	Phyllanthaceae	Breynia	Breynia fruticosa;Breynia officinalis;Breynia vitis-idaea	98	2200	Unchecked		1	E1 (Exp. Active)	30	Phyllanthaceae; Ericaceae; Violaceae; Turneraceae; Passifloraceae	Ubiquitous	TRUE	5.65758	-0.096	5.75358	FALSE	0	-5	3	1	DISCARD (Ubiquitous)
BUQQDANPHQFSEK-QBCFYRCNSA-N	COc1cc([C@H]2c3cc(O)c(OC)cc3C[C@@H](CO[C@@H]3O[C@H](CO)[C@@H](O)[C@H](O)[C@H]3O)[C@@H]2CO)ccc1O	(2R,3R,4S,5S,6R)-2-{[(2R,3R,4S)-6-hydroxy-4-(4-hydroxy-3-methoxyphenyl)-3-(hydroxymethyl)-7-methoxy-1,2,3,4-tetrahydronaphthalen-2-yl]methoxy}-6-(hydroxymethyl)oxane-3,4,5-triol	C26H34O11	522.543	0.102	37	Lignans	c1ccc(cc1)C2c3ccccc3CCC2	Phyllanthaceae	Glochidion	Glochidion zeylanicum	20						3	Phyllanthaceae; Rosaceae; Oleaceae	Restricted	FALSE	0	0.102	-99	FALSE	0	1	0	1	HIDDEN GEM (High Novelty)
BWKPDQKMMAXXTQ-CFUVFVSPSA-N	CC(=O)OC[C@H]1O[C@H](O[C@H]2O[C@@H](COC(=O)/C=C/c3ccccc3)[C@H](O)C2(COC(C)=O)OC(=O)/C=C/c2ccccc2)[C@H](OC(C)=O)[C@@H](O)[C@@H]1OC(C)=O	[(2S,3S,5R)-4-[(acetyloxy)methyl]-5-{[(2R,3R,4S,5S,6R)-3,5-bis(acetyloxy)-6-[(acetyloxy)methyl]-4-hydroxyoxan-2-yl]oxy}-3-hydroxy-4-{[(2E)-3-phenylprop-2-enoyl]oxy}oxolan-2-yl]methyl (2E)-3-phenylprop-2-enoate	C38H42O17	770.731	2.567	55	Phenylpropanoids (C6-C3)	c1ccccc1.c1ccccc1	Phyllanthaceae	Phyllanthus	Phyllanthus niruri	22						2	Phyllanthaceae; Leiothrichidae	Restricted	FALSE	0	2.567	-99	FALSE	0	1	0	1	HIDDEN GEM (High Novelty)
CAENGMLSMONNBU-NYVWSRSOSA-N	C[C@@H]1O[C@H](Oc2c(-c3ccc(O)c(O)c3)oc3cc(O)cc(O)c3c2=O)[C@H](O)[C@H](O)[C@H]1O[C@@H]1O[C@H](CO)[C@@H](O)[C@H](O)[C@H]1O	3-{[(2R,3R,4S,5R,6S)-3,4-dihydroxy-6-methyl-5-{[(2S,3R,4S,5S,6R)-3,4,5-trihydroxy-6-(hydroxymethyl)oxan-2-yl]oxy}oxan-2-yl]oxy}-2-(3,4-dihydroxyphenyl)-5,7-dihydroxy-4H-chromen-4-one	C27H30O16	610.519	0.877	43	Flavonoids	O1c2ccccc2CC=C1c3ccccc3	Phyllanthaceae	Phyllanthus	Phyllanthus niruri	58						2	Phyllanthaceae; Leiothrichidae	Restricted	FALSE	0	0.877	-99	FALSE	0	1	0	1	HIDDEN GEM (High Novelty)
CDAISMWEOUEBRE-GPIVLXJGSA-N	O[C@H]1[C@H](O)[C@@H](O)[C@H](O)[C@@H](O)[C@H]1O	(1R,2R,3S,4R,5s,6S)-cyclohexane-1,2,3,4,5,6-hexol	C6H12O6	180.156	-1.458	12	Polyols	C1CCCCC1	Phyllanthaceae	Glochidion	Glochidion zeylanicum	31	100	SNB-75	Homo sapiens	3	E1 (Exp. Active)	26	Rutaceae; Enterobacteriaceae; Muridae; Primulaceae; Mycoplasmataceae	Ubiquitous	TRUE	7	-1.458	8.458	FALSE	0	-5	3	1	DISCARD (Ubiquitous)
CIEXYBWLSDBXKL-DSFNCLLUSA-N	C[C@H](O)/C=C/[C@H]1C(CO[C@@H]2O[C@H](CO)[C@@H](O)[C@H](O)[C@H]2O)=CC(=O)CC1(C)C	(4R)-4-[(1E,3S)-3-hydroxybut-1-en-1-yl]-5,5-dimethyl-3-({[(2R,3R,4S,5S,6R)-3,4,5-trihydroxy-6-(hydroxymethyl)oxan-2-yl]oxy}methyl)cyclohex-2-en-1-one	C19H30O8	386.437	-0.388	27	Apocarotenoids	C1=CCCCC1	Phyllanthaceae	Glochidion	Glochidion zeylanicum	21						2	Apocynaceae; Phyllanthaceae	Restricted	FALSE	0	-0.388	-99	FALSE	0	1	0	1	HIDDEN GEM (High Novelty)
CKMXAIVXVKGGFM-UHFFFAOYSA-N	CC(C)c1ccc(C(=O)O)cc1	4-(propan-2-yl)benzoic acid	C10H12O2	164.201	3.042	12	Monoterpenoids	c1ccccc1	Phyllanthaceae	Bridelia	Bridelia retusa	98						3	Phyllanthaceae; Cupressaceae; Apiaceae	Restricted	FALSE	0	3.042	-99	FALSE	0	1	0	1	HIDDEN GEM (High Novelty)
CWLKAPCFJXJCEO-JFALBFGYSA-N	CC(=O)/C=C/[C@]1(O)[C@@H](C)C[C@@H](O)CC1(C)C	(3E)-4-[(1R,4R,6S)-1,4-dihydroxy-2,2,6-trimethylcyclohexyl]but-3-en-2-one	C13H22O3	226.312	1.079	16	Apocarotenoids	C1CCCCC1	Phyllanthaceae	Phyllanthus	Phyllanthus racemosus	31						3	Phyllanthaceae; Capparaceae; Nelumbonaceae	Restricted	FALSE	0	1.079	-99	FALSE	0	1	0	1	HIDDEN GEM (High Novelty)
CWLKAPCFJXJCEO-SGEPYOGPSA-N	CC(=O)/C=C/[C@@]1(O)[C@H](C)C[C@H](O)CC1(C)C	(3E)-4-[(1S,4S,6R)-1,4-dihydroxy-2,2,6-trimethylcyclohexyl]but-3-en-2-one	C13H22O3	226.312	1.079	16	Apocarotenoids	C1CCCCC1	Phyllanthaceae	Phyllanthus	Phyllanthus angkorensis	31						3	Phyllanthaceae; Capparaceae; Rutaceae	Restricted	FALSE	0	1.079	-99	FALSE	0	1	0	1	HIDDEN GEM (High Novelty)
CWLKAPCFJXJCEO-UHFFFAOYSA-N	CC(=O)C=CC1(O)C(C)CC(O)CC1(C)C	4-(1,4-dihydroxy-2,2,6-trimethylcyclohexyl)but-3-en-2-one	C13H22O3	226.312	1.079	16	Apocarotenoids	C1CCCCC1	Phyllanthaceae	Phyllanthus	Phyllanthus racemosus	31						2	Phyllanthaceae; Capparaceae	Restricted	FALSE	0	1.079	-99	FALSE	0	1	0	1	HIDDEN GEM (High Novelty)
CZZKSEXMNQGXJU-KDLAUNOPSA-N	COC[C@@H]1Cc2cc(OC)c(OC)cc2[C@H](c2ccc(OC)c(OC)c2)[C@H]1COC	(1S,2R,3R)-1-(3,4-dimethoxyphenyl)-6,7-dimethoxy-2,3-bis(methoxymethyl)-1,2,3,4-tetrahydronaphthalene	C24H32O6	416.508	2.89	30	Lignans	c1ccc(cc1)C2c3ccccc3CCC2	Phyllanthaceae	Phyllanthus	Phyllanthus niruri	20						2	Phyllanthaceae; Leiothrichidae	Restricted	FALSE	0	2.89	-99	FALSE	0	1	0	1	HIDDEN GEM (High Novelty)
CZZKSEXMNQGXJU-UHFFFAOYSA-N	COCC1Cc2cc(OC)c(OC)cc2C(c2ccc(OC)c(OC)c2)C1COC	1-(3,4-dimethoxyphenyl)-6,7-dimethoxy-2,3-bis(methoxymethyl)-1,2,3,4-tetrahydronaphthalene	C24H32O6	416.508	2.89	30	Lignans	c1ccc(cc1)C2c3ccccc3CCC2	Phyllanthaceae	Phyllanthus	Phyllanthus amarus;Phyllanthus niruri;Phyllanthus urinaria	20						2	Phyllanthaceae; Leiothrichidae	Restricted	FALSE	0	2.89	-99	FALSE	0	1	0	1	HIDDEN GEM (High Novelty)
DAUAQNGYDSHRET-UHFFFAOYSA-N	COc1ccc(C(=O)O)cc1OC	3,4-dimethoxybenzoic acid	C9H10O4	182.174	1.199	13	Phenolic acids (C6-C1)	c1ccccc1	Phyllanthaceae	Phyllanthus	Phyllanthus oligospermus	98	6180	Carbonic anhydrase 2	Homo sapiens	5	E1 (Exp. Active)	17	Phyllanthaceae; Asteraceae; Rosaceae; Magnoliaceae; Bignoniaceae	Ubiquitous	TRUE	5.20901	1.199	4.01001	FALSE	0	-5	3	1	DISCARD (Ubiquitous)
DAVWDWCHQLSZAZ-FPOVMGTPSA-N	O=C(O)/C=C\c1ccc(O[C@@H]2O[C@H](CO)[C@@H](O)[C@H](O)[C@H]2O[C@@H]2OC[C@](O)(CO)[C@H]2O)cc1	(2Z)-3-(4-{[(2S,3R,4S,5S,6R)-3-{[(2S,3R,4R)-3,4-dihydroxy-4-(hydroxymethyl)oxolan-2-yl]oxy}-4,5-dihydroxy-6-(hydroxymethyl)oxan-2-yl]oxy}phenyl)prop-2-enoic acid	C20H26O12	458.414	-1.14	32	Phenylpropanoids (C6-C3)	c1ccccc1	Phyllanthaceae	Breynia	Breynia fruticosa	98						2	Phyllanthaceae; Lamiaceae	Restricted	FALSE	0	-1.14	-99	FALSE	0	1	0	1	HIDDEN GEM (High Novelty)
DAVWDWCHQLSZAZ-TXPDJQHQSA-N	O=C(O)/C=C/c1ccc(O[C@@H]2O[C@H](CO)[C@@H](O)[C@H](O)[C@H]2O[C@@H]2OC[C@](O)(CO)[C@H]2O)cc1	(2E)-3-(4-{[(2S,3R,4S,5S,6R)-3-{[(2S,3R,4R)-3,4-dihydroxy-4-(hydroxymethyl)oxolan-2-yl]oxy}-4,5-dihydroxy-6-(hydroxymethyl)oxan-2-yl]oxy}phenyl)prop-2-enoic acid	C20H26O12	458.414	-1.14	32	Phenylpropanoids (C6-C3)	c1ccccc1	Phyllanthaceae	Breynia	Breynia fruticosa	98						2	Phyllanthaceae; Lamiaceae	Restricted	FALSE	0	-1.14	-99	FALSE	0	1	0	1	HIDDEN GEM (High Novelty)
DAVWDWCHQLSZAZ-UHFFFAOYSA-N	O=C(O)C=Cc1ccc(OC2OC(CO)C(O)C(O)C2OC2OCC(O)(CO)C2O)cc1	3-{4-[(3-{[3,4-dihydroxy-4-(hydroxymethyl)oxolan-2-yl]oxy}-4,5-dihydroxy-6-(hydroxymethyl)oxan-2-yl)oxy]phenyl}prop-2-enoic acid	C20H26O12	458.414	-1.14	32	Phenylpropanoids (C6-C3)	c1ccccc1	Phyllanthaceae	Breynia	Breynia fruticosa	98						2	Phyllanthaceae; Lamiaceae	Restricted	FALSE	0	-1.14	-99	FALSE	0	1	0	1	HIDDEN GEM (High Novelty)
DCYOADKBABEMIQ-OWMUPTOHSA-N	C[C@@H]1O[C@@H](Oc2c(-c3cc(O)c(O)c(O)c3)oc3cc(O)cc(O)c3c2=O)[C@H](O)[C@H](O)[C@H]1O	5,7-dihydroxy-3-{[(2S,3R,4R,5R,6S)-3,4,5-trihydroxy-6-methyloxan-2-yl]oxy}-2-(3,4,5-trihydroxyphenyl)-4H-chromen-4-one	C21H20O12	464.377	2.437	33	Flavonoids	O1c2ccccc2CC=C1c3ccccc3	Phyllanthaceae	Bridelia;Phyllanthus	Bridelia ferruginea;Phyllanthus emblica;Phyllanthus tenellus;Phyllanthus virgatus	58	9800	Protein disulfide-isomerase	Homo sapiens	2	E1 (Exp. Active)	44	Myrtaceae; Anacardiaceae; Fagaceae; Crassulaceae; Juglandaceae	Ubiquitous	TRUE	5.00877	2.437	2.57177	FALSE	0	-5	3	1	DISCARD (Ubiquitous)
DCYOADKBABEMIQ-UHFFFAOYSA-N	CC1OC(Oc2c(-c3cc(O)c(O)c(O)c3)oc3cc(O)cc(O)c3c2=O)C(O)C(O)C1O	5,7-dihydroxy-3-[(3,4,5-trihydroxy-6-methyloxan-2-yl)oxy]-2-(3,4,5-trihydroxyphenyl)-4H-chromen-4-one	C21H20O12	464.377	2.437	33	Flavonoids	O1c2ccccc2CC=C1c3ccccc3	Phyllanthaceae	Bridelia;Phyllanthus	Bridelia ferruginea;Phyllanthus emblica;Phyllanthus virgatus	58	10000	CCRF-CEM	Homo sapiens	1	E1 (Exp. Active)	34	Myrtaceae; Fagaceae; Juglandaceae; Onagraceae; Plumbaginaceae	Ubiquitous	TRUE	5	2.437	2.563	FALSE	0	-5	3	1	DISCARD (Ubiquitous)
DTBYJDROKVCOQC-XCWOQVFSSA-N	O=C(/C=C\c1ccc(O)cc1)OC[C@H]1O[C@@H](Oc2ccc(O)cc2)[C@H](O)[C@@H](O)[C@@H]1O	[(2R,3S,4S,5R,6S)-3,4,5-trihydroxy-6-(4-hydroxyphenoxy)oxan-2-yl]methyl (2Z)-3-(4-hydroxyphenyl)prop-2-enoate	C21H22O9	418.395	1.798	30	Phenylpropanoids (C6-C3)	c1ccccc1.c1ccccc1	Phyllanthaceae	Breynia	Breynia officinalis;Breynia vitis-idaea	22						2	Phyllanthaceae; Adoxaceae	Restricted	FALSE	0	1.798	-99	FALSE	0	1	0	1	HIDDEN GEM (High Novelty)
FBSFWRHWHYMIOG-UHFFFAOYSA-N	COC(=O)c1cc(O)c(O)c(O)c1	methyl 3,4,5-trihydroxybenzoate	C8H8O5	184.146	1.33	13	Phenolic acids (C6-C1)	c1ccccc1	Phyllanthaceae	Phyllanthus	Phyllanthus urinaria;Phyllanthus virgatus	98	4941	FAD-linked sulfhydryl oxidase ALR	Homo sapiens	3	E1 (Exp. Active)	35	Anacardiaceae; Lythraceae; Crassulaceae; Vitaceae; Malpighiaceae	Ubiquitous	TRUE	5.30619	1.33	3.97619	FALSE	0	-5	3	1	DISCARD (Ubiquitous)
FFKXVKSBBRVQCC-PMERELPUSA-N	CCCCCCCCCCCCCCCCCCCCC[C@@]1(O)CC(=O)c2c(O)cc(O)cc2O1	(2S)-2-henicosyl-2,5,7-trihydroxy-3,4-dihydro-2H-1-benzopyran-4-one	C30H50O5	490.716	11.673	35	Benzopyrans	O1c2ccccc2CCC1	Phyllanthaceae	Antidesma	Antidesma membranaceum	8						2	Phyllanthaceae; Polygonaceae	Restricted	FALSE	0	11.673	-99	FALSE	0	1	0	1	HIDDEN GEM (High Novelty)
FFKXVKSBBRVQCC-UHFFFAOYSA-N	CCCCCCCCCCCCCCCCCCCCCC1(O)CC(=O)c2c(O)cc(O)cc2O1	2-henicosyl-2,5,7-trihydroxy-3,4-dihydro-2H-1-benzopyran-4-one	C30H50O5	490.716	11.673	35	Benzopyrans	O1c2ccccc2CCC1	Phyllanthaceae	Antidesma	Antidesma membranaceum	8						2	Phyllanthaceae; Polygonaceae	Restricted	FALSE	0	11.673	-99	FALSE	0	1	0	1	HIDDEN GEM (High Novelty)
FSYDWKPCKNCRDI-ABLWVSNPSA-N	Oc1cc(O)c2c(c1)O[C@H](c1ccc(O)c(O)c1)CC2O	(2S)-2-(3,4-dihydroxyphenyl)-3,4-dihydro-2H-1-benzopyran-4,5,7-triol	C15H14O6	290.269	1.727	21	Flavonoids	O1c2ccccc2CCC1c3ccccc3	Phyllanthaceae	Bridelia	Bridelia retusa	50						2	Phyllanthaceae; Poaceae	Restricted	FALSE	0	1.727	-99	FALSE	0	1	0	1	HIDDEN GEM (High Novelty)
FSYDWKPCKNCRDI-OLZOCXBDSA-N	Oc1cc(O)c2c(c1)O[C@H](c1ccc(O)c(O)c1)C[C@H]2O	(2S,4R)-2-(3,4-dihydroxyphenyl)-3,4-dihydro-2H-1-benzopyran-4,5,7-triol	C15H14O6	290.269	1.727	21	Flavonoids	O1c2ccccc2CCC1c3ccccc3	Phyllanthaceae	Bridelia	Bridelia retusa	50						2	Phyllanthaceae; Gesneriaceae	Restricted	FALSE	0	1.727	-99	FALSE	0	1	0	1	HIDDEN GEM (High Novelty)
FSYDWKPCKNCRDI-UHFFFAOYSA-N	Oc1cc(O)c2c(c1)OC(c1ccc(O)c(O)c1)CC2O	2-(3,4-dihydroxyphenyl)-3,4-dihydro-2H-1-benzopyran-4,5,7-triol	C15H14O6	290.269	1.727	21	Flavonoids	O1c2ccccc2CCC1c3ccccc3	Phyllanthaceae	Bridelia	Bridelia retusa	50						2	Phyllanthaceae; Gesneriaceae	Restricted	FALSE	0	1.727	-99	FALSE	0	1	0	1	HIDDEN GEM (High Novelty)
FTMRULQWDFEAMK-UHFFFAOYSA-N	O=C(O)CC1(O)C(=O)OC2C3COC(=O)c4cc(O)c(O)c(O)c4-c4c(cc(O)c(O)c4O)C(=O)OC2C(OC(=O)c2cc(O)c(O)c4c2C1C(C(=O)O)O4)C(OC(=O)c1cc(O)c(O)c(O)c1)O3	29-(carboxymethyl)-13,14,15,18,19,20,29,34,35-nonahydroxy-2,10,23,28-tetraoxo-5-(3,4,5-trihydroxybenzoyloxy)-3,6,9,24,27,32-hexaoxaheptacyclo[28.6.1.0⁴,²⁵.0⁷,²⁶.0¹¹,¹⁶.0¹⁷,²².0³³,³⁷]heptatriaconta-1(36),11,13,15,17(22),18,20,33(37),34-nonaene-31-carboxylic acid	C41H30O28	970.662	3.399	69	Phenolic acids (C6-C1)	O1c2cccc3c2C(C1)CCOC4C5OC(OCc6ccccc6)C(OC3)C4OCc7ccccc7-c8ccccc8COC5	Phyllanthaceae	Phyllanthus	Phyllanthus flexuosus	6						2	Phyllanthaceae; Geraniaceae	Restricted	FALSE	0	3.399	-99	FALSE	0	1	0	1	HIDDEN GEM (High Novelty)
FVWJYYTZTCVBKE-ROUWMTJPSA-N	C=C(C)[C@@H]1CC[C@]2(CO)CC[C@]3(C)[C@H](CC[C@@H]4[C@@]5(C)CC[C@H](O)C(C)(C)[C@@H]5CC[C@]43C)[C@@H]12	(1R,3aS,5aR,5bR,7aR,9S,11aR,11bR,13aR,13bR)-3a-(hydroxymethyl)-5a,5b,8,8,11a-pentamethyl-1-(prop-1-en-2-yl)-icosahydro-1H-cyclopenta[a]chrysen-9-ol	C30H50O2	442.718	9.714	32	Triterpenoids	C1CCC2C(C1)CCC3C2CCC4C5CCCC5CCC43	Phyllanthaceae	Amanoa;Phyllanthus	Amanoa oblongifolia;Phyllanthus flexuosus	49	0	Bile acid receptor	Homo sapiens	15	E1 (Exp. Active)	66	Ebenaceae; Simaroubaceae; Rosaceae; Phyllanthaceae; Lamiaceae	Ubiquitous	TRUE	0	9.714	-9.714	FALSE	0	-5	3	1	DISCARD (Ubiquitous)
FWBYBHVDDGVPDF-BHMAJAPKSA-N	C=C(C)[C@@H]1CC[C@]2(C)CC[C@]3(C)[C@H](CC[C@@H]4[C@@]5(C)C=CC(=O)C(C)(C)[C@@H]5CC[C@]43C)[C@@H]12	(1R,3aR,5aR,5bR,7aR,11aR,11bR,13aR,13bR)-3a,5a,5b,8,8,11a-hexamethyl-1-(prop-1-en-2-yl)-1H,2H,3H,3aH,4H,5H,5aH,5bH,6H,7H,7aH,8H,9H,11aH,11bH,12H,13H,13aH,13bH-cyclopenta[a]chrysen-9-one	C30H46O	422.687	10.982	31	Triterpenoids	C1=CC2C(CC1)CCC3C2CCC4C5CCCC5CCC43	Phyllanthaceae	Glochidion;Phyllanthus	Glochidion eriocarpum;Glochidion heyneanum var. heyneanum;Glochidion hohenackeri;Glochidion zeylanicum;Phyllanthus flexuosus;Phyllanthus sellowianus;Phyllanthus taxodiifolius;Phyllanthus watsonii	8						3	Phyllanthaceae; Celastraceae; Malpighiaceae	Restricted	FALSE	0	10.982	-99	FALSE	0	1	0	1	HIDDEN GEM (High Novelty)
GRBHNQFQFHLCHO-BHMAJAPKSA-N	C=C(C)[C@@H]1CC[C@]2(C)CC[C@]3(C)[C@H](CC[C@@H]4[C@@]5(C)CCC(=O)C(C)(C)[C@@H]5CC[C@]43C)[C@@H]12	(1R,3aR,5aR,5bR,7aR,11aR,11bR,13aR,13bR)-3a,5a,5b,8,8,11a-hexamethyl-1-(prop-1-en-2-yl)-icosahydro-1H-cyclopenta[a]chrysen-9-one	C30H48O	424.703	11.294	31	Triterpenoids	C1CCC2C(C1)CCC3C2CCC4C5CCCC5CCC43	Phyllanthaceae	Glochidion	Glochidion puberum;Glochidion zeylanicum	49	0	Bile acid receptor	Homo sapiens	4	E1 (Exp. Active)	38	Rutaceae; Phyllanthaceae; Asteraceae; Fabaceae; Campanulaceae	Ubiquitous	TRUE	0	11.294	-11.294	FALSE	0	-5	3	1	DISCARD (Ubiquitous)
HGJXAVROWQLCTP-CHBAZAOQSA-N	O=C(O)C[C@@H]1C(=O)O[C@H]2[C@@H]3OC(=O)c4cc(O)c(O)c(O)c4-c4c(cc(O)c(O)c4O)C(=O)OC[C@H]2O[C@@H](OC(=O)c2cc(O)c(O)c(O)c2)[C@@H]3OC(=O)c2cc(O)c(O)c3c2[C@H]1[C@@H](O)C(=O)O3	2-[(4R,5S,7R,25S,26R,29S,30S,31R)-13,14,15,18,19,20,31,35,36-nonahydroxy-2,10,23,28,32-pentaoxo-5-(3,4,5-trihydroxybenzoyloxy)-3,6,9,24,27,33-hexaoxaheptacyclo[28.7.1.0⁴,²⁵.0⁷,²⁶.0¹¹,¹⁶.0¹⁷,²².0³⁴,³⁸]octatriaconta-1(37),11(16),12,14,17,19,21,34(38),35-nonaen-29-yl]acetic acid	C41H30O27	954.662	3.368	68	Phenolic acids (C6-C1)	O1c2cccc3c2C(CC1)CCOC4C5OC(OCc6ccccc6)C(OC3)C4OCc7ccccc7-c8ccccc8COC5	Phyllanthaceae	Phyllanthus	Phyllanthus emblica	7						2	Phyllanthaceae; Combretaceae	Restricted	FALSE	0	3.368	-99	FALSE	0	1	0	1	HIDDEN GEM (High Novelty)
HGJXAVROWQLCTP-XPTZUXAQSA-N	O=C(O)C[C@@H]1C(=O)O[C@@H]2[C@@H]3COC(=O)c4cc(O)c(O)c(O)c4-c4c(cc(O)c(O)c4O)C(=O)O[C@@H]2[C@@H](OC(=O)c2cc(O)c(O)c4c2[C@H]1[C@H](O)C(=O)O4)[C@H](OC(=O)c1cc(O)c(O)c(O)c1)O3	2-[(4R,5S,7S,25S,26R,29S,30S,31S)-13,14,15,18,19,20,31,35,36-nonahydroxy-2,10,23,28,32-pentaoxo-5-(3,4,5-trihydroxybenzoyloxy)-3,6,9,24,27,33-hexaoxaheptacyclo[28.7.1.0⁴,²⁵.0⁷,²⁶.0¹¹,¹⁶.0¹⁷,²².0³⁴,³⁸]octatriaconta-1(37),11,13,15,17(22),18,20,34(38),35-nonaen-29-yl]acetic acid	C41H30O27	954.662	3.368	68	Phenolic acids (C6-C1)	O1c2cccc3c2C(CC1)CCOC4C5OC(OCc6ccccc6)C(OC3)C4OCc7ccccc7-c8ccccc8COC5	Phyllanthaceae	Phyllanthus	Phyllanthus emblica	7						2	Phyllanthaceae; Cunoniaceae	Restricted	FALSE	0	3.368	-99	FALSE	0	1	0	1	HIDDEN GEM (High Novelty)
HHGPYJLEJGNWJA-UHFFFAOYSA-N	COc1cc(O)c2c(=O)c(OC)c(-c3ccc(OC)c(OC)c3)oc2c1	2-(3,4-dimethoxyphenyl)-5-hydroxy-3,7-dimethoxy-4H-chromen-4-one	C19H18O7	358.343	3.872	26	Flavonoids	O1c2ccccc2CC=C1c3ccccc3	Phyllanthaceae	Bridelia	Bridelia ferruginea	58	390	Broad substrate specificity ATP-binding cassette transporter ABCG2	Homo sapiens	3	E1 (Exp. Active)	22	Orchidaceae; Lamiaceae; Phyllanthaceae; Cistaceae; Crassulaceae	Ubiquitous	TRUE	6.40894	3.872	2.53694	FALSE	0	-5	3	1	DISCARD (Ubiquitous)
HJXJFWMRDBPCQA-SSDOTTSWSA-N	CCOC(=O)[C@@H]1Cc2c(oc(=O)c3cc(O)c(O)c(O)c23)C1=O	ethyl (2R)-7,8,9-trihydroxy-3,5-dioxo-1H,2H,3H,5H-cyclopenta[c]isochromene-2-carboxylate	C15H12O8	320.252	1.185	23	Coumarins	O1C2=C(c3ccccc3C1)CCC2	Phyllanthaceae	Phyllanthus	Phyllanthus niruri	10						3	Phyllanthaceae; Leiothrichidae; Sapindaceae	Restricted	FALSE	0	1.185	-99	FALSE	0	1	0	1	HIDDEN GEM (High Novelty)
HJXJFWMRDBPCQA-UHFFFAOYSA-N	CCOC(=O)C1Cc2c(oc(=O)c3cc(O)c(O)c(O)c23)C1=O	ethyl 7,8,9-trihydroxy-3,5-dioxo-1H,2H,3H,5H-cyclopenta[c]isochromene-2-carboxylate	C15H12O8	320.252	1.185	23	Coumarins	O1C2=C(c3ccccc3C1)CCC2	Phyllanthaceae	Phyllanthus	Phyllanthus niruri	10						3	Phyllanthaceae; Leiothrichidae; Sapindaceae	Restricted	FALSE	0	1.185	-99	FALSE	0	1	0	1	HIDDEN GEM (High Novelty)
IFYIHGHEIRCOSQ-UHFFFAOYSA-N	COc1cc2c(O)c3c(c(-c4ccc5c(c4)OCO5)c2cc1O)C(=O)OC3	9-(2H-1,3-benzodioxol-5-yl)-4,7-dihydroxy-6-methoxy-1H,3H-naphtho[2,3-c]furan-1-one	C20H14O7	366.322	3.444	27	Lignans	O1c2ccc(cc2OC1)-c3c4ccccc4cc5c3COC5	Phyllanthaceae	Phyllanthus	Phyllanthus oligospermus	38						2	Phyllanthaceae; Rutaceae	Restricted	FALSE	0	3.444	-99	FALSE	0	1	0	1	HIDDEN GEM (High Novelty)
IKGXIBQEEMLURG-NVPNHPEKSA-N	C[C@@H]1O[C@@H](OC[C@H]2O[C@@H](Oc3c(-c4ccc(O)c(O)c4)oc4cc(O)cc(O)c4c3=O)[C@H](O)[C@@H](O)[C@@H]2O)[C@H](O)[C@H](O)[C@H]1O	2-(3,4-dihydroxyphenyl)-5,7-dihydroxy-3-{[(2S,3R,4S,5S,6R)-3,4,5-trihydroxy-6-({[(2R,3R,4R,5R,6S)-3,4,5-trihydroxy-6-methyloxan-2-yl]oxy}methyl)oxan-2-yl]oxy}-4H-chromen-4-one	C27H30O16	610.519	0.877	43	Flavonoids	O1c2ccccc2CC=C1c3ccccc3	Phyllanthaceae	Bridelia;Phyllanthus	Bridelia ferruginea;Phyllanthus amarus;Phyllanthus emblica;Phyllanthus klotzschianus;Phyllanthus sellowianus;Phyllanthus urinaria;Phyllanthus virgatus	58	12	Acetylcholinesterase	Homo sapiens	11	E1 (Exp. Active)	130	Euphorbiaceae; Vitaceae; Fagaceae; Geraniaceae; Rutaceae	Ubiquitous	TRUE	7.92082	0.877	7.04382	FALSE	0	-5	3	1	DISCARD (Ubiquitous)
IKMDFBPHZNJCSN-UHFFFAOYSA-N	O=c1c(O)c(-c2cc(O)c(O)c(O)c2)oc2cc(O)cc(O)c12	3,5,7-trihydroxy-2-(3,4,5-trihydroxyphenyl)-4H-chromen-4-one	C15H10O8	318.236	3.469	23	Flavonoids	O1c2ccccc2CC=C1c3ccccc3	Phyllanthaceae	Bridelia	Bridelia ferruginea	58	12	Acetylcholinesterase	Homo sapiens	65	E1 (Exp. Active)	60	Myrtaceae; Crassulaceae; Onagraceae; Rosaceae; Ebenaceae	Ubiquitous	TRUE	7.92082	3.469	4.45182	FALSE	0	-5	3	1	DISCARD (Ubiquitous)
IPWXMGAKBVCNDA-UHFFFAOYSA-N	OC12COC(c3ccc4c(c3)OCO4)C1(O)COC2c1ccc2c(c1)OCO2	1,4-bis(2H-1,3-benzodioxol-5-yl)-hexahydrofuro[3,4-c]furan-3a,6a-diol	C20H18O8	386.353	1.355	28	Lignans	O1c2ccc(cc2OC1)C3OCC4C(OCC34)c5ccc6OCOc6c5	Phyllanthaceae	Cleistanthus	Cleistanthus collinus	10						2	Phyllanthaceae; Bignoniaceae	Restricted	FALSE	0	1.355	-99	FALSE	0	1	0	1	HIDDEN GEM (High Novelty)
IPWXMGAKBVCNDA-ZRNYENFQSA-N	O[C@]12CO[C@H](c3ccc4c(c3)OCO4)[C@@]1(O)CO[C@@H]2c1ccc2c(c1)OCO2	(1R,3aS,4R,6aS)-1,4-bis(2H-1,3-benzodioxol-5-yl)-hexahydrofuro[3,4-c]furan-3a,6a-diol	C20H18O8	386.353	1.355	28	Lignans	O1c2ccc(cc2OC1)C3OCC4C(OCC34)c5ccc6OCOc6c5	Phyllanthaceae	Cleistanthus	Cleistanthus collinus	10						2	Phyllanthaceae; Bignoniaceae	Restricted	FALSE	0	1.355	-99	FALSE	0	1	0	1	HIDDEN GEM (High Novelty)
ISXANBIHUVHPID-QIDZFJLTSA-N	CC(=O)/C=C/[C@@]1(O)[C@H](C)C[C@H](O[C@@H]2O[C@H](CO)[C@@H](O)[C@H](O)[C@H]2O)CC1(C)C	(3E)-4-[(1S,4S,6R)-1-hydroxy-2,2,6-trimethyl-4-{[(2R,3R,4S,5S,6R)-3,4,5-trihydroxy-6-(hydroxymethyl)oxan-2-yl]oxy}cyclohexyl]but-3-en-2-one	C19H32O8	388.453	-0.029	27	Apocarotenoids	C1CCCCC1	Phyllanthaceae	Breynia;Glochidion	Breynia fruticosa;Glochidion obovatum	31						2	Phyllanthaceae; Asteraceae	Restricted	FALSE	0	-0.029	-99	FALSE	0	1	0	1	HIDDEN GEM (High Novelty)
ISXANBIHUVHPID-UHFFFAOYSA-N	CC(=O)C=CC1(O)C(C)CC(OC2OC(CO)C(O)C(O)C2O)CC1(C)C	4-(1-hydroxy-2,2,6-trimethyl-4-{[3,4,5-trihydroxy-6-(hydroxymethyl)oxan-2-yl]oxy}cyclohexyl)but-3-en-2-one	C19H32O8	388.453	-0.029	27	Apocarotenoids	C1CCCCC1	Phyllanthaceae	Breynia	Breynia fruticosa	31						2	Phyllanthaceae; Capparaceae	Restricted	FALSE	0	-0.029	-99	FALSE	0	1	0	1	HIDDEN GEM (High Novelty)
IYRMWMYZSQPJKC-UHFFFAOYSA-N	O=c1c(O)c(-c2ccc(O)cc2)oc2cc(O)cc(O)c12	3,5,7-trihydroxy-2-(4-hydroxyphenyl)-4H-chromen-4-one	C15H10O6	286.237	3.691	21	Flavonoids	O1c2ccccc2CC=C1c3ccccc3	Phyllanthaceae	Phyllanthus	Phyllanthus emblica;Phyllanthus virgatus	58	1.259	Cytochrome P450 2C9	Homo sapiens	41	E1 (Exp. Active)	141	Geraniaceae; Myrtaceae; Euphorbiaceae; Rosaceae; Crassulaceae	Ubiquitous	TRUE	8.89997	3.691	5.20897	FALSE	0	-5	3	1	DISCARD (Ubiquitous)
JAGFWFBAWUKJLM-NDEPHWFRSA-N	CCCCCCCCCCCCCCCCCCC[C@@]1(O)CC(=O)c2c(O)cc(O)cc2O1	(2S)-2,5,7-trihydroxy-2-nonadecyl-3,4-dihydro-2H-1-benzopyran-4-one	C28H46O5	462.663	10.535	33	Benzopyrans	O1c2ccccc2CCC1	Phyllanthaceae	Antidesma	Antidesma membranaceum	8						2	Phyllanthaceae; Polygonaceae	Restricted	FALSE	0	10.535	-99	FALSE	0	1	0	1	HIDDEN GEM (High Novelty)
JAGFWFBAWUKJLM-UHFFFAOYSA-N	CCCCCCCCCCCCCCCCCCCC1(O)CC(=O)c2c(O)cc(O)cc2O1	2,5,7-trihydroxy-2-nonadecyl-3,4-dihydro-2H-1-benzopyran-4-one	C28H46O5	462.663	10.535	33	Benzopyrans	O1c2ccccc2CCC1	Phyllanthaceae	Antidesma	Antidesma membranaceum	8						2	Phyllanthaceae; Polygonaceae	Restricted	FALSE	0	10.535	-99	FALSE	0	1	0	1	HIDDEN GEM (High Novelty)
JMVXRLMOIOTWSB-UYVJFODRSA-N	C[C@H]1O[C@@H](Oc2cc(O)c3c(c2)O[C@@H](c2ccc(O)c(O)c2)CC3=O)[C@H](O)[C@@H](O)[C@H]1O	(2R)-2-(3,4-dihydroxyphenyl)-5-hydroxy-7-{[(2S,3R,4S,5R,6R)-3,4,5-trihydroxy-6-methyloxan-2-yl]oxy}-3,4-dihydro-2H-1-benzopyran-4-one	C21H22O10	434.394	1.181	31	Flavonoids	O1c2ccccc2CCC1c3ccccc3	Phyllanthaceae	Phyllanthus	Phyllanthus niruri	50						2	Phyllanthaceae; Leiothrichidae	Restricted	FALSE	0	1.181	-99	FALSE	0	1	0	1	HIDDEN GEM (High Novelty)
JNPUBFNFLJGQTL-HNNXBMFYSA-N	CC(C)=CCc1c(O)c(O)c(O)c2c1O[C@H](c1ccc(O)cc1)CC2=O	(2S)-5,6,7-trihydroxy-2-(4-hydroxyphenyl)-8-(3-methylbut-2-en-1-yl)-3,4-dihydro-2H-1-benzopyran-4-one	C20H20O6	356.37	3.881	26	Flavonoids	O1c2ccccc2CCC1c3ccccc3	Phyllanthaceae	Phyllanthus	Phyllanthus niruri	50						2	Phyllanthaceae; Leiothrichidae	Restricted	FALSE	0	3.881	-99	FALSE	0	1	0	1	HIDDEN GEM (High Novelty)
JNWDNAASYHRXMG-RXMQYKEDSA-N	COC(=O)[C@@H]1CC(=O)c2oc(=O)c3cc(O)c(O)c(O)c3c21	methyl (1R)-7,8,9-trihydroxy-3,5-dioxo-1H,2H,3H,5H-cyclopenta[c]isochromene-1-carboxylate	C14H10O8	306.225	0.762	22	Coumarins	O1C2=C(c3ccccc3C1)CCC2	Phyllanthaceae	Phyllanthus	Phyllanthus niruri	10						3	Phyllanthaceae; Leiothrichidae; Euphorbiaceae	Restricted	FALSE	0	0.762	-99	FALSE	0	1	0	1	HIDDEN GEM (High Novelty)
JPUKWEQWGBDDQB-QSOFNFLRSA-N	O=c1c(O[C@@H]2O[C@H](CO)[C@@H](O)[C@H](O)[C@H]2O)c(-c2ccc(O)cc2)oc2cc(O)cc(O)c12	5,7-dihydroxy-2-(4-hydroxyphenyl)-3-{[(2S,3R,4S,5S,6R)-3,4,5-trihydroxy-6-(hydroxymethyl)oxan-2-yl]oxy}-4H-chromen-4-one	C21H20O11	448.378	1.956	32	Flavonoids	O1c2ccccc2CC=C1c3ccccc3	Phyllanthaceae	Phyllanthus	Phyllanthus emblica;Phyllanthus niruri;Phyllanthus tenellus;Phyllanthus virgatus	58	5090	Aldo-keto reductase family 1 member B1	Rattus norvegicus	2	E1 (Exp. Active)	131	Rosaceae; Euphorbiaceae; Nymphaeaceae; Ranunculaceae; Droseraceae	Ubiquitous	TRUE	5.29328	1.956	3.33728	FALSE	0	-5	3	1	DISCARD (Ubiquitous)
JSEPSLOCPQODTM-ZCFIWIBFSA-N	CCOC(=O)[C@@H]1CC(=O)c2oc(=O)c3cc(O)c(O)c(O)c3c21	ethyl (1R)-7,8,9-trihydroxy-3,5-dioxo-1H,2H,3H,5H-cyclopenta[c]isochromene-1-carboxylate	C15H12O8	320.252	1.185	23	Coumarins	O1C2=C(c3ccccc3C1)CCC2	Phyllanthaceae	Flueggea	Flueggea virosa	10						3	Lythraceae; Phyllanthaceae; Geraniaceae	Restricted	FALSE	0	1.185	-99	FALSE	0	1	0	1	HIDDEN GEM (High Novelty)
JTIZGDFRGKUHKK-MVNGFWRSSA-N	C[C@@H]1CC(=O)CC(C)(C)[C@@]1(O)/C=C/[C@H](CO)O[C@@H]1O[C@H](CO)[C@@H](O)[C@H](O)[C@H]1O	(4S,5R)-4-hydroxy-4-[(1E,3R)-4-hydroxy-3-{[(2R,3R,4S,5S,6R)-3,4,5-trihydroxy-6-(hydroxymethyl)oxan-2-yl]oxy}but-1-en-1-yl]-3,3,5-trimethylcyclohexan-1-one	C19H32O9	404.453	-1.402	28	Apocarotenoids	C1CCCCC1	Phyllanthaceae	Breynia	Breynia officinalis;Breynia vitis-idaea	31						2	Phyllanthaceae; Annonaceae	Restricted	FALSE	0	-1.402	-99	FALSE	0	1	0	1	HIDDEN GEM (High Novelty)
JTIZGDFRGKUHKK-UHFFFAOYSA-N	CC1CC(=O)CC(C)(C)C1(O)C=CC(CO)OC1OC(CO)C(O)C(O)C1O	4-hydroxy-4-(4-hydroxy-3-{[3,4,5-trihydroxy-6-(hydroxymethyl)oxan-2-yl]oxy}but-1-en-1-yl)-3,3,5-trimethylcyclohexan-1-one	C19H32O9	404.453	-1.402	28	Apocarotenoids	C1CCCCC1	Phyllanthaceae	Breynia	Breynia officinalis;Breynia vitis-idaea	31						2	Phyllanthaceae; Annonaceae	Restricted	FALSE	0	-1.402	-99	FALSE	0	1	0	1	HIDDEN GEM (High Novelty)
KEVXWQLHGVBCQZ-UHFFFAOYSA-N	COCC(Cc1ccc(OC)c(OC)c1)C(COC)Cc1cc(OC)c(OC)c(OC)c1	5-{3-[(3,4-dimethoxyphenyl)methyl]-4-methoxy-2-(methoxymethyl)butyl}-1,2,3-trimethoxybenzene	C25H36O7	448.55	3.337	32	Lignans	c1ccc(cc1)CCCCc2ccccc2	Phyllanthaceae	Phyllanthus	Phyllanthus niruri	12						2	Phyllanthaceae; Leiothrichidae	Restricted	FALSE	0	3.337	-99	FALSE	0	1	0	1	HIDDEN GEM (High Novelty)
KEVXWQLHGVBCQZ-WOJBJXKFSA-N	COC[C@@H](Cc1ccc(OC)c(OC)c1)[C@@H](COC)Cc1cc(OC)c(OC)c(OC)c1	5-[(2S,3S)-3-[(3,4-dimethoxyphenyl)methyl]-4-methoxy-2-(methoxymethyl)butyl]-1,2,3-trimethoxybenzene	C25H36O7	448.55	3.337	32	Lignans	c1ccc(cc1)CCCCc2ccccc2	Phyllanthaceae	Phyllanthus	Phyllanthus niruri	12						2	Phyllanthaceae; Leiothrichidae	Restricted	FALSE	0	3.337	-99	FALSE	0	1	0	1	HIDDEN GEM (High Novelty)
KFLQGJQSLUYUBF-PMACEKPBSA-N	COC[C@H](Cc1ccc(OC)c(OC)c1)[C@H](COC)Cc1ccc(OC)c(OC)c1	4-[(2R,3R)-3-[(3,4-dimethoxyphenyl)methyl]-4-methoxy-2-(methoxymethyl)butyl]-1,2-dimethoxybenzene	C24H34O6	418.524	3.422	30	Lignans	c1ccc(cc1)CCCCc2ccccc2	Phyllanthaceae	Phyllanthus	Phyllanthus niruri;Phyllanthus urinaria	12						2	Phyllanthaceae; Leiothrichidae	Restricted	FALSE	0	3.422	-99	FALSE	0	1	0	1	HIDDEN GEM (High Novelty)
KFLQGJQSLUYUBF-UHFFFAOYSA-N	COCC(Cc1ccc(OC)c(OC)c1)C(COC)Cc1ccc(OC)c(OC)c1	4-{3-[(3,4-dimethoxyphenyl)methyl]-4-methoxy-2-(methoxymethyl)butyl}-1,2-dimethoxybenzene	C24H34O6	418.524	3.422	30	Lignans	c1ccc(cc1)CCCCc2ccccc2	Phyllanthaceae	Phyllanthus	Phyllanthus amarus;Phyllanthus niruri;Phyllanthus urinaria	12						2	Phyllanthaceae; Leiothrichidae	Restricted	FALSE	0	3.422	-99	FALSE	0	1	0	1	HIDDEN GEM (High Novelty)
KFLQGJQSLUYUBF-WOJBJXKFSA-N	COC[C@@H](Cc1ccc(OC)c(OC)c1)[C@@H](COC)Cc1ccc(OC)c(OC)c1	4-[(2S,3S)-3-[(3,4-dimethoxyphenyl)methyl]-4-methoxy-2-(methoxymethyl)butyl]-1,2-dimethoxybenzene	C24H34O6	418.524	3.422	30	Lignans	c1ccc(cc1)CCCCc2ccccc2	Phyllanthaceae	Phyllanthus	Phyllanthus amarus;Phyllanthus debilis;Phyllanthus niruri;Phyllanthus urinaria	12						2	Phyllanthaceae; Leiothrichidae	Restricted	FALSE	0	3.422	-99	FALSE	0	1	0	1	HIDDEN GEM (High Novelty)
KMRNHQMTDWXUBS-MHCHAHLESA-N	COc1cc([C@H](O)[C@H](CO)Oc2ccc(/C=C/CO[C@@H]3O[C@H](CO)[C@@H](O)[C@H](O)[C@H]3O)cc2OC)ccc1O	(2R,3R,4S,5S,6R)-2-{[(2E)-3-(4-{[(1S,2S)-1,3-dihydroxy-1-(4-hydroxy-3-methoxyphenyl)propan-2-yl]oxy}-3-methoxyphenyl)prop-2-en-1-yl]oxy}-6-(hydroxymethyl)oxane-3,4,5-triol	C26H34O12	538.542	0.208	38	Lignans	O(c1ccccc1)CCc2ccccc2	Phyllanthaceae	Breynia	Breynia rostrata	6						2	Phyllanthaceae; Icacinaceae	Restricted	FALSE	0	0.208	-99	FALSE	0	1	0	1	HIDDEN GEM (High Novelty)
KMRNHQMTDWXUBS-UHFFFAOYSA-N	COc1cc(C(O)C(CO)Oc2ccc(C=CCOC3OC(CO)C(O)C(O)C3O)cc2OC)ccc1O	2-{[3-(4-{[1,3-dihydroxy-1-(4-hydroxy-3-methoxyphenyl)propan-2-yl]oxy}-3-methoxyphenyl)prop-2-en-1-yl]oxy}-6-(hydroxymethyl)oxane-3,4,5-triol	C26H34O12	538.542	0.208	38	Lignans	O(c1ccccc1)CCc2ccccc2	Phyllanthaceae	Breynia	Breynia rostrata	6						3	Phyllanthaceae; Icacinaceae; Apiaceae	Restricted	FALSE	0	0.208	-99	FALSE	0	1	0	1	HIDDEN GEM (High Novelty)
KNSRUHGNXCWGHF-UHFFFAOYSA-N	C=Cc1c(C)c(O)cc2c1CCC1C2(C)CCC(O)C1(C)C	8-ethenyl-1,1,4a,7-tetramethyl-1,2,3,4,4a,9,10,10a-octahydrophenanthrene-2,6-diol	C20H28O2	300.436	5.07	22	Diterpenoids	c1ccc2c(c1)CCC3CCCCC23	Phyllanthaceae	Phyllanthus	Phyllanthus oxyphyllus	8						2	Phyllanthaceae; Euphorbiaceae	Restricted	FALSE	0	5.07	-99	FALSE	0	1	0	1	HIDDEN GEM (High Novelty)
KOWMJRJXZMEZLD-WRMVBYCNSA-N	COc1cc([C@@H]2OC[C@@H]3[C@H]2CO[C@H]3c2cc(OC)c(O)c(OC)c2)cc(OC)c1O	4-[(1R,3aS,4R,6aS)-4-(4-hydroxy-3,5-dimethoxyphenyl)-hexahydrofuro[3,4-c]furan-1-yl]-2,6-dimethoxyphenol	C22H26O8	418.438	2.08	30	Lignans	O1CC2C(OCC2C1c3ccccc3)c4ccccc4	Phyllanthaceae	Antidesma	Antidesma membranaceum	9	8820	XF498	Homo sapiens	1	E1 (Exp. Active)	29	Phyllanthaceae; Tamaricaceae; Juglandaceae; Malvaceae; Rutaceae	Ubiquitous	TRUE	5.05453	2.08	2.97453	FALSE	0	-5	3	1	DISCARD (Ubiquitous)
KUZYDHCVYKUFKF-LPLPFJSBSA-N	CC(=O)OC[C@H]1O[C@@H](O[C@]2(COC(C)=O)O[C@H](COC(=O)/C=C/c3ccccc3)[C@@H](O)[C@@H]2OC(=O)/C=C/c2ccccc2)[C@H](OC(C)=O)[C@@H](O)[C@@H]1OC(C)=O	[(2R,3R,4S,5S)-5-[(acetyloxy)methyl]-5-{[(2S,3R,4S,5S,6R)-3,5-bis(acetyloxy)-6-[(acetyloxy)methyl]-4-hydroxyoxan-2-yl]oxy}-3-hydroxy-4-{[(2E)-3-phenylprop-2-enoyl]oxy}oxolan-2-yl]methyl (2E)-3-phenylprop-2-enoate	C38H42O17	770.731	2.567	55	Phenylpropanoids (C6-C3)	c1ccccc1.c1ccccc1	Phyllanthaceae	Phyllanthus	Phyllanthus niruri	22						2	Phyllanthaceae; Leiothrichidae	Restricted	FALSE	0	2.567	-99	FALSE	0	1	0	1	HIDDEN GEM (High Novelty)
LARPFJIXBULVPK-FBAXZNBGSA-N	C[C@@H]1CC[C@]2(C(=O)O[C@@H]3O[C@H](CO)[C@@H](O)[C@H](O)[C@H]3O)CC[C@]3(C)C(=CC[C@@H]4[C@@]5(C)CC[C@H](O)[C@@](C)(CO)[C@@H]5CC[C@]43C)[C@@H]2[C@]1(C)O	(2S,3R,4S,5S,6R)-3,4,5-trihydroxy-6-(hydroxymethyl)oxan-2-yl (1R,2R,4aS,6aS,6bR,8aR,9R,10S,12aR,12bR,14bS)-1,10-dihydroxy-9-(hydroxymethyl)-1,2,6a,6b,9,12a-hexamethyl-1,2,3,4,4a,5,6,6a,6b,7,8,8a,9,10,11,12,12a,12b,13,14b-icosahydropicene-4a-carboxylate	C36H58O10	650.841	4.769	46	Triterpenoids	C1=C2C3CCCCC3CCC2C4CCC5CCCCC5C4C1	Phyllanthaceae	Glochidion	Glochidion zeylanicum	27						3	Phyllanthaceae; Aquifoliaceae; Rosaceae	Restricted	FALSE	0	4.769	-99	FALSE	0	1	0	1	HIDDEN GEM (High Novelty)
LARPFJIXBULVPK-UHFFFAOYSA-N	CC1CCC2(C(=O)OC3OC(CO)C(O)C(O)C3O)CCC3(C)C(=CCC4C5(C)CCC(O)C(C)(CO)C5CCC43C)C2C1(C)O	3,4,5-trihydroxy-6-(hydroxymethyl)oxan-2-yl 1,10-dihydroxy-9-(hydroxymethyl)-1,2,6a,6b,9,12a-hexamethyl-1,2,3,4,4a,5,6,6a,6b,7,8,8a,9,10,11,12,12a,12b,13,14b-icosahydropicene-4a-carboxylate	C36H58O10	650.841	4.769	46	Triterpenoids	C1=C2C3CCCCC3CCC2C4CCC5CCCCC5C4C1	Phyllanthaceae	Glochidion	Glochidion zeylanicum	27						2	Phyllanthaceae; Aquifoliaceae	Restricted	FALSE	0	4.769	-99	FALSE	0	1	0	1	HIDDEN GEM (High Novelty)
LDXYVHVIONPLOC-UHFFFAOYSA-N	C=C(C)C1CCC2(C)CC(O)C3(C)C(CCC4C5(C)CCC(O)C(C)(C)C5CCC43C)C12	3a,5a,5b,8,8,11a-hexamethyl-1-(prop-1-en-2-yl)-icosahydro-1H-cyclopenta[a]chrysene-5,9-diol	C30H50O2	442.718	9.394	32	Triterpenoids	C1CCC2C(C1)CCC3C2CCC4C5CCCC5CCC43	Phyllanthaceae	Phyllanthus	Phyllanthus flexuosus	49						2	Celastraceae; Phyllanthaceae	Restricted	FALSE	0	9.394	-99	FALSE	0	1	0	1	HIDDEN GEM (High Novelty)
LDXYVHVIONPLOC-YAPIBXRCSA-N	C=C(C)[C@@H]1CC[C@]2(C)C[C@H](O)[C@]3(C)[C@H](CC[C@@H]4[C@@]5(C)CC[C@H](O)C(C)(C)[C@@H]5CC[C@]43C)[C@@H]12	(1R,3aR,5S,5aR,5bR,7aR,9S,11aR,11bR,13aR,13bR)-3a,5a,5b,8,8,11a-hexamethyl-1-(prop-1-en-2-yl)-icosahydro-1H-cyclopenta[a]chrysene-5,9-diol	C30H50O2	442.718	9.394	32	Triterpenoids	C1CCC2C(C1)CCC3C2CCC4C5CCCC5CCC43	Phyllanthaceae	Phyllanthus	Phyllanthus flexuosus	49						2	Celastraceae; Phyllanthaceae	Restricted	FALSE	0	9.394	-99	FALSE	0	1	0	1	HIDDEN GEM (High Novelty)
LNTHITQWFMADLM-UHFFFAOYSA-N	O=C(O)c1cc(O)c(O)c(O)c1	3,4,5-trihydroxybenzoic acid	C7H6O5	170.12	1.009	12	Phenolic acids (C6-C1)	c1ccccc1	Phyllanthaceae	Flueggea;Phyllanthus	Flueggea virosa;Phyllanthus amarus;Phyllanthus emblica;Phyllanthus niruri;Phyllanthus tenellus;Phyllanthus urinaria;Phyllanthus virgatus	98	530	NON-PROTEIN TARGET		26	E1 (Exp. Active)	98	Myrtaceae; Euphorbiaceae; Combretaceae; Geraniaceae; Fagaceae	Ubiquitous	TRUE	6.27572	1.009	5.26672	FALSE	0	-5	3	1	DISCARD (Ubiquitous)
LRSHPKZSGRNHIX-MAECAPAWSA-N	O=C(OC[C@H]1O[C@@H](O)[C@H](O)[C@@H](OC(=O)c2cc(O)c(O)c(O)c2)[C@@H]1O)c1cc(O)c(O)c(O)c1	(2R,3R,4S,5R,6R)-2,3,5-trihydroxy-6-[(3,4,5-trihydroxybenzoyloxy)methyl]oxan-4-yl 3,4,5-trihydroxybenzoate	C20H20O14	484.365	0.942	34	Phenolic acids (C6-C1)	c1ccccc1.c1ccccc1	Phyllanthaceae	Phyllanthus	Phyllanthus emblica	22						3	Phyllanthaceae; Melastomataceae; Tamaricaceae	Restricted	FALSE	0	0.942	-99	FALSE	0	1	0	1	HIDDEN GEM (High Novelty)
LYGRISUQIZNHGM-IVABAYMNSA-N	O=C(OC[C@H]1O[C@@H](OC(=O)c2cc(O)c(O)c(O)c2)[C@H](O)[C@@H](O)[C@@H]1O)c1cc(O)c(O)c(O)c1	(2S,3R,4S,5S,6R)-3,4,5-trihydroxy-6-[(3,4,5-trihydroxybenzoyloxy)methyl]oxan-2-yl 3,4,5-trihydroxybenzoate	C20H20O14	484.365	1.371	34	Phenolic acids (C6-C1)	c1ccccc1.c1ccccc1	Phyllanthaceae	Phyllanthus	Phyllanthus amarus;Phyllanthus emblica;Phyllanthus virgatus	22	7530	Synaptojanin-2	Homo sapiens	3	E1 (Exp. Active)	13	Phyllanthaceae; Apidae; Myrtaceae; Combretaceae; Onagraceae	Ubiquitous	TRUE	5.12321	1.371	3.75221	FALSE	0	-5	3	1	DISCARD (Ubiquitous)
MBGNZLGXZSBWOJ-IBGZPJMESA-N	CC(C)=CCc1cccc2c1O[C@H](c1ccccc1)CC2=O	(2S)-8-(3-methylbut-2-en-1-yl)-2-phenyl-3,4-dihydro-2H-1-benzopyran-4-one	C20H20O2	292.372	4.915	22	Flavonoids	O1c2ccccc2CCC1c3ccccc3	Phyllanthaceae	Phyllanthus	Phyllanthus niruri	50						2	Phyllanthaceae; Leiothrichidae	Restricted	FALSE	0	4.915	-99	FALSE	0	1	0	1	HIDDEN GEM (High Novelty)
MBGNZLGXZSBWOJ-UHFFFAOYSA-N	CC(C)=CCc1cccc2c1OC(c1ccccc1)CC2=O	8-(3-methylbut-2-en-1-yl)-2-phenyl-3,4-dihydro-2H-1-benzopyran-4-one	C20H20O2	292.372	4.915	22	Flavonoids	O1c2ccccc2CCC1c3ccccc3	Phyllanthaceae	Phyllanthus	Phyllanthus niruri	50						2	Phyllanthaceae; Leiothrichidae	Restricted	FALSE	0	4.915	-99	FALSE	0	1	0	1	HIDDEN GEM (High Novelty)
[truncated: 449 more rows]

## Sheet: S1_Top_STARS
inchikey	smiles	iupac_name	molecular_formula	molecular_weight	xlogp	heavy_atom_number	Primary_Class	Scaffold	Taxon_Families	Taxon_Genera	Taxon_Species	Local_Scaffold_Freq	Best_Potency_nM	Best_Target	Best_Organism	N_Assays	Evidence_Flag_A	Global_Family_Count	Family_List_String	Biogeography_Status	Has_Activity	pIC50	xlogp_val	LLE_Score	Is_Primary	Score_Local	Score_Global	Score_Potency	PRIORITY_SCORE	Class
[truncated: 22 more rows]

[truncated: 4 more sheets: S1_Top_GEMS, S2_Scaffold_Metrics, S3_Descriptive_Global, S3_Pairwise_Significant]
